# Supplementary material for: Integrated Meta-omics Approaches To Understand the Microbiome of Spontaneous Fermentation of Traditional Chinese Pu-erh Tea
Source: mSystems. 2019 Nov 19;4(6):e00680-19. doi: 10.1128/mSystems.00680-19 (PMC6867877; doi:10.1128/mSystems.00680-19)
Supplement: DATA SET S1 [file mSystems.00680-19-sd001.xlsx]

## Sheet: Bacterial phylum
Phylum	B0-1	B0-2	B1-1	B1-2	B2-1	B2-2	B3-1	B3-2	B4-1	B4-2	B5-1	B5-2	B6-1	B6-2	B7-1	B7-2	B8-1	B8-2	M0-1	M0-2	M1-1	M1-2	M2-1	M2-2	M3-1	M3-2	M4-1	M4-2	M5-1	M5-2	M6-1	M6-2	M7-1	M7-2	M8-1	M8-2
Proteobacteria	0.970589	0.969387	0.910481	0.915296	0.823398	0.834351	0.753017	0.74115	0.478545	0.531811	0.197286	0.154401	0.174185	0.128762	0.32468	0.394015	0.153273	0.104082	0.756408	0.75375	0.957323	0.882971	0.831444	0.831456	0.876085	0.900284	0.866144	0.860449	0.918657	0.921117	0.838539	0.709128	0.067425	0.0664775	0.046815	0.0426515
Firmicutes	0.00154275	0.00167414	0.00895914	0.00723684	0.0159287	0.0108397	0.217713	0.227825	0.305734	0.177702	0.756076	0.810806	0.787912	0.842743	0.477461	0.420596	0.568342	0.642271	0.0988666	0.0991274	0.0283856	0.096086	0.0404306	0.0632867	0.0321355	0.034693	0.0933313	0.103453	0.0745109	0.0731196	0.098031	0.23024	0.64497	0.618413	0.915541	0.920741
Actinobacteria	0.00377482	0.00478326	0.0104887	0.00734649	0.00492611	0.0029771	0.0157308	0.017678	0.124599	0.182877	0.0248025	0.0218118	0.00967485	0.01071	0.0903004	0.0912491	0.261152	0.236781	0.0695728	0.0771748	0.00611078	0.00705938	0.0251912	0.0263231	0.00294218	0.00316749	0.0153289	0.0164762	0.00183942	0.00153902	0.029631	0.0261102	0.272241	0.302848	0.0164209	0.0168051
UnClassified	0.0201871	0.0199701	0.0633331	0.0661732	0.13507	0.148473	0.00336854	0.00411013	0.00450062	0.00213759	0.00253359	0.00190913	0.00246614	0.00140538	0.0021483	0.00238041	0.00150478	0.00106361	0.00662598	0.00422689	0.000394244	0.00149031	0.000949075	0.00104319	0.00359918	0.00322725	0.00582378	0.00306342	0.000233577	0.000491175	0.00393806	0.00415142	0.00103413	0.000405351	0.000309828	0.000737065
Bacteroidetes	0.00370917	0.00400598	0.00524437	0.0033443	0.0135099	0.00160305	0.0068352	0.00640827	0.0614057	0.0582213	0.010401	0.00515464	0.0180977	0.0112915	0.095886	0.0798005	0.00960195	0.00952188	0.0577158	0.0545405	0.00482949	0.00925563	0.0947448	0.0721538	0.0788391	0.0517854	0.014303	0.0119225	0.00268613	0.00180098	0.0154464	0.020047	0.0133845	0.0105391	0.0202008	0.0183775
Chlorobi	6.56491e-05	0	0.000218516	5.48246e-05	0.00141589	0.000534351	0.000719495	0.00061873	0.00403822	0.00405018	0.00343368	0.00128866	0.00246614	0.00121153	0.00157542	0.00340059	0.00111067	0.000759724	0	0.000136351	0.000295683	0.000549063	0.00303704	0.0012866	0.000771252	0.00146422	0.00018105	0.00016559	0.000729927	0.000556665	0.00474097	0.00311356	0	0	0.000154914	0.000294826
Deinococcus-Thermus	3.28246e-05	0	0.000327773	0.000219298	0.00088493	0.000534351	0.00104654	0.000662925	0.00231196	0.00534398	0.00143348	0.00133639	0.000341465	0.000484614	0.00107415	0.00198368	0.000824048	0.000709076	0.00209241	0.00313608	0.00118273	0.00149031	0.00254895	0.00309479	0.00451325	0.00439265	0.0039831	0.00322901	0.000729927	0.000753135	0.00485567	0.00458841	0.000118186	0.000152006	0.000402776	0.000343963
Fusobacteria	0	0.000119581	0.00050987	0.000274123	0.00050146	0.000229008	0.000752199	0.000928095	0.0130703	0.0279575	0.00143348	0.000906835	0.000948515	0.0015023	0.00225572	0.00317388	0.00304539	0.00329214	0	0.000136351	0.000295683	0.000235313	0.000216932	0.000139092	0.000314214	5.97639e-05	0.0001207	8.27952e-05	0.000116788	6.549e-05	0.000611738	0.000218496	0	0	3.09828e-05	0
Chloroflexi	3.28246e-05	0	3.64193e-05	0	0.000825934	0.000152672	0.000163522	0.000220975	0.00104809	0.00140631	0.000633397	0.000429553	0.000720871	0.000387691	0.00161123	0.000623441	0.00039411	0.000759724	0.000697472	0.00109081	9.8561e-05	0.000156875	0.000271164	0.000278183	8.56947e-05	0.000209174	9.0525e-05	8.27952e-05	5.83942e-05	0.00013098	0.000879373	0.000764735	0.000709115	0.000709364	0	0
Spirochaetae;Spirochaetes	0	0	0.000182096	0	0.000265479	7.63359e-05	0.000163522	0.00017678	0.00169544	0.00286888	0.000733407	0.000143184	0.000531168	0.000193845	0.000286441	0.000453412	0.000143313	0.000101297	0.000348736	0.000272702	0	7.84375e-05	0.000189815	0	8.56947e-05	0.000209174	0	4.13976e-05	0.000116788	6.549e-05	0.000305869	0.000218496	0	0	3.09828e-05	4.91376e-05
Nitrospirae	0	0	3.64193e-05	0	8.8493e-05	0.000152672	3.27043e-05	4.4195e-05	0.000308261	0.000618777	0.00010001	0.000238641	3.79406e-05	0	0.00014322	0.000113353	0.000107485	0	0	0	9.8561e-05	0.000156875	0.000216932	0.000104319	0.00011426	2.9882e-05	3.0175e-05	0.000124193	5.83942e-05	6.549e-05	0.000344102	0.000163872	0	5.06688e-05	3.09828e-05	0
Verrucomicrobia	0	0	0	5.48246e-05	0.000353972	0	3.27043e-05	0	0.000431566	0.000562525	0.000233357	9.54563e-05	0.000455287	4.84614e-05	0.000179025	0.000283382	3.58282e-05	0	0.000523104	0.000681756	0	0	5.42329e-05	0	0	2.9882e-05	6.035e-05	4.13976e-05	0	0	0.000152934	0.000218496	0	5.06688e-05	0	0
Planctomycetes	0	0	7.28385e-05	0	0.000530958	0	9.8113e-05	4.4195e-05	0.000554871	0.0010688	0.00030003	0.000190913	0.000607049	0.000145384	0.000537076	0.000283382	7.16563e-05	0.000101297	0.00139494	0.00149986	0.000295683	7.84375e-05	0.000216932	0.000208638	0.00011426	0.00014941	0.00018105	0.000331181	2.91971e-05	6.549e-05	0.00095584	0.000109248	2.95465e-05	0	0	0
Synergistetes	0	0	0	0	0	0	0	0	9.24784e-05	0.000112505	0	0	0	0	3.58051e-05	0	0	0	0.00122058	0.000818107	0	0	0	0	2.85649e-05	0	0	0	0	0	3.82336e-05	0	0	0	0	0
Tenericutes	0	0	0	0	2.94977e-05	0	9.8113e-05	0	0.000246609	0.00022501	0.000166683	4.77281e-05	0.000379406	0.000387691	0.000322246	0.000396735	0.000214969	0.000405186	0.00156931	0.00109081	0	7.84375e-05	0.000108466	0.000173865	8.56947e-05	0	3.0175e-05	0.000124193	5.83942e-05	0	0.000191168	0.000218496	5.90929e-05	0.000152006	6.19655e-05	0
Acidobacteria	6.56491e-05	0	7.28385e-05	0	0.00132739	0	0.000163522	4.4195e-05	0.000893958	0.00196884	0.000233357	0.000429553	0.000796752	0.000533075	0.00110996	0.000680118	0.000107485	0.000101297	0.00104621	0.000409054	0.000197122	0	0.000216932	0.000243411	0.000257084	0.00014941	0.000211225	0.000124193	0.000116788	9.8235e-05	0.000726439	0.000382367	0	0	0	0
Chloroflexi;Thermomicrobia	0	0	0	0	0	0	0	0	0.000123305	0.000337515	0	4.77281e-05	3.79406e-05	4.84614e-05	7.16102e-05	0	3.58282e-05	0	0.00122058	0.00122716	9.8561e-05	0	2.71164e-05	0	0	2.9882e-05	0	0	0	3.2745e-05	0.000114701	0	2.95465e-05	0.000152006	0	0
Gemmatimonadetes	0	5.97907e-05	3.64193e-05	0	0.000766939	7.63359e-05	3.27043e-05	4.4195e-05	9.24784e-05	0.00045002	0	0.000286369	3.79406e-05	4.84614e-05	3.58051e-05	0.000283382	0	0	0.000174368	0.000136351	0.000197122	0.000156875	5.42329e-05	3.47729e-05	2.85649e-05	0	3.0175e-05	0.000124193	5.83942e-05	0	0.000114701	0.000327743	0	0	0	0
Chlamydiae	0	0	0	0	0	0	0	0	0	0	0	0	0	0	3.58051e-05	5.66765e-05	0	0	0.000348736	0	0	0	2.71164e-05	0	0	0	9.0525e-05	0.00016559	0	0	7.64672e-05	0	0	0	0	0
Deferribacteres	0	0	0	0	0	0	0	0	6.16523e-05	5.62525e-05	0	0	0	0	3.58051e-05	0	3.58282e-05	0	0	0	0	0	0	0	0	2.9882e-05	0	0	0	3.2745e-05	3.82336e-05	0	0	0	0	0
Elusimicrobia	0	0	0	0	2.94977e-05	0	0	0	0	5.62525e-05	0	4.77281e-05	3.79406e-05	0	0	0	0	0	0	0.000409054	9.8561e-05	0	0	6.95459e-05	0	0	0	0	0	0	0	0	0	0	0	0
Candidate division OD1	0	0	0	0	2.94977e-05	0	0	0	6.16523e-05	5.62525e-05	3.33367e-05	4.77281e-05	0	0	0	0.000113353	0	0	0	0	0	0	0	0	0	0	0	0	0	0	7.64672e-05	0	0	0	0	0
Armatimonadetes	0	0	0	0	5.89953e-05	0	0	0	6.16523e-05	5.62525e-05	3.33367e-05	0.000143184	3.79406e-05	0	7.16102e-05	5.66765e-05	0	5.06483e-05	0.000174368	0	9.8561e-05	7.84375e-05	5.42329e-05	6.95459e-05	0	0	3.0175e-05	0	0	3.2745e-05	0.000114701	0	0	5.06688e-05	0	0
Lentisphaerae	0	0	0	0	0	0	0	0	3.08261e-05	0	3.33367e-05	0	3.79406e-05	4.84614e-05	0	5.66765e-05	0	0	0	0.000136351	0	7.84375e-05	0	0	0	0	0	0	0	0	0	0	0	0	0	0
Fibrobacteres	0	0	0	0	2.94977e-05	0	3.27043e-05	0	0	0	0	0	0	0	7.16102e-05	0	0	0	0	0	0	0	0	0	0	0	0	0	0	0	0	0	0	0	0	0
Candidate division TM7	0	0	0	0	0	0	0	0	0	0	0	4.77281e-05	0	0	0	0	0	0	0	0	0	0	0	3.47729e-05	0	0	0	0	0	3.2745e-05	0	0	0	0	0	0
Candidate division OP3	0	0	0	0	2.94977e-05	0	0	4.4195e-05	3.08261e-05	0	3.33367e-05	0.000143184	0	0	0	0	0	0	0	0	0	0	0	0	0	2.9882e-05	3.0175e-05	0	0	0	0	0	0	0	0	0
Candidate division WS3	0	0	0	0	0	0	0	0	3.08261e-05	5.62525e-05	3.33367e-05	0	0.000113822	4.84614e-05	3.58051e-05	0	0	0	0	0	0	0	0	0	0	5.97639e-05	0	0	0	0	3.82336e-05	0	0	0	0	0
Candidate division OP8	0	0	0	0	0	0	0	0	3.08261e-05	0	0	0	7.58812e-05	0	0	0	0	0	0	0	0	0	0	0	0	0	0	0	0	0	0	0	0	0	0	0
Thermotogae	0	0	0	0	0	0	0	0	0	0	0	4.77281e-05	0	0	3.58051e-05	0	0	0	0	0	0	0	0	0	0	0	0	0	0	0	0	0	0	0	0	0
Caldiserica	0	0	0	0	0	0	0	0	0	0	3.33367e-05	0	0	0	0	0	0	0	0	0	0	0	0	0	0	0	0	0	0	0	0	0	0	0	0	0
Dictyoglomi	0	0	0	0	0	0	0	0	0	0	0	0	0	0	0	0	0	0	0	0	0	0	0	0	0	0	0	0	0	0	3.82336e-05	0	0	0	0	0
	1	1	1	1		1	1	1	1	1	1	1	1	1	1	1	1	1	1	1	1	1	1	1	1	1	1	1	1	1	1	1	1	1	1	1

## Sheet: Bacterial family
Family	B0-1	B0-2	B1-1	B1-2	B2-1	B2-2	B3-1	B3-2	B4-1	B4-2	B5-1	B5-2	B6-1	B6-2	B7-1	B7-2	B8-1	B8-2	M0-1	M0-2	M1-1	M1-2	M2-1	M2-2	M3-1	M3-2	M4-1	M4-2	M5-1	M5-2	M6-1	M6-2	M7-1	M7-2	M8-1	M8-2
Bacillaceae	0.000525193	0.000657698	0.00506228	0.00422126	0.0106487	0.00770992	0.0640984	0.0810094	0.255703	0.179154	0.0353035	0.031596	0.0500816	0.0702205	0.244943	0.217694	0.412848	0.485565	0.00644824	0.0134877	0.00956042	0.0745941	0.0270351	0.0494123	0.0243087	0.0276408	0.0178334	0.0220235	0.011854	0.0113625	0.0735615	0.2026	0.565756	0.545906	0.886944	0.893961
Enterobacteriaceae	0.930707	0.929626	0.840702	0.862891	0.734433	0.779847	0.671921	0.631856	0.12164	0.139714	0.0847085	0.0628102	0.0586941	0.0414829	0.0747252	0.119361	0.0481889	0.0364161	0.195364	0.21485	0.111374	0.106989	0.294647	0.347103	0.551531	0.566353	0.454858	0.478556	0.871504	0.877206	0.472529	0.346534	0.00466834	0.0055229	0.0202937	0.0168542
Comamonadaceae	0.00459544	0.00430493	0.00313206	0.00274108	0.00643049	0.00381679	0.0249199	0.0413665	0.103822	0.0624867	0.0070007	0.00601375	0.00773988	0.0132784	0.0266032	0.0333258	0.00691484	0.00501418	0.0289299	0.0246594	0.00453381	0.0414935	0.0132871	0.016239	0.00979776	0.0155984	0.0835848	0.0847409	0.00420438	0.00419136	0.0269547	0.0530398	0.000768208	0.000962708	0.00148717	0.00181809
Pseudonocardiaceae	9.84737e-05	0.000179372	0.00116542	0.000986788	0.00194685	0.00122137	0.0090588	0.0103416	0.0663995	0.0832926	0.0143348	0.0135548	0.00128998	0.00174461	0.0250636	0.0282816	0.158253	0.140802	0.00383409	0.00381471	0.000591366	0.00031375	0.016541	0.0179081	0.000628428	0.000388466	0.00159928	0.00149031	5.83942e-05	0.00019647	0.0134965	0.0119626	0.186881	0.21291	0.00613459	0.00746892
Flavobacteriaceae	0.000229772	0.000239163	0.00145677	0.000986788	0.00389369	0.000992366	0.00412061	0.00459628	0.0349568	0.0264226	0.0036337	0.00181367	0.00515992	0.00339229	0.0102403	0.00691453	0.002293	0.00222853	0.00958522	0.00817439	0.00137985	0.00658875	0.0921145	0.0693025	0.0751257	0.0469446	0.0108027	0.00840371	0.00186861	0.000753135	0.00680558	0.0115803	0.00109322	0.000962708	0.00055769	0.000491376
Xanthomonadaceae	0.000492368	0.000358744	0.00134751	0.00104161	0.00725642	0.00381679	0.00761986	0.0114465	0.0334464	0.0332333	0.00906757	0.00773196	0.0197291	0.00809305	0.0335136	0.0249377	0.00551754	0.00476094	0.0148135	0.0111717	0.116893	0.0969488	0.168529	0.134815	0.0884369	0.0733901	0.0445383	0.0440056	0.00230657	0.00242313	0.018658	0.0284044	0.00277737	0.00319214	0.00154914	0.000933615
Pseudomonadaceae	0.00758247	0.00866966	0.0371841	0.0283427	0.0210908	0.0224427	0.00768526	0.00813188	0.0269112	0.038713	0.0224689	0.0174685	0.019805	0.0148292	0.0245265	0.0399569	0.0115725	0.00926864	0.00627396	0.00449591	0.505717	0.425445	0.0195781	0.0269838	0.018053	0.0303601	0.0133374	0.0106392	0.00715328	0.00798978	0.102887	0.0853226	0.00268873	0.00222943	0.00477135	0.00658444
Alcaligenaceae	0.000196947	0.000239163	0.00167529	0.00213804	0.00988171	0.00396947	0.00650795	0.00857383	0.025524	0.034813	0.0154015	0.0135071	0.0171112	0.0141507	0.0620502	0.0672183	0.0185948	0.0122569	0.00261415	0.00217984	0.00443525	0.00588281	0.0160258	0.023124	0.00665562	0.0188854	0.00359083	0.00327041	0.0070073	0.00795704	0.0569298	0.0469219	0.0247895	0.0247771	0.00994547	0.00943443
UnClassified	0.0373543	0.0363528	0.0728021	0.0723096	0.15268	0.150992	0.00941854	0.00875061	0.0254624	0.0290725	0.0118679	0.00887743	0.0258375	0.0167192	0.0252784	0.0276015	0.0109276	0.0126114	0.451551	0.439782	0.134634	0.113656	0.0112804	0.0105362	0.012083	0.0104587	0.0120398	0.00877629	0.00274453	0.00330725	0.0205314	0.0186814	0.0183484	0.0142379	0.00505019	0.0045698
Moraxellaceae	0.00121451	0.0013154	0.00316848	0.00241215	0.00587003	0.00427481	0.00274707	0.00313784	0.0225339	0.02488	0.00770077	0.0045819	0.00136586	0.0027623	0.00780551	0.0100884	0.00358282	0.00192464	0.00435692	0.00381471	0.00275971	0.00400031	0.202641	0.167675	0.0308215	0.025818	0.0504526	0.0528233	0.00262774	0.00281607	0.01342	0.0145846	0.000295465	0.000253344	0.000712604	0.000442239
Actinopolysporaceae	3.28246e-05	0	0.00047345	0.000109643	0.000412967	0.000305344	0.00281248	0.00296106	0.0223181	0.0271629	0.00473381	0.00353188	0.000303525	0.000436152	0.00640911	0.00742462	0.0495504	0.0423926	0	0.00013624	0.000197122	0.000156875	0.00526059	0.00497253	0.000142824	0.000119528	0.000271575	4.13976e-05	8.75912e-05	9.8235e-05	0.00340279	0.00393292	0.0608066	0.0640961	0.00188995	0.00176895
Rhodocyclaceae	6.56491e-05	5.97907e-05	0.000109258	0	0.000324474	0.000152672	0.00474197	0.00901578	0.0220407	0.0115829	0.000566723	0.000286369	0.000531168	0.000920766	0.000823517	0.000623441	0.000143313	0.00030389	0	0	9.8561e-05	0.00886344	0.000705027	0.000730232	0.000371344	0.000687285	0.000331925	0.000496771	2.91971e-05	0.000229215	0.00141464	0.00939531	2.95465e-05	0	0.000154914	0.000196551
Burkholderiaceae	0.000131298	5.97907e-05	0.00163887	0.00104161	0.0037757	0.00229008	0.00238734	0.00419852	0.0158446	0.0233355	0.00743408	0.00711149	0.00417346	0.00436152	0.0189767	0.0225006	0.00669987	0.00369733	0.00139421	0.00177112	0.00275971	0.0031375	0.0108737	0.0108492	0.0190242	0.0208875	0.0225709	0.0223961	0.00327007	0.00245588	0.0217932	0.0190091	0.000679569	0.000658695	0.000402776	0.000638789
Phyllobacteriaceae	0	0.000119581	0.00182096	0.0012609	0.0025368	0.00145038	0.00434953	0.00375657	0.0147965	0.0186206	0.00713405	0.00653876	0.00459081	0.00542767	0.00827097	0.0115053	0.00605496	0.0045077	0.00243987	0.0027248	0.00315395	0.0031375	0.0097348	0.010571	0.00465608	0.00376513	0.00292698	0.00248385	0.00248175	0.00189921	0.0113171	0.00928607	0.00257054	0.00222943	0.000867518	0.000343963
Oxalobacteraceae	0.00236337	0.00263079	0.00109258	0.000931966	0.00135689	0.00122137	0.00166787	0.00411013	0.0123305	0.00841533	0.00070007	0.00052501	0.000569109	0.00116307	0.00404597	0.00311721	0.0013973	0.00111426	0.0212618	0.0226158	0.00098561	0.00431406	0.00141005	0.00250365	0.0195955	0.0179292	0.0360893	0.0345256	0.00105109	0.00104784	0.00596444	0.00650025	0.000354558	0.000456019	0.000247862	0.000245688
Pseudoalteromonadaceae	0.000131298	0	0.00134751	0.000931966	0.00238931	0.00160305	0.00327033	0.00212136	0.0113132	0.0134757	0.00340034	0.00405689	0.00197291	0.00208384	0.0035447	0.00549762	0.00261546	0.00227917	0.000871384	0.00177112	0.00315395	0.00384344	0.0116601	0.0152305	0.00445612	0.00830719	0.00150875	0.00144892	0.00429197	0.00268509	0.0200726	0.0161141	0.000472743	0.000354682	0.00120833	0.000540514
Sphingomonadaceae	0.00252749	0.00173393	0.00171171	0.00158983	0.00206484	0.00122137	0.00166787	0.00234233	0.00893958	0.0113607	0.00450045	0.00300687	0.00276966	0.00339229	0.00440402	0.00782136	0.00225717	0.00172204	0.011328	0.00544959	0.00295683	0.00345125	0.00813493	0.00827596	0.0043133	0.00415359	0.0268558	0.00666501	0.00207299	0.00193196	0.0214108	0.0203201	0.000590929	0.000354682	0.00102243	0.000589652
Corynebacteriaceae	9.84737e-05	5.97907e-05	0.000874062	0.000328929	0.000589953	0.000229008	0.000719472	0.000839705	0.0087238	0.011506	0.00110011	0.00076365	0.000720871	0.000969227	0.00153962	0.00175697	0.00150478	0.00197528	0.00121994	0.000817439	0.000295683	0.0006275	0.000813493	0.000799777	0.000742687	0.000717167	0.000271575	0.000124193	0.000321168	0.000360195	0.00256165	0.00174797	5.90929e-05	5.06688e-05	9.29483e-05	9.82753e-05
Lactobacillaceae	0.000262596	0.000179372	0.000327773	0.000164465	0.00188785	0.00145038	0.141213	0.136032	0.00869297	0.00856542	0.712605	0.771859	0.713207	0.741071	0.0021125	0.0045908	0.0192039	0.0143841	0.00609969	0.00490463	0.000197122	0.000705938	0.000244048	0.000486821	0.000342779	0.000358584	0.0620398	0.0666915	0.0600292	0.0595632	0.0105525	0.00928607	0.0117595	0.00886704	0.00532904	0.00461894
Caulobacteraceae	0.000196947	0.000119581	0.000291354	5.48216e-05	0.00179936	0.000839695	0.00173327	0.00137004	0.00823058	0.008953	0.0050005	0.00233868	0.00633608	0.00155076	0.00658813	0.00453412	0.0116442	0.00445705	0.00121994	0.000953678	0.0593337	0.0567103	0.0163512	0.0145351	0.00682701	0.00570746	0.00793603	0.00778275	0.000963504	0.00078588	0.00906136	0.00802972	0.000147732	0.000253344	0.000402776	0.000687927
Vibrionaceae	9.84737e-05	5.97907e-05	0.000437031	0.00071268	0.00117991	0.0010687	0.0019949	0.0017236	0.00823058	0.0111187	0.00273361	0.00400916	0.0010244	0.00169615	0.00336568	0.00345727	0.00175558	0.00187399	0	0.000953678	0.0022669	0.0031375	0.007918	0.00994506	0.00294218	0.00609592	0.0010863	0.000869349	0.00286131	0.0019647	0.0126936	0.0111979	0.000265918	0.000253344	0.000650638	0.000933615
Streptomycetaceae	3.28246e-05	0	7.28385e-05	5.48216e-05	2.94977e-05	0	0.000130813	0.00017678	0.00804562	0.00961993	0.000366703	0.000572738	0.000151762	0.000242307	0.00021483	5.66765e-05	0.0131131	0.0127127	0.00139421	0.000681199	9.8561e-05	7.84375e-05	5.42329e-05	3.47729e-05	5.71298e-05	2.9882e-05	0.00030175	0.000206988	5.83942e-05	0	0.000114701	0	0.00342739	0.00354682	0.000650638	0.000589652
Prevotellaceae	3.28246e-05	0	0.00050987	0	0.000442465	0	0.000686768	0.00017678	0.00773736	0.0114346	0.000966763	0.000238641	0.000303525	0.000436152	0.000572881	0.000680118	0.00111067	0.000506483	0.00313698	0.00367847	0.000492805	7.84375e-05	0.000244048	0.000139092	2.85649e-05	0.000179292	3.0175e-05	0	0.000145985	0.00019647	0.000382336	0.000546239	0	5.06688e-05	0	4.91376e-05
Leptotrichiaceae	0	5.97907e-05	0.000327773	0.000164465	0.000206484	0	0.000327033	0.00053034	0.00764488	0.011754	0.000766743	0.000572738	0.000455287	0.000872304	0.00132479	0.00198368	0.00168392	0.00177269	0	0	0.000295683	0.000156875	0.000162699	6.95459e-05	0.000199954	2.9882e-05	3.0175e-05	8.27952e-05	2.91971e-05	0	0.000344102	5.46239e-05	0	0	0	0
Porphyromonadaceae	6.56491e-05	0	0.000364193	0.000219286	0.00050146	0.000152672	0.000555955	0.00035356	0.00761406	0.00884162	0.00090009	0.000238641	0.00113822	0.00116307	0.00136059	0.00198368	0.00161227	0.00116491	0.00174277	0.00177112	9.8561e-05	0.000156875	0.000433863	0.000452048	0.000285649	0.00014941	9.0525e-05	0.000124193	5.83942e-05	0.00013098	0.000802906	0.000218496	0	5.06688e-05	0.000123931	0
Methylobacteriaceae	0.00233054	0.00251121	0.00298638	0.00191875	0.00132739	0.000916031	0.00121002	0.00154682	0.0074291	0.0099867	0.00266693	0.00281596	0.00220055	0.0021323	0.00343729	0.00402403	0.0138297	0.00506483	0.0130708	0.0132153	0.00305539	0.00266688	0.00439286	0.00420752	0.00765539	0.00711191	0.0116777	0.0117983	0.00134307	0.00144078	0.00860256	0.00688261	0.000886394	0.000912039	0.000588673	0.000442239
Paenibacillaceae	3.28246e-05	0.000119581	0.000109258	5.48216e-05	0.000176986	0.000229008	0.00255085	0.00269589	0.00554871	0.00356189	0.000433377	0.000429553	0.000607049	0.00169615	0.0240968	0.0202902	0.0643116	0.0660454	0.000348554	0.00013624	9.8561e-05	0.00101969	0.00037963	0.000278183	0.000142824	0.000209174	0.0001207	0.000248385	2.91971e-05	0.00013098	0.00149111	0.00196646	0.0178165	0.0168221	0.0100074	0.0101224
Fusobacteriaceae	0	5.97907e-05	0.000182096	0.000109643	0.000294977	0.000229008	0.000425142	0.000397755	0.0054254	0.00875984	0.000666733	0.000334097	0.000493228	0.000629998	0.000930932	0.00119021	0.00136147	0.00151945	0	0.00013624	0	7.84375e-05	5.42329e-05	6.95459e-05	0.00011426	2.9882e-05	9.0525e-05	0	8.75912e-05	6.549e-05	0.000267635	0.000163872	0	0	3.09828e-05	0
Actinomycetaceae	0.000131298	5.97907e-05	0.000655547	0.000219286	0.000294977	0.000229008	0.000392439	0.00053034	0.0053021	0.00672935	0.00116678	0.000238641	0.000948515	0.000920766	0.00103835	0.00102018	0.0011465	0.000506483	0	0	9.8561e-05	0	0.000298281	0.000139092	0.00011426	2.9882e-05	0.00018105	0.000124193	0.000116788	6.549e-05	0.000458803	0.000655487	2.95465e-05	0	3.09828e-05	0
Sporolactobacillaceae	3.28246e-05	5.97907e-05	0.000728385	0.000931966	0.000353972	0.000152672	0.00127543	0.00110487	0.00520962	0.00541743	0.00070007	0.000429553	0.00147968	0.00188999	0.0831394	0.0858649	0.0252947	0.027654	0	0	0	0.000235313	0.000515212	0.000417275	0.000571298	0.000388466	0.00042245	0.000620964	0.000116788	0.00013098	0.00179698	0.0025127	0.0135618	0.0141873	0.00300533	0.00265343
Neisseriaceae	0	0	0.000254935	0.000109643	0.00165187	0.000534351	0.0010138	0.000397755	0.00517879	0.011196	0.000866753	0.00100229	0.00235232	0.00101769	0.00411758	0.00136024	0.00168392	0.00121556	0.000174277	0.00027248	0.000394244	0.00031375	0.000732144	0.000486821	0.000457038	0.000597639	9.0525e-05	0.000124193	0.000467153	0.00013098	0.00225578	0.00234883	5.90929e-05	5.06688e-05	0.000402776	9.82753e-05
Veillonellaceae	0	0	0.000291354	0.000109643	0.000235981	0.000152672	0.000392439	0.000220975	0.00511714	0.0111371	0.000833417	0.000572738	0.000872633	0.000533075	0.000859322	0.000793471	0.000967361	0.00121556	0.00278843	0.00340599	9.8561e-05	0.000235313	0.000216932	0.000104319	0.000199954	0.000328702	9.0525e-05	4.13976e-05	0.000145985	6.549e-05	0.00042057	0.000382367	5.90929e-05	5.06688e-05	0.000154914	4.91376e-05
Rhizobiaceae	0.000459544	0.000298954	0.000764804	0.000383751	0.00109141	0.000458015	0.000457846	0.000751315	0.00508631	0.00636832	0.00166683	0.00133639	0.00155556	0.00106615	0.00196928	0.00221038	0.00154061	0.000810373	0.0148135	0.0129428	0.00877193	0.00792219	0.0306416	0.022359	0.00294218	0.00385477	0.0054315	0.00364299	0.00108029	0.00058941	0.00321162	0.00355055	0.000354558	0.000202675	0.000371793	0.000294826
Streptococcaceae	0	0	0.000218516	0.000274108	0.000176986	0.000229008	0.000523252	0.000751315	0.00487053	0.00873554	0.00103344	0.00100229	0.000758812	0.00101769	0.00150381	0.00209703	0.0016481	0.00101297	0.00191704	0.00108992	9.8561e-05	0.00031375	0.00100331	0.00100842	0.000599863	0.000866577	0.000211225	0.000124193	0.000379562	0.00019647	0.00202638	0.00245808	5.90929e-05	5.06688e-05	0.000371793	0.000196551
Chitinophagaceae	3.28246e-05	0	0.000218516	0.000328929	0.00519159	0.000152672	0.000457846	0.000132585	0.0048397	0.00571062	0.00206687	0.00109775	0.00622226	0.00193845	0.0123169	0.00793471	0.00078822	0.000911669	0.000697107	0.000953678	0.000394244	7.84375e-05	0.000596562	0.000347729	0.000199954	0.000926341	0.00054315	0.000455373	0.000175182	0.00013098	0.00110877	0.00109248	0.00103413	0.00131739	0.000433759	0.000393101
Lachnospiraceae	9.84737e-05	0	7.28385e-05	5.48216e-05	0.00038347	7.63359e-05	0.000654065	0.00035356	0.00462392	0.00624963	0.000766743	0.000668194	0.0036423	0.00431306	0.00401017	0.00476083	0.00272294	0.00273501	0.0198675	0.0152589	0.000591366	0.000705938	0.000650795	0.00107796	0.000685558	0.000597639	0.000814725	0.000248385	0.000291971	0.000163725	0.00122348	0.00174797	0.000620476	0.00116538	0.000247862	0.000933615
Chlorobiaceae	6.56491e-05	0	0.000182096	5.48216e-05	0.0012979	0.000458015	0.000719472	0.00061873	0.00391492	0.00384192	0.00330033	0.0011932	0.00212467	0.00121153	0.0014322	0.00311721	0.00103902	0.000709076	0	0.00013624	0.000295683	0.000549063	0.00292858	0.00125183	0.000742687	0.00134469	0.00018105	0.000124193	0.00070073	0.00045843	0.00458803	0.00300432	0	0	0.000154914	0.000294826
Bradyrhizobiaceae	0.000262596	0.000298954	0.00098332	0.000219286	0.000855432	0.000610687	0.000654065	0.000662925	0.00311344	0.00355368	0.00220022	0.000954563	0.00106234	0.00072692	0.00161123	0.00175697	0.00103902	0.000557131	0.00383409	0.000681199	0.00098561	0.00117656	0.00178968	0.00222547	0.00102834	0.00185268	0.00226313	0.00219407	0.000671533	0.000491175	0.0043204	0.0036598	0.000177279	0.000253344	0.000123931	0.000147413
Dermabacteraceae	0.000590842	0.00077728	0.000728385	0.000219286	2.94977e-05	0	0.000228923	0.00017678	0.00299014	0.00321077	0.000233357	0.000286369	0.000341465	0.000339229	0.00021483	0.000680118	0.0113934	0.0123075	0.00627396	0.00844687	0.000492805	0.000470625	0	3.47729e-05	0.00011426	2.9882e-05	0.000211225	4.13976e-05	0	0	0.000688205	0.000491615	0.00189097	0.00187475	0.000371793	0.000147413
Sphingobacteriaceae	0.00305268	0.00358744	0.00225799	0.00169947	0.000619451	0.000152672	0.000327033	0.000662925	0.00265105	0.00278809	0.00070007	0.00052501	0.00246614	0.00281076	0.0664542	0.0594536	0.00275877	0.00415316	0.0237016	0.0253406	0.000887049	0.00172563	0.000406747	0.000938869	0.00108547	0.00134469	0.0008449	0.00115913	0	0.00013098	0.00332632	0.00333206	0.0108436	0.00805634	0.0188065	0.0171982
Microbacteriaceae	0.000689316	0.00179372	0.00258577	0.00219286	0.000560455	0.000763359	0.000817581	0.00119326	0.00246609	0.0025831	0.00110011	0.00109775	0.00155556	0.00242307	0.0499123	0.0447178	0.0110351	0.0103829	0.00697107	0.00681199	0.00157698	0.0018825	0.00103042	0.00156478	0.000571298	0.000986105	0.00102595	0.00111773	0.000846715	0.00052392	0.0039763	0.00333206	0.00611612	0.0055229	0.00582476	0.00491376
Promicromonosporaceae	3.28246e-05	0	7.28385e-05	0	2.94977e-05	0	0.000228923	0.00017678	0.00237361	0.00236811	3.33367e-05	0.000190913	7.58812e-05	0.000145384	0.00243475	0.00209703	0.00225717	0.00329214	0.00104566	0.00027248	9.8561e-05	7.84375e-05	8.13493e-05	3.47729e-05	2.85649e-05	2.9882e-05	0.00030175	0.000289783	0	0	0.000152934	0.000218496	0.00153642	0.00141873	0.000340811	0.000442239
Rhodobacteraceae	0.000164123	0.000179372	0.000327773	0.000219286	0.000914427	0.000152672	0.000490549	0.000309365	0.00231196	0.00292793	0.00190019	0.00109775	0.00239026	0.00130846	0.00322246	0.00277715	0.00150478	0.0013675	0.00505403	0.00708447	0.00098561	0.00101969	0.000677911	0.000869323	0.000999771	0.000836695	0.0021726	0.00289783	0.000350365	0.00019647	0.00194991	0.00174797	0.0161619	0.0186968	0.000154914	0.000343963
Deinococcaceae	0	0	0.000327773	0.000219286	0.00088493	0.000534351	0.0010465	0.000662925	0.00231196	0.00379985	0.00143348	0.00133639	0.000341465	0.000484614	0.00100254	0.001927	0.00078822	0.000709076	0.00209132	0.00286104	0.00108417	0.00149031	0.00254895	0.00306002	0.00451325	0.00439265	0.0039831	0.00322901	0.000729927	0.000753135	0.00485567	0.00458841	0.000118186	0.000152006	0.000402776	0.000343963
Micrococcaceae	0.00141146	0.00143498	0.00305922	0.00252179	0.000117991	0	0.000425142	0.000574535	0.00215783	0.00285087	0.00050005	0.000477281	0.000531168	0.000678459	0.000859322	0.00119021	0.00232883	0.00212723	0.0203904	0.0212534	0.00157698	0.00164719	0.000244048	0.000139092	0.000228519	0.00029882	0.0104707	0.0122537	2.91971e-05	0	0.00187345	0.00213033	0.00567292	0.00663762	0.000185897	0.000393101
Pasteurellaceae	0	0	7.28385e-05	5.48216e-05	0.000206484	7.63359e-05	0.000163516	0.000220975	0.00194205	0.00825572	0.00040004	0.000143184	0.000455287	0.000145384	0.000751907	0.000850147	0.000716563	0.000253241	0.000174277	0.00013624	0	0.000235313	0.000189815	0.000452048	2.85649e-05	0.000268938	0.0001207	0	5.83942e-05	9.8235e-05	0.000267635	0.000382367	2.95465e-05	0	6.19655e-05	4.91376e-05
Enterococcaceae	3.28246e-05	0.000119581	0.000437031	0.000109643	0	0	0.00294329	0.0026075	0.00175709	0.00180671	0.00060006	0.000286369	0.00368024	0.00470075	0.0161839	0.0113353	0.0135789	0.0132699	0.000174277	0.00027248	0	7.84375e-05	0	3.47729e-05	0.000228519	2.9882e-05	0.00823778	0.00964564	5.83942e-05	9.8235e-05	0.000344102	0.000382367	0.00463879	0.00456019	0.000929483	0.000933615
Spirochaetaceae	0	0	0.000182096	0	0.000147488	7.63359e-05	0.000163516	0.000132585	0.00169544	0.0022259	0.000733407	0.000143184	0.000531168	0.000145384	0.000286441	0.000453412	7.16563e-05	0.000101297	0.000348554	0.00027248	0	7.84375e-05	0.000162699	0	5.71298e-05	0.000209174	0	4.13976e-05	8.75912e-05	6.549e-05	0.000267635	0.000109248	0	0	3.09828e-05	4.91376e-05
Ruminococcaceae	3.28246e-05	5.97907e-05	0.000145677	5.48216e-05	0.000265479	0.000152672	0.000359736	0.00026517	0.00160296	0.00201091	0.00030003	0.000238641	0.00170733	0.00188999	0.00175445	0.00158694	0.000931532	0.000911669	0.0247473	0.0245232	9.8561e-05	0.000235313	0.000542329	0.000521594	0.000199954	0.00014941	0.000211225	0.00016559	2.91971e-05	3.2745e-05	0.000344102	0.000436991	0.000443197	0.000608026	0.000123931	0.000147413
Aeromonadaceae	3.28246e-05	0	3.64193e-05	0	0.000265479	0.000229008	0.000457846	0.000486145	0.00154131	0.00217697	0.000733407	0.00076365	0.000341465	0.000242307	0.000787712	0.00107685	0.000501594	0.000658428	0.00052283	0.00013624	0.000295683	0.000392188	0.00127447	0.00198206	0.000628428	0.000776931	0.00018105	0.000289783	0.00049635	0.000491175	0.00252342	0.0013656	8.86394e-05	5.06688e-05	9.29483e-05	0.000147413
Peptostreptococcaceae	0	0	3.64193e-05	0	0.000176986	7.63359e-05	0.000359736	0.000220975	0.00154131	0.00172695	0.000266693	9.54563e-05	7.58812e-05	0.000193845	0.000179025	0.000113353	0.000143313	0.000101297	0.00243987	0.00381471	0.00315395	0.00258844	0.00249471	0.00330343	0.000828382	0.000806813	0.000392275	0.000662361	5.83942e-05	6.549e-05	3.82336e-05	0.00027312	2.95465e-05	0	0	0
Brevibacteriaceae	0.000131298	0.000119581	0.000400612	0.000438572	0	0	0.000294329	0.00026517	0.00147965	0.00163987	3.33367e-05	0	0.000493228	0.000823843	0.000107415	0.000340059	0.00752392	0.00800243	0.00121994	0.00340599	0.000295683	0	2.71164e-05	6.95459e-05	2.85649e-05	0	0.000271575	0.000248385	0	0	0.000382336	0.000163872	0.000886394	0.00131739	0.000340811	0.000540514
Planococcaceae	0.000131298	0	0.000218516	0.000109643	0.000235981	7.63359e-05	0.000719472	0.00035356	0.001418	0.00174967	0.000333367	0.000620466	0.00110028	0.00169615	0.0105267	0.0100884	0.00214969	0.00177269	0.00331126	0.00449591	0.000887049	0.00109813	0.000515212	0.000104319	0.000228519	0.000328702	0.00030175	0.000124193	0.000321168	0.00032745	0.00114701	0.00125635	0.00525927	0.00638427	0.000712604	0.00083534
Oceanospirillaceae	0	0	7.28385e-05	0.000109643	0.00050146	0.000229008	0.000359736	0.000397755	0.00138718	0.00164988	0.00030003	0.000620466	0.000417346	0.000193845	0.000358051	0.000906824	0.000214969	0.000405186	0	0.00013624	0.000295683	0.000784375	0.00119312	0.00159955	0.000399909	0.000926341	0.0001207	0.000124193	0.000233577	0.00013098	0.00290575	0.00142022	0.000118186	0.000202675	0.000216879	4.91376e-05
Staphylococcaceae	3.28246e-05	0.000179372	0.000291354	0.000274108	8.8493e-05	0	9.81098e-05	8.839e-05	0.000893958	0.00103763	0.00050005	0.000238641	0.000227644	0.000145384	0.000537076	0.000850147	0.00580416	0.00400122	0.00435692	0.00381471	0.000492805	0.000784375	0.00037963	0.000486821	0.000285649	0.00014941	0.0002414	0.000248385	0.000175182	0.000229215	0.00122348	0.0011471	0.00162506	0.0016214	0.000185897	4.91376e-05
Cytophagaceae	0.000196947	0.000179372	0.000254935	0.000109643	0.00135689	0	0.000327033	4.4195e-05	0.000893958	0.00123451	0.000466713	0.00052501	0.000796752	0.000775382	0.00290021	0.00102018	0.000573251	0.000455835	0.00174277	0.0027248	0.00108417	0.00031375	0.000216932	0.000382502	0.000656993	0.000776931	0.00175015	0.00149031	0.000175182	9.8235e-05	0.000841139	0.00125635	0.000384104	0.000101338	0.000185897	0.000147413
Hyphomicrobiaceae	0	5.97907e-05	0	0.000109643	0.000235981	0	9.81098e-05	0.00017678	0.000832306	0.00123181	0.00060006	0.000477281	0.000493228	0.00072692	0.000429661	0.000850147	0.000501594	0	0.00052283	0.000408719	0.000197122	0.000392188	0.000542329	0.000625913	0.000285649	0.000209174	0.000211225	0.00016559	5.83942e-05	6.549e-05	0.000879373	0.000655487	0.000265918	0.000202675	6.19655e-05	9.82753e-05
Anaerolineaceae	0	0	0	0	0.000589953	0.000152672	9.81098e-05	0.00017678	0.000739827	0.000932438	0.000333367	0.000238641	0.000607049	0.000193845	0.00125318	0.000226706	3.58282e-05	0.000101297	0	0	9.8561e-05	7.84375e-05	0.000162699	0.000243411	5.71298e-05	0.000179292	3.0175e-05	0	5.83942e-05	3.2745e-05	0.000688205	0.000546239	0	5.06688e-05	0	0
Peptococcaceae	0	0	0	5.48216e-05	0	0	3.27033e-05	0.000132585	0.000647349	0.000829947	0.000166683	9.54563e-05	0.00151762	0.00135692	0.000787712	0.000680118	0.000680735	0.000810373	0.000174277	0.00027248	0	0	0.000108466	0.000208638	2.85649e-05	0	9.0525e-05	0.000124193	2.91971e-05	0	0.000305869	5.46239e-05	0.000177279	0.000152006	6.19655e-05	9.82753e-05
Propionibacteriaceae	0	0	0.000109258	0	0	7.63359e-05	3.27033e-05	8.839e-05	0.000616523	0.000533271	0.00010001	0	0.000189703	0.000290768	0.00014322	0.000113353	0.000143313	0.000151945	0.000697107	0.000953678	0	7.84375e-05	0.000298281	0.000173865	5.71298e-05	0.00014941	3.0175e-05	4.13976e-05	0.000145985	3.2745e-05	0.000802906	0.000218496	8.86394e-05	5.06688e-05	0	0
Aurantimonadaceae	3.28246e-05	0.000119581	0.000109258	0.000164465	0	0	0	0	0.00040074	0.000369127	0	0	7.58812e-05	0	0	0	0	0	0.00121994	0.00108992	9.8561e-05	0.000156875	0.00176257	0.00107796	0	5.97639e-05	6.035e-05	8.27952e-05	0	0	0	5.46239e-05	0	0	0	0
Eubacteriaceae	0	0	0	0	0	0	6.54065e-05	4.4195e-05	0.000369914	0.000297462	0	4.77281e-05	3.79406e-05	9.69227e-05	0	0	0	0	0	0	0	0	0	3.47729e-05	0	0	0	4.13976e-05	0	0	3.82336e-05	0	0	0	0	0
Brucellaceae	3.28246e-05	0.000119581	3.64193e-05	0.000164465	0.0012684	0.000839695	0.000588659	4.4195e-05	0.000339088	0.000478932	0.00070007	0.000334097	0.000531168	0.000436152	0.0102761	0.0100884	0.00118233	0.00131686	0.000174277	0.00027248	0.000295683	0.000392188	0.000244048	0.000139092	0.0864374	0.0783505	0.0706699	0.0681404	0.000233577	0.00013098	0.000649971	0.0011471	0.00434333	0.000962708	0.000123931	0.000147413
Xanthobacteraceae	0	5.97907e-05	3.64193e-05	0	5.89953e-05	0	3.27033e-05	0	0.000339088	0.000282049	0.000233357	0.00076365	3.79406e-05	0	0.00021483	5.66765e-05	0	0.000101297	0.000174277	0.00027248	0	0	2.71164e-05	6.95459e-05	2.85649e-05	2.9882e-05	0.000271575	0.000206988	0	0	0.000114701	5.46239e-05	2.95465e-05	0	0	0
Nocardiopsaceae	0	0	0	0	0	0	0	0	0.000339088	0.000310175	0	0	0	0	0	5.66765e-05	0	5.06483e-05	0.000174277	0.000408719	9.8561e-05	0	0	0	0	0	0	0	0	0	0.000114701	5.46239e-05	0.000147732	0.000101338	6.19655e-05	0
Carnobacteriaceae	6.56491e-05	5.97907e-05	3.64193e-05	0	2.94977e-05	0	9.81098e-05	0.000132585	0.000308261	0.000716655	0.00010001	4.77281e-05	0.000379406	0.000678459	0.000179025	0.000283382	0.000107485	0.000151945	0.00156849	0.000544959	0.000197122	0.000156875	0.000108466	6.95459e-05	8.56947e-05	0.00014941	9.0525e-05	8.27952e-05	0	0	0.000152934	0.00027312	0	0	0	0
Rhodospirillaceae	0	0	0	0	0.000147488	0	6.54065e-05	4.4195e-05	0.000308261	0.000322888	0.000133347	9.54563e-05	0.000265584	0.000193845	0.000358051	0.000283382	0.000143313	5.06483e-05	0.000348554	0.000544959	9.8561e-05	7.84375e-05	0	6.95459e-05	0.00011426	0.000209174	0.000392275	0.000620964	2.91971e-05	9.8235e-05	0.000229402	0.000109248	0	0.000101338	9.29483e-05	0
Defluviitaleaceae	0	0	0	0	2.94977e-05	0	0	0	0.000308261	0.000238509	0.00010001	0	0.000758812	0.000484614	0.000358051	0.000113353	0.000107485	0	0.00121994	0.0013624	0	0	5.42329e-05	3.47729e-05	2.85649e-05	0	0.0001207	0.000124193	2.91971e-05	0	3.82336e-05	5.46239e-05	2.95465e-05	0.000101338	0	0
Cryomorphaceae	0	0	0	0	2.94977e-05	0	0	0	0.000308261	0.000238509	0.00010001	0	0.000151762	0	0.000250636	0.000113353	0	0	0	0	0	0	2.71164e-05	0	0.000999771	0.000717167	0	4.13976e-05	2.91971e-05	0	7.64672e-05	5.46239e-05	0	0	0	0
Acetobacteraceae	0.000131298	0.000179372	7.28385e-05	0.000109643	0.000176986	7.63359e-05	6.54065e-05	4.4195e-05	0.000277435	0.000307475	0.000133347	0	0.000151762	9.69227e-05	0.000393856	0.000793471	0.000322454	0.000253241	0.00139421	0.00108992	0.000197122	0.000470625	0.000244048	0.000312956	0.000257084	0.000388466	0.00150875	0.00107634	2.91971e-05	0.00013098	0.000535271	0.000655487	0.000325011	0.000354682	6.19655e-05	0
Planctomycetaceae	0	0	7.28385e-05	0	0.000294977	0	3.27033e-05	4.4195e-05	0.000277435	0.000391854	0.000166683	0.000143184	0.000417346	0	0.000393856	0.000226706	7.16563e-05	0.000101297	0.00139421	0.0013624	0.000295683	7.84375e-05	0.000135582	0.000139092	0.00011426	8.96459e-05	0.000150875	0.000331181	2.91971e-05	3.2745e-05	0.000497037	5.46239e-05	2.95465e-05	0	0	0
Nitrospiraceae	0	0	3.64193e-05	0	8.8493e-05	0.000152672	3.27033e-05	4.4195e-05	0.000277435	0.00041998	0.00010001	0.000238641	3.79406e-05	0	0.00014322	0.000113353	0.000107485	0	0	0	9.8561e-05	0.000156875	0.000135582	0.000104319	0.00011426	2.9882e-05	3.0175e-05	0.000124193	2.91971e-05	6.549e-05	0.000305869	0.000163872	0	5.06688e-05	3.09828e-05	0
Aerococcaceae	6.56491e-05	5.97907e-05	0.000291354	0.000219286	2.94977e-05	7.63359e-05	0.000130813	4.4195e-05	0.000246609	0.000629577	3.33367e-05	0	3.79406e-05	4.84614e-05	0	5.66765e-05	0.000107485	5.06483e-05	0.00104566	0.00108992	0	0	2.71164e-05	0	0	0	3.0175e-05	0	2.91971e-05	0	3.82336e-05	5.46239e-05	0	0	0	0
Myxococcaceae	0	0	0	0	0	0	3.27033e-05	0	0.000246609	0.000376441	0	0	0	4.84614e-05	0	0	0	5.06483e-05	0	0	0	0	0	0	0	0	0	0	0	0	0	0	0	5.06688e-05	0	0
Alteromonadaceae	0	0	7.28385e-05	0	0.000176986	0	3.27033e-05	0	0.000215783	0.000276649	0.000133347	4.77281e-05	0.000531168	4.84614e-05	0.000358051	5.66765e-05	0	0	0.000174277	0	0.000197122	0	2.71164e-05	6.95459e-05	0	0.00014941	0	0	0	0	0.000229402	0.000218496	0	0	3.09828e-05	0
Methylocystaceae	0	0	0	0	0.000265479	0	0	4.4195e-05	0.000215783	0.000164144	3.33367e-05	9.54563e-05	3.79406e-05	9.69227e-05	0.000179025	5.66765e-05	0	0	0	0	0	7.84375e-05	0.000108466	0.000173865	2.85649e-05	0	6.035e-05	0	0	0	7.64672e-05	0	0.000147732	0.000304013	0	0
Desulfovibrionaceae	0	0	3.64193e-05	0	0.000117991	0	6.54065e-05	0	0.000184957	0.000261236	0.000366703	0.000190913	0.000189703	4.84614e-05	0.00014322	0.000226706	3.58282e-05	0	0.000348554	0.000681199	0	7.84375e-05	0.000135582	0.000104319	2.85649e-05	5.97639e-05	0	0	0.000116788	0	0.000114701	0.00027312	0	0	0	0
Methylophilaceae	0	0	0	0	0.000117991	0	3.27033e-05	0	0.000184957	0.000373741	0.000266693	0.000190913	7.58812e-05	0.000242307	0.00157542	0.00136024	0.000143313	0.00030389	0	0.00013624	9.8561e-05	0	0.000108466	0.000208638	0.000428473	0.000418348	0.00875075	0.00753436	2.91971e-05	0.00013098	0.000382336	0.000382367	0.00144778	0.00101338	3.09828e-05	0.000196551
Nocardioidaceae	0.000131298	5.97907e-05	3.64193e-05	5.48216e-05	0.000117991	0	3.27033e-05	4.4195e-05	0.000154131	0.000217697	6.66733e-05	0.000190913	0.000151762	4.84614e-05	0.000537076	0.000623441	0.000143313	5.06483e-05	0.0022656	0.0020436	0	0.000235313	2.71164e-05	0	2.85649e-05	0	9.0525e-05	0.000124193	5.83942e-05	0	3.82336e-05	0.000163872	0.000295465	0.000456019	0.000216879	4.91376e-05
Erythrobacteraceae	0	0	0.000109258	0	2.94977e-05	0	0	4.4195e-05	0.000154131	0.000133318	6.66733e-05	9.54563e-05	0.000113822	0.000145384	0.00014322	0.000226706	0	0	0.00052283	0	0.000197122	0	0.000108466	0.000104319	5.71298e-05	0.000179292	6.035e-05	0	2.91971e-05	6.549e-05	0.000114701	0.000163872	5.90929e-05	0	0	4.91376e-05
Saprospiraceae	0	0	3.64193e-05	0	8.8493e-05	0	3.27033e-05	0	0.000154131	0.000245823	0.000133347	0.000143184	7.58812e-05	0	0.00021483	0.000283382	3.58282e-05	0	0.000174277	0	0	0	8.13493e-05	0.000208638	0.00011426	0.000119528	9.0525e-05	0	0	0.000163725	0.000649971	0.000546239	0	0	6.19655e-05	9.82753e-05
Phycisphaeraceae	0	0	0	0	0.000117991	0	6.54065e-05	0	0.000154131	0.000217697	0.000133347	4.77281e-05	0.000113822	4.84614e-05	3.58051e-05	0	0	0	0	0	0	0	5.42329e-05	0	0	5.97639e-05	3.0175e-05	0	0	0	0.000152934	0	0	0	0	0
Puniceicoccaceae	0	0	0	0	8.8493e-05	0	0	0	0.000154131	0.00018957	0.000133347	0	0.000189703	0	0.000107415	0.000113353	0	0	0	0	0	0	2.71164e-05	0	0	2.9882e-05	0	0	0	0	7.64672e-05	0.000218496	0	0	0	0
Desulfobulbaceae	0	0	0	0	5.89953e-05	7.63359e-05	6.54065e-05	0	0.000154131	0.000161444	0.00010001	9.54563e-05	0.000113822	4.84614e-05	7.16102e-05	0.000340059	3.58282e-05	5.06483e-05	0	0	0	7.84375e-05	8.13493e-05	6.95459e-05	2.85649e-05	5.97639e-05	0	0	2.91971e-05	0	0.000191168	0.000163872	2.95465e-05	5.06688e-05	0	0
Listeriaceae	0	0	0	0	2.94977e-05	7.63359e-05	0.000392439	0.00026517	0.000154131	7.70654e-05	6.66733e-05	0.000190913	0.000607049	0.000484614	0.0777328	0.0442643	0.0124324	0.0145361	0	0	0	0	0	0	0	5.97639e-05	3.0175e-05	0.000124193	0	3.2745e-05	0.000497037	0.00109248	0.00889349	0.00739765	0.00340811	0.00280085
Erysipelotrichaceae	0	0	3.64193e-05	5.48216e-05	5.89953e-05	0	6.54065e-05	4.4195e-05	0.000123305	6.16523e-05	3.33367e-05	0	0.000113822	4.84614e-05	0	0	0	0	0.00627396	0.00517711	9.8561e-05	0.000784375	0.000623678	0.000730232	0.000199954	0.000179292	0	0.000124193	5.83942e-05	3.2745e-05	3.82336e-05	5.46239e-05	2.95465e-05	0	0	0
Nevskiaceae	0	0	3.64193e-05	0	0	7.63359e-05	0	8.839e-05	0.000123305	0.000146031	6.66733e-05	0	0	4.84614e-05	0.00225572	0.00277715	3.58282e-05	0	0	0	0	0	0.000108466	0.000104319	0.000428473	0.000537875	0.00546168	0.00554728	0	6.549e-05	0.000382336	5.46239e-05	2.95465e-05	5.06688e-05	0	0
Campylobacteraceae	0	0	0	0	0	0	0	0	0.000123305	0.000117905	0	0	3.79406e-05	4.84614e-05	3.58051e-05	0	3.58282e-05	0	0	0	0	0	2.71164e-05	0	0	2.9882e-05	0	0	0	0	3.82336e-05	0	0	0	0	0
Nocardiaceae	0	5.97907e-05	0	5.48216e-05	0.000117991	0	9.81098e-05	0.000132585	9.24784e-05	0.000130618	6.66733e-05	4.77281e-05	0.000910574	0.000629998	0.00107415	0.00113353	0.00128981	0.00060778	0.000697107	0.000953678	0	7.84375e-05	5.42329e-05	6.95459e-05	0.00011426	8.96459e-05	9.0525e-05	0.00016559	5.83942e-05	3.2745e-05	0.000305869	0.000218496	0.00227508	0.00248277	0.000123931	0.000196551
Gemmatimonadaceae	0	5.97907e-05	0	0	0.000353972	7.63359e-05	3.27033e-05	0	9.24784e-05	0.000214997	0	0.000238641	0	4.84614e-05	3.58051e-05	0.000170029	0	0	0	0	9.8561e-05	0.000156875	5.42329e-05	0	2.85649e-05	0	3.0175e-05	0.000124193	2.91971e-05	0	0.000114701	0.000109248	0	0	0	0
Mycobacteriaceae	0	5.97907e-05	0	0	2.94977e-05	0	0	0	9.24784e-05	4.62392e-05	6.66733e-05	9.54563e-05	3.79406e-05	0	0	0	0	0	0.000348554	0	0	0	2.71164e-05	3.47729e-05	0	0	3.0175e-05	4.13976e-05	0	0	0.000152934	0.000109248	8.86394e-05	0	0	0
Chromatiaceae	0	0	3.64193e-05	5.48216e-05	8.8493e-05	7.63359e-05	3.27033e-05	0	9.24784e-05	0.000158744	0.000166683	9.54563e-05	7.58812e-05	0	0.00014322	0.000226706	3.58282e-05	0	0	0	0	7.84375e-05	0.00122024	0.00111273	0.00011426	0.00014941	3.0175e-05	4.13976e-05	0	0	0.000305869	0	2.95465e-05	0	0	0
Caldicoprobacteraceae	0	0	3.64193e-05	0	0	0	0	0	9.24784e-05	0.000158744	0	0	0	0	0	0	0	0	0	0	0	0	0	0	0	0	0	0	0	0	0	0	0	0	0	0
Coxiellaceae	3.28246e-05	0	0	0	0.000206484	0	0	0	9.24784e-05	0.000130618	0	0	7.58812e-05	0	0	5.66765e-05	0	0	0.000348554	0.00013624	9.8561e-05	0	8.13493e-05	0	8.56947e-05	2.9882e-05	0	0	0	0	7.64672e-05	0.000109248	2.95465e-05	0	0	0
Rikenellaceae	0	0	0	0	5.89953e-05	7.63359e-05	0	0	9.24784e-05	0.000102492	0.00010001	9.54563e-05	0.000151762	0.000145384	0.000107415	0.000226706	7.16563e-05	0	0.00104566	0.0013624	9.8561e-05	0	0.000108466	3.47729e-05	2.85649e-05	2.9882e-05	0	0	2.91971e-05	3.2745e-05	0.000229402	0.000218496	0	0	0	0
Idiomarinaceae	0	0	0	0	5.89953e-05	0	6.54065e-05	0	9.24784e-05	0.000102492	3.33367e-05	4.77281e-05	7.58812e-05	0	7.16102e-05	0	3.58282e-05	0	0	0	0	0	0.000189815	0.000278183	0.000171389	0.00014941	0	4.13976e-05	5.83942e-05	0	0.000458803	0.00027312	0	0	6.19655e-05	4.91376e-05
Thiotrichaceae	0	0	0	0	5.89953e-05	0	3.27033e-05	4.4195e-05	9.24784e-05	0.000130618	0	0	7.58812e-05	4.84614e-05	3.58051e-05	0	0	0	0	0	0	0	8.13493e-05	3.47729e-05	0	0	0	0	0	0	0.000152934	5.46239e-05	0	0	3.09828e-05	0
Haliangiaceae	0	0	0	0	2.94977e-05	7.63359e-05	0	0	9.24784e-05	7.43654e-05	0	0	0	0	0.000107415	0	3.58282e-05	0	0	0	0	0	0	3.47729e-05	0	0	0	0	0	0	0.000114701	0	8.86394e-05	0	0	0
Acidaminococcaceae	0	0	0	0	2.94977e-05	0	0	0	9.24784e-05	4.62392e-05	0	0	0	0	0	5.66765e-05	0	0	0.00365981	0.00286104	0	0	2.71164e-05	0	0	5.97639e-05	0	0	2.91971e-05	0	3.82336e-05	0	0	0	0	0
Christensenellaceae	0	0	0	0	0	0	6.54065e-05	0	9.24784e-05	0.00018687	3.33367e-05	4.77281e-05	0.000682931	0.000484614	0.00014322	0.000396735	0.000107485	0.000151945	0.00278843	0.00354223	0	0	5.42329e-05	0.000104319	2.85649e-05	0	0	4.13976e-05	0	0	0.000114701	5.46239e-05	5.90929e-05	5.06688e-05	0	0
Thermoactinomycetaceae	0	0	0	0	0	0	3.27033e-05	0	9.24784e-05	7.43654e-05	0.000266693	0	0	0	3.58051e-05	0.000170029	0.000107485	0.000101297	0	0	0	0	2.71164e-05	0	2.85649e-05	0	6.035e-05	8.27952e-05	2.91971e-05	0	0.000152934	0.000163872	2.95465e-05	0.000101338	3.09828e-05	0
Synergistaceae	0	0	0	0	0	0	0	0	9.24784e-05	0.000102492	0	0	0	0	3.58051e-05	0	0	0	0.00121994	0.000817439	0	0	0	0	2.85649e-05	0	0	0	0	0	3.82336e-05	0	0	0	0	0
Haloplasmataceae	0	0	0	0	0	0	0	0	9.24784e-05	7.43654e-05	3.33367e-05	0	7.58812e-05	4.84614e-05	3.58051e-05	0	7.16563e-05	0.000151945	0	0	0	0	2.71164e-05	3.47729e-05	0	0	3.0175e-05	4.13976e-05	2.91971e-05	0	7.64672e-05	0	0	0.000101338	0	0
Holophagaceae	0	0	0	0	0.000147488	0	0	0	6.16523e-05	0.000115205	6.66733e-05	0	0.000151762	9.69227e-05	3.58051e-05	5.66765e-05	0	0	0	0	9.8561e-05	0	0	0	2.85649e-05	2.9882e-05	0	0	0	3.2745e-05	0.000152934	0	0	0	0	0
Bdellovibrionaceae	0	0	0	0	5.89953e-05	7.63359e-05	0	0	6.16523e-05	5.89524e-05	3.33367e-05	0	3.79406e-05	0	0	5.66765e-05	0	0	0	0	0	0	0	0	8.56947e-05	0	0	0	0	0	0	0	2.95465e-05	5.06688e-05	0	0
Nitrosomonadaceae	0	0	0	0	5.89953e-05	0	6.54065e-05	0	6.16523e-05	0.000143331	6.66733e-05	9.54563e-05	0.000113822	4.84614e-05	7.16102e-05	0	0	0	0	0.00013624	0	0	5.42329e-05	3.47729e-05	5.71298e-05	0	0	0	2.91971e-05	0	3.82336e-05	5.46239e-05	0	0	0	0
Flammeovirgaceae	3.28246e-05	0	0	0	5.89953e-05	0	0	0	6.16523e-05	0.000115205	3.33367e-05	0	3.79406e-05	0	0.000107415	5.66765e-05	0	0	0	0	0	0	0	0	0	0	0	0	0	0	0	0	0	0	0	0
Solimonadaceae	0	0	0	0	2.94977e-05	0	0	0	6.16523e-05	3.08261e-05	0	0.000143184	3.79406e-05	0	0.000107415	0.000283382	0	0	0	0	0	0	0	0	0.000599863	0.000747049	0.00105613	0.000869349	0	0	0	0	0	0	0	0
Hydrogenophilaceae	0	0	0	0	0	0	3.27033e-05	4.4195e-05	6.16523e-05	3.08261e-05	0.00010001	0	7.58812e-05	0	7.16102e-05	0	3.58282e-05	0	0	0	0	0	2.71164e-05	0	0	0	0	0	0	0	0.000152934	0	0	0	0	0
Ectothiorhodospiraceae	0	0	0	0	0	0	3.27033e-05	0	6.16523e-05	5.89524e-05	0	0	3.79406e-05	0	0.000107415	5.66765e-05	3.58282e-05	5.06483e-05	0	0	0	0	0	3.47729e-05	0	2.9882e-05	0	0	0	0	3.82336e-05	0	0	0	0	0
Rhodothermaceae	0	0	0	0	0	0	3.27033e-05	0	6.16523e-05	3.08261e-05	0	0	3.79406e-05	0	0	0	0	0	0.000174277	0	0	0	0	0	0	2.9882e-05	0	0	0	0	0	0	0	0	0	0
Rhodobiaceae	0	0	0	0	0	0	0	0	6.16523e-05	0.000199584	0.000133347	9.54563e-05	7.58812e-05	0	0.000322246	0.000170029	0	0	0.000174277	0	9.8561e-05	0	5.42329e-05	0	0	0	0	0	0	0	3.82336e-05	0	2.95465e-05	5.06688e-05	0	0
Cardiobacteriaceae	0	0	0	0	0	0	0	0	6.16523e-05	3.08261e-05	0	0	0	0	3.58051e-05	0	0	0	0	0	0	0	0	0	0	0	0	0	0	0	0	0	0	5.06688e-05	0	0
Beijerinckiaceae	3.28246e-05	5.97907e-05	3.64193e-05	0	0	0	6.54065e-05	0	3.08261e-05	4.35393e-05	0.00010001	0.000190913	0.000303525	0.000242307	0.000537076	0.000340059	0	0	0.00052283	0	9.8561e-05	0	0	0	0	2.9882e-05	0.00190103	0.00115913	2.91971e-05	0	3.82336e-05	5.46239e-05	0.000620476	0.000405351	0	0
Leuconostocaceae	0	0	0.000182096	5.48216e-05	2.94977e-05	0	3.27033e-05	8.839e-05	3.08261e-05	7.16655e-05	6.66733e-05	4.77281e-05	0.000265584	0.000242307	0	0	0	0	0.000871384	0.000681199	0	0	0	0	2.85649e-05	0	0	0	0	0	3.82336e-05	5.46239e-05	0	0.000101338	3.09828e-05	0
Caldilineaceae	0	0	0	0	5.89953e-05	0	0	0	3.08261e-05	4.35393e-05	0	4.77281e-05	3.79406e-05	0	0	0	0	0	0	0	0	0	0	0	0	0	0	0	0	0	3.82336e-05	0	0	0	0	0
Desulfobacteraceae	0	0	0	0	2.94977e-05	0	0	0	3.08261e-05	9.97918e-05	0	0	0.000151762	9.69227e-05	3.58051e-05	0	0	5.06483e-05	0	0	0	0	0	0	0	0	0	0	2.91971e-05	0	0.000114701	0	0	0	0	0
Sporichthyaceae	0	0	0	0	2.94977e-05	0	0	0	3.08261e-05	4.35393e-05	0	0	3.79406e-05	0	0	0	3.58282e-05	0	0	0	0	7.84375e-05	0	6.95459e-05	0	2.9882e-05	0	0	0	6.549e-05	7.64672e-05	0	2.95465e-05	0	0	0
Legionellaceae	0	0	0	0	2.94977e-05	0	0	0	3.08261e-05	1.54131e-05	6.66733e-05	0	0	4.84614e-05	0	0	0	0	0	0	0	7.84375e-05	8.13493e-05	3.47729e-05	0	0	0	0	2.91971e-05	0	0	0	0	0	0	0
Syntrophobacteraceae	0	0	0	0	2.94977e-05	0	0	0	3.08261e-05	1.54131e-05	0	4.77281e-05	0	0	3.58051e-05	5.66765e-05	0	0	0	0	0	0	0	0	2.85649e-05	0	0	0	0	0	0	0	0	0	0	0
Parvularculaceae	0	0	0	0	2.94977e-05	0	0	0	3.08261e-05	1.54131e-05	0	0	7.58812e-05	0	0	0	3.58282e-05	0	0	0	0	7.84375e-05	0	3.47729e-05	0	0	0	0	0	0	7.64672e-05	5.46239e-05	0	0	0	0
Geodermatophilaceae	3.28246e-05	0	0	0	2.94977e-05	0	0	0	3.08261e-05	1.54131e-05	0	0	3.79406e-05	0	0	5.66765e-05	0	0	0.000348554	0.00027248	9.8561e-05	0.000156875	5.42329e-05	0	0	2.9882e-05	0	0	0	0	3.82336e-05	0.000109248	0	0	0	0
Acidothermaceae	0	0	0	0	2.94977e-05	0	0	0	3.08261e-05	1.54131e-05	0	0	0	0	3.58051e-05	0	0	0	0	0	0	0	2.71164e-05	0	0	0	0	0	0	0	0	0	0	0	0	0
Bacteroidaceae	0	0	0	0	0	0	0	4.4195e-05	3.08261e-05	4.35393e-05	3.33367e-05	0	0	0	0	5.66765e-05	3.58282e-05	0	0.00801673	0.00490463	0	7.84375e-05	0	6.95459e-05	5.71298e-05	5.97639e-05	3.0175e-05	8.27952e-05	0	3.2745e-05	0.000114701	0.000163872	0	0	0	0
Halomonadaceae	0	0	0	0	0	0	0	0	3.08261e-05	9.97918e-05	0	0	0	0	3.58051e-05	0	7.16563e-05	0	0.00052283	0.000544959	0	0	5.42329e-05	6.95459e-05	5.71298e-05	5.97639e-05	3.0175e-05	0	2.91971e-05	0	7.64672e-05	5.46239e-05	0	0	0	0
Geobacteraceae	0	0	0	0	0	0	0	0	3.08261e-05	4.35393e-05	3.33367e-05	4.77281e-05	0	0	7.16102e-05	0	0	0	0	0	0	0	0	0	0	0	0	0	0	0	3.82336e-05	0.000109248	0	0	0	0
Gallionellaceae	0	0	0	0	0	0	0	0	3.08261e-05	1.54131e-05	3.33367e-05	0	0	0	3.58051e-05	5.66765e-05	0	0	0	0	0	0	0	0	0	0	0	0	0	0	7.64672e-05	0	0	0	0	0
Bacteriovoracaceae	0	0	0	0	0	0	0	0	3.08261e-05	1.54131e-05	3.33367e-05	0	0	0	0	0.000113353	0	0	0	0	0	0	0	0	0.000314214	0.000179292	3.0175e-05	0	0	0	3.82336e-05	0	0	0	0	0
Sandaracinaceae	0	0	0	0	0	0	0	0	3.08261e-05	1.54131e-05	0	0	3.79406e-05	0	3.58051e-05	0.000113353	0.000107485	0	0	0.00013624	0	0	0	0	0	0	6.035e-05	0	0	0	0	0	2.95465e-05	0	6.19655e-05	0
Litoricolaceae	0	0	0	0	0	0	0	0	3.08261e-05	1.54131e-05	0	0	0	4.84614e-05	0	0	0	0	0	0	0	0	0	0	0	0	0	0	0	0	3.82336e-05	0	0	0	0	0
Coriobacteriaceae	0	0	0	0	0	0	0	0	3.08261e-05	1.54131e-05	0	0	0	0	0	0	0	0	0.00418264	0.00572207	0	7.84375e-05	2.71164e-05	0	0	2.9882e-05	0	0	0	0	3.82336e-05	0	0	0	0	0
Acanthopleuribacteraceae	0	0	0	0	0	0	0	0	3.08261e-05	1.54131e-05	0	0	0	0	0	0	0	0	0	0	0	0	0	0	0	0	0	0	0	0	0	0	0	0	0	0
Rickettsiaceae	3.28246e-05	5.97907e-05	0	5.48216e-05	0	0	0	0	0	0	0	0	0	0	0	0	0	0	0.000174277	0.00013624	0	7.84375e-05	0	0	0	0	0	0	0	0	3.82336e-05	0	0	0	0	0
Demequinaceae	0	5.97907e-05	0	0	0	0	0	0	0	0	0	0	0	0	0	5.66765e-05	0	0	0	0	0	0	0	0	0	2.9882e-05	0	0	0	6.549e-05	0	0	0	0	0	0
Anaplasmataceae	0	5.97907e-05	0	0	0	0	0	0	0	0	0	0	0	0	0	0	0	0	0.000174277	0	0	0	0	0	0	0	0	0	0	0	0	5.46239e-05	0	0	0	0
Intrasporangiaceae	0.000196947	0	0.000145677	5.48216e-05	0	0	0.000130813	0	0	5.62525e-05	6.66733e-05	0	3.79406e-05	0	0	0	0	0	0.0120251	0.0143052	9.8561e-05	0.000705938	8.13493e-05	0	8.56947e-05	5.97639e-05	0	4.13976e-05	0	0	0.000229402	0	0	0	0	0
Kineosporiaceae	3.28246e-05	0	7.28385e-05	0	0	0	0	0	0	2.81262e-05	0	0	0	0	0	0	0	0	0	0	0	0	0	0	0	0	0	0	0	0	0	0	2.95465e-05	0	0	0
Alicyclobacillaceae	0	0	3.64193e-05	0	5.89953e-05	0	3.27033e-05	4.4195e-05	0	0	0	4.77281e-05	0	0	0	0.000113353	0	0	0	0	0	7.84375e-05	0.000108466	0.000173865	2.85649e-05	2.9882e-05	3.0175e-05	0	0	0	7.64672e-05	5.46239e-05	0	0	0	0
Desulfarculaceae	0	0	3.64193e-05	0	0	0	0	0	0	0	0	0	0	0	0	0	0	0	0	0	0	0	0	0.000104319	0	0	0	0	0	0	3.82336e-05	0	0	0	0	0
Cellulomonadaceae	3.28246e-05	0	0	5.48216e-05	0	0	0	0	0	0	0	0	0.000379406	0.000533075	7.16102e-05	0	0.000537423	0.00060778	0.00052283	0.000544959	0	0	0	0	0	0	3.0175e-05	0	0	3.2745e-05	7.64672e-05	0	2.95465e-05	5.06688e-05	0	0
Opitutaceae	0	0	0	0	0.000147488	0	0	0	0	2.81262e-05	6.66733e-05	9.54563e-05	0.000151762	4.84614e-05	7.16102e-05	0.000113353	0	0	0	0	0	0	0	0	0	0	6.035e-05	0	0	0	7.64672e-05	0	0	0	0	0
Gracilibacteraceae	0	0	0	0	5.89953e-05	0	3.27033e-05	0	0	0	3.33367e-05	0	0.000227644	0.000339229	3.58051e-05	0.000170029	0.000107485	0.000101297	0	0	0	0	5.42329e-05	3.47729e-05	0	2.9882e-05	3.0175e-05	0	2.91971e-05	0	0	5.46239e-05	2.95465e-05	0	0	0
Nannocystaceae	0	0	0	0	5.89953e-05	0	0	4.4195e-05	0	0	0	0	0	0	0	0	0	0	0	0	0	0	0	3.47729e-05	0	0	0	0	0	0	0	0	0	0	0	0
Cyclobacteriaceae	0	0	0	0	5.89953e-05	0	0	0	0	0	0	0	3.79406e-05	0	0	0	0	0	0.000348554	0.000408719	9.8561e-05	0	0	0	0	0	0	0	0	0	7.64672e-05	0	0	0	0	0
Fibrobacteraceae	0	0	0	0	2.94977e-05	0	3.27033e-05	0	0	0	0	0	0	0	3.58051e-05	0	0	0	0	0	0	0	0	0	0	0	0	0	0	0	0	0	0	0	0	0
Solirubrobacteraceae	0	0	0	0	2.94977e-05	0	0	4.4195e-05	0	0	0	0	0	0	0	0	0	0	0	0.00013624	0	7.84375e-05	0	0	0	0	0	0	0	0	0	0	0	0	0	0
Shewanellaceae	0	0	0	0	2.94977e-05	0	0	0	0	8.43787e-05	6.66733e-05	4.77281e-05	3.79406e-05	0	0	0	0	0	0	0	0	0	0	6.95459e-05	0	5.97639e-05	0	0	0	0	0.000152934	5.46239e-05	0	0	0	0
Marinilabiaceae	0	0	0	0	2.94977e-05	0	0	0	0	2.81262e-05	0	4.77281e-05	0	0	0	0	0	0	0	0	0	0	0	0	0	0	0	0	0	0	0	5.46239e-05	0	0	0	0
Phaselicystidaceae	0	0	0	0	2.94977e-05	0	0	0	0	2.81262e-05	0	0	3.79406e-05	0	0	0	0	5.06483e-05	0	0	0	0	0	0	0	0	0	0	0	0	0	5.46239e-05	0	5.06688e-05	0	0
Hyphomonadaceae	0	0	0	0	2.94977e-05	0	0	0	0	0	0	4.77281e-05	0	0	0	0	0	0	0	0	0	0	0	3.47729e-05	0	2.9882e-05	0	0	0	0	0	0	0	0	0	0
Acidimicrobiaceae	0	0	0	0	2.94977e-05	0	0	0	0	0	0	0	7.58812e-05	0	3.58051e-05	0	0	0	0	0	9.8561e-05	0	0	0	0	0	6.035e-05	0	0	0	0	0	0	0	0	0
Desulfuromonadaceae	0	0	0	0	2.94977e-05	0	0	0	0	0	0	0	3.79406e-05	0	0	0	0	0	0	0.00013624	0	0	0	0	0	0	0	0	0	0	3.82336e-05	0	0	0	0	0
Roseiflexaceae	0	0	0	0	2.94977e-05	0	0	0	0	0	0	0	0	4.84614e-05	0	0	3.58282e-05	0	0.000174277	0.00027248	0	0	0	0	0	0	6.035e-05	0	0	0	0	0	0.00041365	0.000405351	0	0
Polyangiaceae	0	0	0	0	2.94977e-05	0	0	0	0	0	0	0	0	4.84614e-05	0	0	0	0	0	0	0	0	0	0	0	0	0	0	0	0	7.64672e-05	0	0	0	0	0
Thermomonosporaceae	0	0	0	0	2.94977e-05	0	0	0	0	0	0	0	0	0	0	0	0	0	0.000174277	0	0	0	0	0	0	0	0	0	0	0	0	0	0	0	0	0
Frankiaceae	0	0	0	0	0	0	3.27033e-05	4.4195e-05	0	2.81262e-05	0	0	0	0	3.58051e-05	5.66765e-05	0	0	0.000174277	0.00013624	0	0	8.13493e-05	3.47729e-05	0	2.9882e-05	0	0	5.83942e-05	3.2745e-05	7.64672e-05	0	0	0	0	0
Sanguibacteraceae	0	0	0	0	0	0	3.27033e-05	0	0	0	0	0	7.58812e-05	0	3.58051e-05	0	0	0	0	0.00013624	0	0	2.71164e-05	0	0	0	0	0	0	0	0	5.46239e-05	0	0	0	0
Piscirickettsiaceae	0	0	0	0	0	0	0	0	0	2.81262e-05	3.33367e-05	0	3.79406e-05	0	0	0	0	0	0	0	0	0	0	0	0	0	0	0	0	0	3.82336e-05	0	0	0	0	0
Trueperaceae	3.28246e-05	0	0	0	0	0	0	0	0	2.81262e-05	0	0	0	0	7.16102e-05	0	0	0	0	0.00027248	9.8561e-05	0	0	3.47729e-05	0	0	0	0	0	0	0	0	0	0	0	0
Gaiellaceae	3.28246e-05	0	0	0	0	0	0	0	0	2.81262e-05	0	0	0	0	3.58051e-05	0	0	0	0	0	9.8561e-05	0	0	0	0	0	0	0	0	0	0	5.46239e-05	0	0	0	0
Syntrophorhabdaceae	0	0	0	0	0	0	0	0	0	2.81262e-05	0	0	0	0	0	0	0	0	0	0	0	0	0	0	2.85649e-05	0	0	0	0	0	0	5.46239e-05	0	0	0	0
Syntrophaceae	0	0	0	0	0	0	0	0	0	2.81262e-05	0	0	0	0	0	0	0	0	0	0	0	0	0	0	0	0	0	0	0	0	0	0	0	0	0	0
Colwelliaceae	0	0	0	0	0	0	0	0	0	0	3.33367e-05	0	3.79406e-05	0	0	0	3.58282e-05	0	0	0	0	0	0	0	0	0	0	0	0	0	0	0	0	0	0	0
Cystobacteraceae	0	0	0	0	0	0	0	0	0	0	3.33367e-05	0	0	0	3.58051e-05	0	0	0	0	0	0	0	0	0	0	0	0	0	2.91971e-05	0	0	0	0	0	3.09828e-05	0
Ignavibacteriaceae	0	0	0	0	0	0	0	0	0	0	3.33367e-05	0	0	0	3.58051e-05	0	0	0	0	0	0	0	0	0	0	0	0	0	0	0	0	0	0	0	0	0
Dietziaceae	3.28246e-05	0	0	0	0	0	0	0	0	0	3.33367e-05	0	0	0	0	0	0	0	0.000697107	0.00122616	0	0.000156875	2.71164e-05	0	0	0	3.0175e-05	0	0	0	3.82336e-05	0.000109248	0	0	0	0
Victivallaceae	0	0	0	0	0	0	0	0	0	0	3.33367e-05	0	0	0	0	0	0	0	0	0.00013624	0	7.84375e-05	0	0	0	0	0	0	0	0	0	0	0	0	0	0
Conexibacteraceae	0	0	0	0	0	0	0	0	0	0	3.33367e-05	0	0	0	0	0	0	0	0	0	0	0	0	0	0	0	0	0	0	0	0	0	0	0	0	0
Caldisericaceae	0	0	0	0	0	0	0	0	0	0	3.33367e-05	0	0	0	0	0	0	0	0	0	0	0	0	0	0	0	0	0	0	0	0	0	0	0	0	0
Chthonomonadaceae	0	0	0	0	0	0	0	0	0	0	0	9.54563e-05	0	0	0	0	0	0	0	0	0	0	0	0	0	0	0	0	0	0	0	0	0	0	0	0
Iamiaceae	0	0	0	0	0	0	0	0	0	0	0	4.77281e-05	7.58812e-05	0	0	0	0	0	0	0.00013624	0	0	0	0	0	0	0	0	0	0	0.000114701	0	0	0	0	0
Thermotogaceae	0	0	0	0	0	0	0	0	0	0	0	4.77281e-05	0	0	3.58051e-05	0	0	0	0	0	0	0	0	0	0	0	0	0	0	0	0	0	0	0	0	0
Micromonosporaceae	0	0	0	0	0	0	0	0	0	0	0	0	3.79406e-05	0	0	0	0	0	0.000174277	0.000408719	0	0	0	0	0	0	0	0	0	0	0	0	0	0	0	0
Salinisphaeraceae	0	0	0	0	0	0	0	0	0	0	0	0	3.79406e-05	0	0	0	0	0	0	0	0	0	0	0	0	0	0	0	0	0	0	0	0	0	0	0
Nakamurellaceae	0	0	0	0	0	0	0	0	0	0	0	0	0	4.84614e-05	0	5.66765e-05	0	0	0.000348554	0	0	0	0	0	0	0	3.0175e-05	0	0	0	0	0	2.95465e-05	5.06688e-05	0	0
Nitrospinaceae	0	0	0	0	0	0	0	0	0	0	0	0	0	0	7.16102e-05	0	3.58282e-05	0	0	0	0	0	0	0	0	0	0	0	0	0	0	0	0	0	0	0
Simkaniaceae	0	0	0	0	0	0	0	0	0	0	0	0	0	0	3.58051e-05	5.66765e-05	0	0	0	0	0	0	2.71164e-05	0	0	0	9.0525e-05	0.000124193	0	0	0	0	0	0	0	0
Holosporaceae	0	0	0	0	0	0	0	0	0	0	0	0	0	0	3.58051e-05	0	0	0	0	0	0	0	0	6.95459e-05	2.85649e-05	2.9882e-05	0	0	8.75912e-05	3.2745e-05	0.000114701	5.46239e-05	0	0	0	0
Methylococcaceae	0	0	0	0	0	0	0	0	0	0	0	0	0	0	0	5.66765e-05	0	5.06483e-05	0	0	0	0	0	0	0	0	0	0	0	0	0	0	0	0	0	0
Dermacoccaceae	0	0	0	0	0	0	0	0	0	0	0	0	0	0	0	5.66765e-05	0	0	0.000871384	0.0013624	0	0	0	0	0	0	0	0	0	0	3.82336e-05	0	0	0	0	0
Verrucomicrobiaceae	0	0	0	0	0	0	0	0	0	0	0	0	0	0	0	5.66765e-05	0	0	0.000174277	0.00013624	0	0	0	0	0	0	0	4.13976e-05	0	0	0	0	0	0	0	0
Thermosporotrichaceae	0	0	0	0	0	0	0	0	0	0	0	0	0	0	0	5.66765e-05	0	0	0.000174277	0	0	0	0	0	0	0	0	0	0	0	0	0	0	0	0	0
Lentisphaeraceae	0	0	0	0	0	0	0	0	0	0	0	0	0	0	0	5.66765e-05	0	0	0	0	0	0	0	0	0	0	0	0	0	0	0	0	0	0	0	0
Thermaceae	0	0	0	0	0	0	0	0	0	0	0	0	0	0	0	0	3.58282e-05	0	0	0	0	0	0	0	0	0	0	0	0	0	0	0	0	0	0	0
Bogoriellaceae	0	0	0	0	0	0	0	0	0	0	0	0	0	0	0	0	0	0	0.000348554	0.00027248	0	0	0	0	0	0	0	0	0	3.2745e-05	0	0	0	0	0	0
Patulibacteraceae	0	0	0	0	0	0	0	0	0	0	0	0	0	0	0	0	0	0	0.000348554	0.00013624	0	0	0	0	0	2.9882e-05	0	0	0	0	0	0	2.95465e-05	0	0	0
Chlamydiaceae	0	0	0	0	0	0	0	0	0	0	0	0	0	0	0	0	0	0	0.000174277	0	0	0	0	0	0	0	0	0	0	0	0	0	0	0	0	0
Orbaceae	0	0	0	0	0	0	0	0	0	0	0	0	0	0	0	0	0	0	0.000174277	0	0	0	0	0	0	0	0	0	0	0	0	0	0	0	0	0
Elusimicrobiaceae	0	0	0	0	0	0	0	0	0	0	0	0	0	0	0	0	0	0	0	0.000408719	9.8561e-05	0	0	0	0	0	0	0	0	0	0	0	0	0	0	0
Succinivibrionaceae	0	0	0	0	0	0	0	0	0	0	0	0	0	0	0	0	0	0	0	0.00027248	0	0	0	0	0	0	0	0	0	0	0	0	0	0	0	0
Euzebyaceae	0	0	0	0	0	0	0	0	0	0	0	0	0	0	0	0	0	0	0	0.00013624	0	0	0	0	0	0	0	0	0	0	0	5.46239e-05	0	0	0	0
Dermatophilaceae	0	0	0	0	0	0	0	0	0	0	0	0	0	0	0	0	0	0	0	0.00013624	0	0	0	0	0	0	0	0	0	0	0	0	0	0	0	0
Nitriliruptoraceae	0	0	0	0	0	0	0	0	0	0	0	0	0	0	0	0	0	0	0	0.00013624	0	0	0	0	0	0	0	0	0	0	0	0	0	0	0	0
Mycoplasmataceae	0	0	0	0	0	0	0	0	0	0	0	0	0	0	0	0	0	0	0	0.00013624	0	0	0	0	0	0	0	0	0	0	0	0	0	0	0	0
Sphaerobacteraceae	0	0	0	0	0	0	0	0	0	0	0	0	0	0	0	0	0	0	0	0	0	0	0	0	0	2.9882e-05	0	0	0	0	0	0	0	0	0	0
Bartonellaceae	0	0	0	0	0	0	0	0	0	0	0	0	0	0	0	0	0	0	0	0	0	0	0	0	0	0	0	0	2.91971e-05	0	0	0	0	0	0	0
Granulosicoccaceae	0	0	0	0	0	0	0	0	0	0	0	0	0	0	0	0	0	0	0	0	0	0	0	0	0	0	0	0	0	0	3.82336e-05	0	0	0	0	0
Parachlamydiaceae	0	0	0	0	0	0	0	0	0	0	0	0	0	0	0	0	0	0	0	0	0	0	0	0	0	0	0	0	0	0	3.82336e-05	0	0	0	0	0
Helicobacteraceae	0	0	0	0	0	0	0	0	0	0	0	0	0	0	0	0	0	0	0	0	0	0	0	0	0	0	0	0	0	0	0	5.46239e-05	0	0	0	0
Entomoplasmataceae	0	0	0	0	0	0	0	0	0	0	0	0	0	0	0	0	0	0	0	0	0	0	0	0	0	0	0	0	0	0	0	0	0	5.06688e-05	0	0
Dictyoglomaceae	0	0	0	0	0	0	0	0	0	0	0	0	0	0	0	0	0	0	0	0	0	0	0		0	0	0	0	0	0	3.82336e-05	0	0	0	0	0

## Sheet: Fungal phylum
			B0-1	B0-2	B1-1	B1-2	B2-1	B2-2	B3-1	B3-2	B4-1	B4-2	B5-1	B5-2	B6-1	B6-2	B7-1	B7-2	B8-1	B8-2	M0-1	M0-2	M1-1	M1-2	M2-1	M2-2	M3-1	M3-2	M4-1	M4-2	M5-1	M5-2	M6-1	M6-2	M7-1	M7-2	M8-1	M8-2
3	phylum	Ascomycota	0.97275	0.970212	0.973893	0.975771	0.987832	0.986773	0.998069	0.995835	0.996708	0.997108	0.994037	0.994505	0.998247	0.99777	0.99956	0.99921	0.998943	0.998922	0.834008	0.861137	0.998033	0.996962	0.928352	0.86914	0.988346	0.974728	0.988926	0.990956	0.959273	0.958969	0.991938	0.980949	0.967752	0.935898	0.993056	0.990709
3	phylum	Zygomycota	0.000250421	0.000253872	0.0206361	0.0176173	0.00960636	0.010808	0.0010481	0.00313175	0.00146099	0.000819494	0.00513866	0.0047619	0.000418435	0.000830407	0.000137544	0.00025678	0.00103659	0.00101879	0.0476346	0.019706	0.000193216	0.000393451	0.0668437	0.125315	0.000360053	0.00171664	0.00196015	0.00135368	0.0036689	0.00709591	0.0052843	0.0153682	0.0318563	0.0636147	0.000133546	0.000431146
3	phylum	unclassified Fungi	0.0020489	0.00215791	0.00250865	0.00308821	0.00101276	0.00105507	0.000128714	0.000156588	0.000623356	0.000602569	0.000628781	0.00043956	5.97764e-05	4.74518e-05	0.000165053	0.000118514	0	1.95921e-05	0.106635	0.107983	0.000386433	0.00054646	0.00310044	0.0034832	0.0102141	0.0193177	0.00769915	0.00672379	0.00047511	0.000418947	0.000543527	0.000808855	0.000304845	0.000230953	0.0066884	0.00857981
3	phylum	Basidiomycota	0.000751263	0.00126936	0.000850388	0.000725419	0.0013851	0.00126094	0.000643572	0.000782938	0.00114931	0.00132565	0.000151775	0.0002442	0.00123538	0.0012812	0.000110035	0.000335789	2.03252e-05	3.91842e-05	0.00241	0.00312412	0.00112417	0.00190168	0.00151952	0.00192177	0.000890658	0.00399826	0.0013135	0.000803285	0.0256031	0.021471	0.00212882	0.00274585	8.70985e-05	0.000205291	8.90303e-05	0.000150901
3	phylum	UnClassified	0.024177	0.0261065	0.0021118	0.00279804	0.000163829	0.000102934	0.000110327	9.39526e-05	5.84397e-05	0.000144617	4.33642e-05	4.884e-05	1.99255e-05	7.11778e-05	2.75088e-05	7.90092e-05	0	0	0.0093127	0.00805063	0.000263477	0.000196726	0.000184185	0.000140129	0.000189502	0.000239027	0.000101039	0.000163632	0.0109803	0.0120447	0.000105686	0.000127714	0	5.13228e-05	3.33864e-05	0.000129344
3	phylum	Chytridiomycota	2.27656e-05	0	0	0	0	0	0	0	0	0	0	0	1.99255e-05	0	0	0	0	0	0	0	0	0	0	0	0	0	0	0	0	0	0	0	0	0	0	0

## Sheet: Fungal genus
Genus	B0-1	B0-2	B1-1	B1-2	B2-1	B2-2	B3-1	B3-2	B4-1	B4-2	B5-1	B5-2	B6-1	B6-2	B7-1	B7-2	B8-1	B8-2	M0-1	M0-2	M1-1	M1-2	M2-1	M2-2	M3-1	M3-2	M4-1	M4-2	M5-1	M5-2	M6-1	M6-2	M7-1	M7-2	M8-1	M8-2
Aspergillus	0.526841	0.586909	0.956375	0.956019	0.958372	0.941997	0.919498	0.853904	0.634986	0.640628	0.491208	0.496679	0.47592	0.461967	0.993233	0.988978	0.688496	0.647205	0.77706	0.823527	0.996522	0.993923	0.907892	0.848781	0.847451	0.738548	0.968921	0.97425	0.0925408	0.108481	0.427439	0.449659	0.169385	0.183838	0.952168	0.94255
Rasamsonia	0.00040978	0.000338495	8.50388e-05	0.000145084	4.46808e-05	7.72002e-05	0.000220653	0.000156588	0.195812	0.195787	0.44431	0.442906	0.468189	0.469678	0.00453895	0.00655777	0.284593	0.3218	0.00175543	0.00128169	0.000158086	0.000174867	3.06974e-05	0.000180166	0.0788895	0.124272	0.0121651	0.0098923	0.468933	0.436202	0.529743	0.488548	0.628089	0.545434	0.0300589	0.0351815
Thermomyces	0.00020489	0.000253872	0.000354328	0.000414525	0.00126595	0.00164694	0.00741027	0.00901945	0.163651	0.159078	0.0578912	0.0539927	0.0527029	0.0651514	0.00068772	0.000651826	0.0253862	0.0293685	0.000743826	0.00028037	3.51302e-05	0.000153009	0.0149957	0.0146735	0.0611143	0.109626	0.00527422	0.00450732	0.365359	0.38009	0.032506	0.0396977	0.168732	0.205368	0.0106948	0.0129128
UnClassified	0.0668852	0.075696	0.00613697	0.00742	0.00227872	0.0016984	0.00463372	0.00281858	0.000896075	0.00113283	0.00093233	0.000879121	0.000777094	0.000355889	0.000330106	0.000928358	0.000264228	0.000235105	0.129842	0.128289	0.00128225	0.00155195	0.00340742	0.00368339	0.0105931	0.0199913	0.00806289	0.00721469	0.0187932	0.0196643	0.00157019	0.00153257	0.000740338	0.000615874	0.00679969	0.00875226
Rhizomucor	0.000227656	0.000253872	0.0205652	0.0175966	0.00960636	0.010808	0.0010481	0.00313175	0.00146099	0.000795392	0.00513866	0.0047619	0.000418435	0.000830407	0.000137544	0.000217275	0.00101626	0.00101879	0.0476346	0.019666	0.000158086	0.000371593	0.0668437	0.125315	0.000360053	0.00171664	0.00196015	0.00135368	0.00364251	0.00704354	0.0052843	0.0153682	0.0318563	0.063589	0.000133546	0.000431146
Cryptococcus	0.000182124	0.000550055	0.000538579	0.000559609	0.00131064	0.00120947	0.000643572	0.000782938	0.00114931	0.00125334	0.000151775	0.0002442	0.00119553	0.0012812	0.000110035	0.000237028	2.03252e-05	3.91842e-05	0.000981851	0.00168222	0.00064991	0.00124593	0.00150417	0.00190175	0.000890658	0.0039548	0.0013135	0.000728906	0.025392	0.0207117	0.00200803	0.00259685	8.70985e-05	0.000205291	8.90303e-05	0.000150901
Trichoderma	6.82967e-05	8.46238e-05	0.000141731	0.000145084	0.000104255	0.000360268	5.51633e-05	6.26351e-05	0.000486997	0.000216925	8.67284e-05	0	5.97764e-05	0.000189807	2.75088e-05	1.97523e-05	0	1.95921e-05	8.92591e-05	0.000400529	0.000228347	0.000939911	0.000291626	0.000660608	0.000113701	0.000869187	0.000161662	0.000119005	0.00380088	0.00743631	0.000422744	0.00138357	0	7.69843e-05	1.11288e-05	2.15573e-05
Debaryomyces	0.321222	0.256876	0.0142298	0.016353	0.0258553	0.0411734	3.67755e-05	0.000156588	3.89598e-05	4.82055e-05	2.16821e-05	0	1.99255e-05	2.37259e-05	2.75088e-05	0	2.03252e-05	1.95921e-05	0.0134484	0.00640846	0.000122956	0.000218584	6.13949e-05	2.00184e-05	0	0	0	0	0	5.23684e-05	0.000392548	0.000553427	2.17746e-05	0	2.22576e-05	0
Thermoascus	0	0	8.50388e-05	0.000103631	0.000238297	0.000308801	0.000128714	0.000219223	0.000759716	0.0008677	6.50463e-05	0.00014652	3.9851e-05	0	0	0	0	1.95921e-05	2.9753e-05	0	0	0	0.00465066	0.00420387	0.000530605	0.00065189	0.00202077	0.0017702	0.00166288	0.00130921	0.000105686	4.25713e-05	0.00104518	0.000590213	1.11288e-05	0
Aureobasidium	0.000956154	0.00088855	0	0	0	0	0	0	0	0	0	0	0	0	0	0	0	0	0.000981851	0.000320423	1.75651e-05	0	0	0	0	0	0	0	2.6395e-05	0.000183289	1.5098e-05	2.12857e-05	0	0	1.11288e-05	0
Blastobotrys	0.000273187	8.46238e-05	5.66926e-05	2.07262e-05	0.000238297	0.000128667	0.0529935	0.0968025	0.000448037	4.82055e-05	0.000151775	0.00031746	0.000498137	0.000379615	0	1.97523e-05	4.06504e-05	7.83684e-05	0.000952098	0.000240317	0	0	1.53487e-05	0	1.89502e-05	0	4.04155e-05	0	7.91849e-05	2.61842e-05	0	0	2.17746e-05	0.000153969	0	0
Phialemonium	0	0	1.41731e-05	4.14525e-05	5.95743e-05	0.0001544	3.67755e-05	6.26351e-05	0.000116879	4.82055e-05	4.33642e-05	4.884e-05	0	4.74518e-05	0	3.95046e-05	2.03252e-05	0	2.9753e-05	0.000120159	8.78256e-05	0.000174867	0.000138139	0.000180166	0	0.000260756	4.04155e-05	8.92538e-05	0.00168928	0.00146631	0.000181176	0.000234142	2.17746e-05	2.56614e-05	0	0
Paecilomyces	0	4.23119e-05	0	0	0.000119149	2.57334e-05	0.000183878	0.000532398	0	0	0	0	0	0	0	0	0	0	8.92591e-05	0.000120159	0	6.55752e-05	0	0	0	0	0	0	0.0171039	0.0158414	1.5098e-05	4.25713e-05	0	2.56614e-05	0	0
Lichtheimia	0	0	7.08657e-05	2.07262e-05	0	0	0	0	0	0	0	0	0	0	0	0	2.03252e-05	0	0	4.00529e-05	3.51302e-05	2.18584e-05	0	0	0	0	0	0	0	0	0	0	0	2.56614e-05	0	0
Toxicocladosporium	0	4.23119e-05	0	0	0	0	0	0	0	0	0	0	0	0	0	0	0	0	5.95061e-05	4.00529e-05	0	0	0	0	0	0	0	0	0	0	0	0	0	2.56614e-05	0	0
Arthrographis	0	0	0	0	0	0	0	0	0	0	0	0	0	0	0	0	0	0	2.9753e-05	0	0	0	0	0	0	0	0	0	0	0	0	0	0	2.56614e-05	0	0
Sporidiobolus	2.27656e-05	8.46238e-05	4.25194e-05	0	0	0	0	0	0	0	0	0	0	0	0	0	0	0	0.000178518	0.000240317	0	0	0	0	0	0	0	0	0	0	4.5294e-05	8.51426e-05	0	0	0	0
Penicillium	0.0676137	0.0632986	0.000666138	0.000601061	5.95743e-05	2.57334e-05	1.83878e-05	0	1.94799e-05	4.82055e-05	0	0	1.99255e-05	0	0.000880282	0.00152093	0.000121951	0.000195921	0.0167212	0.0112148	0.000105391	0.000284159	7.67436e-05	6.00553e-05	0	0	2.02077e-05	0	0.00015837	5.23684e-05	7.54899e-05	4.25713e-05	0	0	0	0
Eurotium	0.00179848	0.00110011	0	2.07262e-05	0	0	0	0	0	0	0	0	0	0	0	0	0	0	0.000535555	0.000801057	0	0	0	2.00184e-05	0	0	0	0	5.27899e-05	5.23684e-05	4.5294e-05	4.25713e-05	0	0	0	0
Fusarium	2.27656e-05	0	0	0	7.44679e-05	0	0	0	1.94799e-05	0	0	0	0	4.74518e-05	0	0.000296285	0	0	8.92591e-05	4.00529e-05	0	0	0	0	0	2.17297e-05	0	0	0.00010558	0.000104737	4.5294e-05	0	0	0	0	0
Alternaria	0.000182124	8.46238e-05	1.41731e-05	0	1.48936e-05	0	0	3.13175e-05	0	0	0	0	0	0	0	0	0	0	0.00038679	0.000160211	0	2.18584e-05	0	2.00184e-05	0	0	0	0	5.27899e-05	5.23684e-05	0	4.25713e-05	0	0	0	0
Gibberella	2.27656e-05	0	0	0	1.48936e-05	0	0	0	0	0	0	0	1.99255e-05	0	0	0.000138266	0	0	0	0	1.75651e-05	0	1.53487e-05	0	1.89502e-05	2.17297e-05	0	0	2.6395e-05	2.61842e-05	3.0196e-05	0	0	0	0	0
Chrysosporium	0	0	0	0	0	0	0	0	0	0	0	0	0	2.37259e-05	0	0	0	0	2.9753e-05	0	0	0	1.53487e-05	0	0	0	0	0	2.6395e-05	7.85525e-05	0	2.12857e-05	0	0	0	0
Sagenomella	0	0	0	0	0	0	0	0	0	0	0	0	0	0	0	0	0	0	0	0	0	0	0	0	0	0	0	0	0	2.61842e-05	0	2.12857e-05	0	0	0	0
Malassezia	0	0	0	0	0	0	0	0	0	0	0	0	0	0	0	0	0	0	0	0	0	2.18584e-05	0	0	0	0	0	0	0	0	0	2.12857e-05	0	0	0	0
Microporus	0	0	0	0	0	0	0	0	0	0	0	0	0	0	0	0	0	0	2.9753e-05	0	0	0	0	0	0	0	0	0	0	0	0	2.12857e-05	0	0	0	0
Flammulina	0	0	0	0	0	0	0	0	0	0	0	0	0	0	0	0	0	0	0	0	0	0	0	0	0	0	0	0	0	0	0	2.12857e-05	0	0	0	0
Kazachstania	0	0	1.41731e-05	0	0	0	0	0	0	0	0	0	0	0	0	0	0	0	0	0	0	0	0	0	1.89502e-05	2.17297e-05	0	0	7.91849e-05	7.85525e-05	1.5098e-05	0	0	0	0	0
Ilyonectria	0	0	0	0	1.48936e-05	0	0	0	0	0	0	0	0	0	0	1.97523e-05	0	0	0	0	0	0	0	0	0	0	0	0	2.6395e-05	0	1.5098e-05	0	0	0	0	0
Rhizoctonia	0	0	0	0	0	0	0	0	0	0	0	0	3.9851e-05	0	0	0	0	0	0	0	0	0	0	0	0	0	0	1.48756e-05	0	2.61842e-05	1.5098e-05	0	0	0	0	0
Sporobolomyces	2.27656e-05	0	0	0	0	0	0	0	0	0	0	0	0	0	0	0	0	0	0	0	0	0	0	0	0	0	0	1.48756e-05	0	0	1.5098e-05	0	0	0	0	0
Meyerozyma	2.27656e-05	4.23119e-05	0	0	0	0	0	0	0	0	0	0	0	0	0	0	0	0	2.9753e-05	0	0	0	0	0	0	0	0	0	0	0	1.5098e-05	0	0	0	0	0
Rhodotorula	4.55311e-05	0	0	0	0	0	0	0	0	0	0	0	0	0	0	0	0	0	5.95061e-05	4.00529e-05	1.75651e-05	0	0	0	0	0	0	1.48756e-05	5.27899e-05	0.000130921	0	0	0	0	0	0
Chaetomium	0	0	0	0	2.97872e-05	0	0	0	0	0	0	0	0	0	0	1.97523e-05	0	0	0	0	0	0	0	0	0	2.17297e-05	0	0	5.27899e-05	7.85525e-05	0	0	0	0	0	0
Candida	0.00853709	0.00799695	0.000240943	0.000310894	0.000223404	0.000308801	0.0130737	0.0322884	0.000155839	0	0	0	1.99255e-05	0	2.75088e-05	0	0	0	0.000119012	8.01057e-05	0	0	3.06974e-05	0	0	2.17297e-05	0	0	0	0.000104737	0	0	0	0	0	0
Daedaleopsis	0	0	0	0	0	0	0	0	0	0	0	0	0	0	0	0	0	0	0	0	0	0	0	0	0	0	0	0	0	0.000104737	0	0	0	0	0	0
Trichosporon	4.55311e-05	0.000169248	7.08657e-05	4.14525e-05	1.48936e-05	2.57334e-05	0	0	0	0	0	0	0	0	0	0	0	0	0.000148765	0.000160211	0	0	0	0	0	0	0	0	2.6395e-05	5.23684e-05	0	0	0	0	0	0
Mortierella	2.27656e-05	0	0	0	0	0	0	0	0	2.41028e-05	0	0	0	0	0	3.95046e-05	0	0	0	0	0	0	0	0	0	0	0	0	2.6395e-05	5.23684e-05	0	0	0	0	0	0
Pseudozyma	0	0	0	0	0	0	0	0	0	0	0	0	0	0	0	0	0	0	0	0	1.75651e-05	2.18584e-05	0	0	0	0	0	0	0	7.85525e-05	0	0	0	0	0	0
Schizophyllum	0	0	0	0	0	0	0	0	0	0	0	0	0	0	0	0	0	0	0	8.01057e-05	0	0	0	0	0	0	0	0	5.27899e-05	0	0	0	0	0	0	0
Verticillium	2.27656e-05	0	0	0	0	2.57334e-05	0	0	0	0	0	0	1.99255e-05	0	0	3.95046e-05	0	0	5.95061e-05	8.01057e-05	1.75651e-05	2.18584e-05	0	0	0	0	0	0	2.6395e-05	2.61842e-05	0	0	0	0	0	0
Tetracladium	0	0	0	0	0	0	0	0	0	0	0	0	0	0	0	0	0	0	0	0	0	0	0	0	0	0	0	0	2.6395e-05	2.61842e-05	0	0	0	0	0	0
Phoma	0.000660201	0.00021156	0	0	0	0	0	0	0	0	0	0	0	0	0	0	0	0	0.000922345	0.000801057	0	0	0	4.00368e-05	0	0	0	0	0	5.23684e-05	0	0	0	0	0	0
Metarhizium	0	0	0	0	0	0	0	0	0	0	0	0	0	2.37259e-05	0	3.95046e-05	0	0	0	0	0	0	0	0	0	0	0	0	0	5.23684e-05	0	0	0	0	0	0
Erythrobasidium	4.55311e-05	4.23119e-05	0	0	0	0	0	0	0	0	0	0	0	0	0	0	0	0	0	0	0	0	0	0	0	0	0	0	0	5.23684e-05	0	0	0	0	0	0
Acremonium	9.10622e-05	0.000126936	2.83463e-05	0	0	0	0	0	0	0	0	2.442e-05	0	0	0	1.97523e-05	0	0	0.000416543	0.000200264	5.26954e-05	0	0	0	0	0	0	1.48756e-05	2.6395e-05	0	0	0	0	0	0	0
Rachicladosporium	0.000159359	0.000296183	0	0	0	0	0	0	0	0	0	0	0	0	0	0	0	0	0.00038679	0.000160211	0	0	0	0	0	0	0	0	2.6395e-05	0	0	0	0	0	0	0
Cyphellophora	0	4.23119e-05	0	0	0	0	0	0	0	0	0	0	0	0	0	0	0	0	5.95061e-05	8.01057e-05	0	0	0	0	0	0	0	0	2.6395e-05	0	0	0	0	0	0	0
Trametes	0	0	0	0	0	0	0	0	0	0	0	0	0	0	0	0	0	0	2.9753e-05	4.00529e-05	0	0	0	0	0	0	0	0	2.6395e-05	0	0	0	0	0	0	0
Thielaviopsis	0	0	0	0	0	0	0	0	0	0	0	0	1.99255e-05	0	0	7.90092e-05	0	0	0	0	0	0	0	0	0	0	0	0	2.6395e-05	0	0	0	0	0	0	0
Auriculibuller	0	0	0	0	0	0	0	0	0	0	0	0	0	0	0	0	0	0	0	0	0	0	0	0	0	0	0	0	2.6395e-05	0	0	0	0	0	0	0
Nectria	0	0	0	0	0	0	0	0	0	0	0	0	0	0	0	0	0	0	0	0	0	0	0	0	0	0	0	0	2.6395e-05	0	0	0	0	0	0	0
Pseudallescheria	0	0	0	0	0	0	0	0	0	0	0	0	0	0	0	0	0	0	5.95061e-05	4.00529e-05	0	0	0	0	0	0	0	0	0	2.61842e-05	0	0	0	0	0	0
Dioszegia	0	0	0	0	0	0	0	0	0	0	0	0	0	0	0	0	0	0	0	4.00529e-05	0	0	0	0	0	0	0	0	0	2.61842e-05	0	0	0	0	0	0
Leucosporidiella	0	0	0	0	0	0	0	0	0	0	0	0	0	0	0	0	0	0	0	4.00529e-05	0	0	0	0	0	0	0	0	0	2.61842e-05	0	0	0	0	0	0
Pleurotus	0	0	0	0	0	0	0	0	0	0	0	0	0	0	0	0	0	0	2.9753e-05	0	0	0	0	0	0	0	0	0	0	2.61842e-05	0	0	0	0	0	0
Leptospora	2.27656e-05	0	0	0	0	0	0	0	0	0	0	0	0	0	0	0	0	0	0	0	0	0	0	0	0	0	0	0	0	2.61842e-05	0	0	0	0	0	0
Cylindrobasidium	0	0	0	0	0	0	0	0	0	0	0	0	0	0	0	0	0	0	0	0	0	0	0	0	0	0	0	0	0	2.61842e-05	0	0	0	0	0	0
Rhodosporidium	0	0	0	0	0	0	0	0	0	0	0	0	0	0	0	0	0	0	0	0	0	0	0	0	0	0	0	0	0	2.61842e-05	0	0	0	0	0	0
Preussia	0	0	0	0	0	0	0	0	0	0	0	0	0	0	0	0	0	0	0	0	0	0	0	0	0	0	2.02077e-05	0	0	0	0	0	0	0	0	0
Udeniomyces	4.55311e-05	0.000126936	0	0	0	0	0	0	0	0	0	0	0	0	0	0	0	0	8.92591e-05	8.01057e-05	1.75651e-05	0	0	0	0	0	0	1.48756e-05	0	0	0	0	0	0	0	0
Stemphylium	0	0	0	0	0	0	0	0	0	0	0	0	0	0	0	0	0	0	0	0	0	0	0	0.000200184	0	0	0	0	0	0	0	0	0	0	0	0
Filobasidiella	0	8.46238e-05	0.000155905	0.000103631	0	0	0	0	0	0	0	0	0	0	0	0	0	0	0.000208271	0.000160211	0.000421563	0.000568318	0	2.00184e-05	0	0	0	0	0	0	0	0	0	0	0	0
Cladosporium	0.000250421	0.00021156	0	0	0	0	0	0	0	2.41028e-05	0	0	0	0	0	0	0	0	0.000267777	0	0	2.18584e-05	0	2.00184e-05	0	0	0	0	0	0	0	0	0	0	0	0
Arthrinium	2.27656e-05	0	0	0	0	0	0	0	0	0	0	0	0	0	0	0	0	0	8.92591e-05	0.000120159	0	0	0	2.00184e-05	0	0	0	0	0	0	0	0	0	0	0	0
Myrothecium	0	0	0	0	0	0	0	0	0	0	0	0	1.99255e-05	0	0	1.97523e-05	0	0	0	4.00529e-05	0	0	1.53487e-05	0	0	0	0	0	0	0	0	0	0	0	0	0
Botryosporium	0	0	0	0	0	0	0	0	0	0	0	0	0	0	0	0	0	0	0	0	0	0	1.53487e-05	0	0	0	0	0	0	0	0	0	0	0	0	0
Leptosphaeria	0.000182124	0.00021156	0	0	0	0	0	0	0	0	0	0	0	0	0	0	0	0	0.00029753	0.000200264	0	2.18584e-05	0	0	0	0	0	0	0	0	0	0	0	0	0	0
Cercospora	0.000341483	0.000338495	1.41731e-05	4.14525e-05	1.48936e-05	2.57334e-05	0	0	0	0	0	0	0	0	0	0	0	0	0.000238024	0.000160211	0	2.18584e-05	0	0	0	0	0	0	0	0	0	0	0	0	0	0
Mycosphaerella	0.00020489	0.000296183	0	0	0	0	0	0	0	0	0	0	0	0	0	0	0	0	0.000208271	8.01057e-05	0	2.18584e-05	0	0	0	0	0	0	0	0	0	0	0	0	0	0
Stenocarpella	0	0	0	0	0	0	0	0	0	0	0	0	0	0	0	0	0	0	0	8.01057e-05	0	2.18584e-05	0	0	0	0	0	0	0	0	0	0	0	0	0	0
Wickerhamomyces	0	8.46238e-05	0	0	0	0	0	0	0	0	0	0	0	0	0	0	0	0	5.95061e-05	0	0	2.18584e-05	0	0	0	0	0	0	0	0	0	0	0	0	0	0
Heterodermia	2.27656e-05	0	0	0	0	0	0	0	0	0	0	0	0	0	0	0	0	0	2.9753e-05	0	0	2.18584e-05	0	0	0	0	0	0	0	0	0	0	0	0	0	0
Fellhanera	4.55311e-05	0	0	0	0	0	0	0	0	0	0	0	0	0	0	0	0	0	0	0	0	2.18584e-05	0	0	0	0	0	0	0	0	0	0	0	0	0	0
Bjerkandera	0	4.23119e-05	0	0	0	0	0	0	0	0	0	0	0	0	0	0	0	0	0	0	0	2.18584e-05	0	0	0	0	0	0	0	0	0	0	0	0	0	0
Ophiosphaerella	0	0	0	0	0	0	0	0	0	0	0	0	0	0	0	0	0	0	0	0	0	2.18584e-05	0	0	0	0	0	0	0	0	0	0	0	0	0	0
Bionectria	0	0	0	0	0	0	0	0	0	0	0	0	0	0	0	0	0	0	0	0	1.75651e-05	0	0	0	0	0	0	0	0	0	0	0	0	0	0	0
Pyrenochaeta	0	0	0	0	0	0	0	0	0	0	0	0	0	0	0	0	0	0	0	0	1.75651e-05	0	0	0	0	0	0	0	0	0	0	0	0	0	0	0
Setophoma	0.00061467	0.000507743	2.83463e-05	2.07262e-05	0	0	0	0	0	0	0	0	0	0	0	0	0	0	0.000981851	0.00056074	0	0	0	0	0	0	0	0	0	0	0	0	0	0	0	0
Simplicillium	0	0	0	0	0	0	0	0	0	0	0	0	0	0	0	0	0	0	0.000416543	0.000160211	0	0	0	0	0	0	0	0	0	0	0	0	0	0	0	0
Xeromyces	0	0	0	0	0	0	0	0	0	0	0	0	0	0	0	0	0	0	0.000327284	0.000200264	0	0	0	0	0	0	0	0	0	0	0	0	0	0	0	0
Hannaella	0	0	0	0	0	0	0	0	0	0	0	0	0	0	0	0	0	0	0.000178518	0.000240317	0	0	0	0	0	0	0	0	0	0	0	0	0	0	0	0
Strelitziana	0.000159359	8.46238e-05	0	0	0	0	0	3.13175e-05	0	0	0	0	0	0	0	0	0	0	0.00029753	8.01057e-05	0	0	0	0	0	0	0	0	0	0	0	0	0	0	0	0
Pestalotiopsis	6.82967e-05	0.000126936	1.41731e-05	0	0	0	0	0	0	0	0	0	0	0	0	0	0	0	0.000178518	0.000160211	0	0	0	0	0	0	0	0	0	0	0	0	0	0	0	0
Erysiphe	0	0	0	0	0	0	0	0	0	0	0	0	0	0	0	0	0	0	0.000148765	8.01057e-05	0	0	0	0	0	0	0	0	0	0	0	0	0	0	0	0
Eutypella	2.27656e-05	4.23119e-05	0	0	0	0	0	0	0	0	0	0	0	0	0	0	0	0	5.95061e-05	0.000120159	0	0	0	0	0	0	0	0	0	0	0	0	0	0	0	0
Capnobotryella	0	8.46238e-05	0	0	0	0	0	0	0	0	0	0	0	0	0	0	0	0	0.000119012	4.00529e-05	0	0	0	0	0	0	0	0	0	0	0	0	0	0	0	0
Podosphaera	0	4.23119e-05	0	0	0	0	0	0	0	0	0	0	0	0	0	0	0	0	0.000119012	4.00529e-05	0	0	0	0	0	0	0	0	0	0	0	0	0	0	0	0
Periconia	4.55311e-05	4.23119e-05	0	0	0	0	0	0	0	0	0	0	0	0	0	0	0	0	8.92591e-05	4.00529e-05	0	0	0	0	0	0	0	0	0	0	0	0	0	0	0	0
Villosiclava	0	0	0	0	0	0	0	0	0	0	0	0	0	0	0	0	0	0	8.92591e-05	4.00529e-05	0	0	0	0	0	0	0	0	0	0	0	0	0	0	0	0
Bacidina	6.82967e-05	0	0	0	0	0	0	0	0	0	0	0	0	0	0	0	0	0	2.9753e-05	8.01057e-05	0	0	0	0	0	0	0	0	0	0	0	0	0	0	0	0
Colletotrichum	6.82967e-05	0	0	0	0	0	0	0	0	0	0	0	0	0	0	0	0	0	5.95061e-05	4.00529e-05	0	0	0	0	0	0	0	0	0	0	0	0	0	0	0	0
Cystotheca	2.27656e-05	0	0	0	0	0	0	0	0	0	0	0	0	0	0	0	0	0	5.95061e-05	4.00529e-05	0	0	0	0	0	0	0	0	0	0	0	0	0	0	0	0
Perisporiopsis	0	0	0	0	0	0	0	0	0	0	0	0	0	0	0	0	0	0	5.95061e-05	4.00529e-05	0	0	0	0	0	0	0	0	0	0	0	0	0	0	0	0
Leptosphaerulina	6.82967e-05	0	0	0	0	0	0	0	0	0	0	0	0	0	0	0	0	0	8.92591e-05	0	0	0	0	0	0	0	0	0	0	0	0	0	0	0	0	0
Rhinocladiella	0	4.23119e-05	0	0	0	0	0	0	0	0	0	0	0	0	0	0	0	0	2.9753e-05	4.00529e-05	0	0	0	0	0	0	0	0	0	0	0	0	0	0	0	0
Articulospora	0	0	0	0	0	0	0	0	0	0	0	0	0	0	0	0	0	0	2.9753e-05	4.00529e-05	0	0	0	0	0	0	0	0	0	0	0	0	0	0	0	0
Devriesia	0	0	0	0	0	0	0	0	0	0	0	0	0	0	0	0	0	0	2.9753e-05	4.00529e-05	0	0	0	0	0	0	0	0	0	0	0	0	0	0	0	0
Phomopsis	0	0	0	0	0	0	0	0	0	0	0	0	0	0	0	0	0	0	2.9753e-05	4.00529e-05	0	0	0	0	0	0	0	0	0	0	0	0	0	0	0	0
Cylindrocladiella	2.27656e-05	0.000126936	0	0	0	0	0	0	0	0	0	0	0	0	0	0	0	0	5.95061e-05	0	0	0	0	0	0	0	0	0	0	0	0	0	0	0	0	0
Ramularia	2.27656e-05	4.23119e-05	0	0	0	0	0	0	0	0	0	0	0	0	0	0	0	0	5.95061e-05	0	0	0	0	0	0	0	0	0	0	0	0	0	0	0	0	0
Exophiala	0	4.23119e-05	0	0	0	0	0	0	0	0	0	0	0	0	0	0	0	0	5.95061e-05	0	0	0	0	0	0	0	0	0	0	0	0	0	0	0	0	0
Cyberlindnera	0	0	0	0	0	0	0	0	0	0	0	0	0	0	0	0	0	0	5.95061e-05	0	0	0	0	0	0	0	0	0	0	0	0	0	0	0	0	0
Phaeoseptoria	0	0	0	0	0	0	0	0	0	0	0	0	0	0	0	0	0	0	5.95061e-05	0	0	0	0	0	0	0	0	0	0	0	0	0	0	0	0	0
Phyllactinia	0	0	0	0	0	0	0	0	0	0	0	0	0	0	0	0	0	0	5.95061e-05	0	0	0	0	0	0	0	0	0	0	0	0	0	0	0	0	0
Pseudogymnoascus	0	0	0	0	0	0	0	0	0	0	0	0	0	0	0	0	0	0	5.95061e-05	0	0	0	0	0	0	0	0	0	0	0	0	0	0	0	0	0
Phialophora	2.27656e-05	0	0	0	0	0	0	0	0	0	0	0	0	0	0	0	0	0	0	4.00529e-05	0	0	0	0	0	0	0	0	0	0	0	0	0	0	0	0
Arthothelium	0	0	0	0	0	0	0	0	0	0	0	0	0	0	0	0	0	0	0	4.00529e-05	0	0	0	0	0	0	0	0	0	0	0	0	0	0	0	0
Corticium	0	0	0	0	0	0	0	0	0	0	0	0	0	0	0	0	0	0	0	4.00529e-05	0	0	0	0	0	0	0	0	0	0	0	0	0	0	0	0
Phlebia	0	0	0	0	0	0	0	0	0	0	0	0	0	0	0	0	0	0	0	4.00529e-05	0	0	0	0	0	0	0	0	0	0	0	0	0	0	0	0
Stereum	0	0	0	0	0	0	0	0	0	0	0	0	0	0	0	0	0	0	0	4.00529e-05	0	0	0	0	0	0	0	0	0	0	0	0	0	0	0	0
Tremella	0	0	0	0	0	0	0	0	0	0	0	0	0	0	0	0	0	0	0	4.00529e-05	0	0	0	0	0	0	0	0	0	0	0	0	0	0	0	0
Geotrichum	0	0	0	0	0	0	1.83878e-05	0	0	0	0	0	0	0	0	0	0	0	2.9753e-05	0	0	0	0	0	0	0	0	0	0	0	0	0	0	0	0	0
Ophiognomonia	0.000136593	0.000126936	0	0	0	0	0	0	0	0	0	0	0	0	0	0	0	0	2.9753e-05	0	0	0	0	0	0	0	0	0	0	0	0	0	0	0	0	0
Pseudocercospora	9.10622e-05	8.46238e-05	0	0	0	0	0	0	0	0	0	0	0	0	0	0	0	0	2.9753e-05	0	0	0	0	0	0	0	0	0	0	0	0	0	0	0	0	0
Elsinoe	6.82967e-05	8.46238e-05	0	0	0	0	0	0	0	0	0	0	0	0	0	0	0	0	2.9753e-05	0	0	0	0	0	0	0	0	0	0	0	0	0	0	0	0	0
Acrodontium	4.55311e-05	0	0	0	0	0	0	0	0	0	0	0	0	0	0	0	0	0	2.9753e-05	0	0	0	0	0	0	0	0	0	0	0	0	0	0	0	0	0
Monographella	0	4.23119e-05	0	0	0	0	0	0	0	0	0	0	0	0	0	0	0	0	2.9753e-05	0	0	0	0	0	0	0	0	0	0	0	0	0	0	0	0	0
Phanerochaete	2.27656e-05	0	0	0	0	0	0	0	0	0	0	0	0	0	0	0	0	0	2.9753e-05	0	0	0	0	0	0	0	0	0	0	0	0	0	0	0	0	0
Acicuseptoria	0	0	0	0	0	0	0	0	0	0	0	0	0	0	0	0	0	0	2.9753e-05	0	0	0	0	0	0	0	0	0	0	0	0	0	0	0	0	0
Blumeria	0	0	0	0	0	0	0	0	0	0	0	0	0	0	0	0	0	0	2.9753e-05	0	0	0	0	0	0	0	0	0	0	0	0	0	0	0	0	0
Brycekendrickomyces	0	0	0	0	0	0	0	0	0	0	0	0	0	0	0	0	0	0	2.9753e-05	0	0	0	0	0	0	0	0	0	0	0	0	0	0	0	0	0
Ceriporiopsis	0	0	0	0	0	0	0	0	0	0	0	0	0	0	0	0	0	0	2.9753e-05	0	0	0	0	0	0	0	0	0	0	0	0	0	0	0	0	0
Cystofilobasidium	0	0	0	0	0	0	0	0	0	0	0	0	0	0	0	0	0	0	2.9753e-05	0	0	0	0	0	0	0	0	0	0	0	0	0	0	0	0	0
Diatrype	0	0	0	0	0	0	0	0	0	0	0	0	0	0	0	0	0	0	2.9753e-05	0	0	0	0	0	0	0	0	0	0	0	0	0	0	0	0	0
Dothiorella	0	0	0	0	0	0	0	0	0	0	0	0	0	0	0	0	0	0	2.9753e-05	0	0	0	0	0	0	0	0	0	0	0	0	0	0	0	0	0
Exidia	0	0	0	0	0	0	0	0	0	0	0	0	0	0	0	0	0	0	2.9753e-05	0	0	0	0	0	0	0	0	0	0	0	0	0	0	0	0	0
Hormonema	0	0	0	0	0	0	0	0	0	0	0	0	0	0	0	0	0	0	2.9753e-05	0	0	0	0	0	0	0	0	0	0	0	0	0	0	0	0	0
Humicola	0	0	0	0	0	0	0	0	0	0	0	0	0	0	0	0	0	0	2.9753e-05	0	0	0	0	0	0	0	0	0	0	0	0	0	0	0	0	0
Kabatiella	0	0	0	0	0	0	0	0	0	0	0	0	0	0	0	0	0	0	2.9753e-05	0	0	0	0	0	0	0	0	0	0	0	0	0	0	0	0	0
Leptoxyphium	0	0	0	0	0	0	0	0	0	0	0	0	0	0	0	0	0	0	2.9753e-05	0	0	0	0	0	0	0	0	0	0	0	0	0	0	0	0	0
Readeriella	0	0	0	0	0	0	0	0	0	0	0	0	0	0	0	0	0	0	2.9753e-05	0	0	0	0	0	0	0	0	0	0	0	0	0	0	0	0	0
Stachybotrys	0	0	0	0	0	0	0	0	0	0	0	0	0	0	0	0	0	0	2.9753e-05	0	0	0	0	0	0	0	0	0	0	0	0	0	0	0	0	0
Steccherinum	0	0	0	0	0	0	0	0	0	0	0	0	0	0	0	0	0	0	2.9753e-05	0	0	0	0	0	0	0	0	0	0	0	0	0	0	0	0	0
Lectera	0	4.23119e-05	0	0	1.48936e-05	0	0	0	0	0	0	0	0	0	0	7.90092e-05	0	0	0	0	0	0	0	0	0	0	0	0	0	0	0	0	0	0	0	0
Coniothyrium	0	0	0	0	0	0	0	0	0	0	0	0	0	0	0	1.97523e-05	0	0	0	0	0	0	0	0	0	0	0	0	0	0	0	0	0	0	0	0
Neonectria	0	0	0	0	0	0	0	0	0	0	0	0	0	0	0	1.97523e-05	0	0	0	0	0	0	0	0	0	0	0	0	0	0	0	0	0	0	0	0
Cyllamyces	2.27656e-05	0	0	0	0	0	0	0	0	0	0	0	1.99255e-05	0	0	0	0	0	0	0	0	0	0	0	0	0	0	0	0	0	0	0	0	0	0	0
Emericella	0	0	0	0	2.97872e-05	0	0	0	0	0	0	0	0	0	0	0	0	0	0	0	0	0	0	0	0	0	0	0	0	0	0	0	0	0	0	0
Hortaea	4.55311e-05	4.23119e-05	0	2.07262e-05	0	0	0	0	0	0	0	0	0	0	0	0	0	0	0	0	0	0	0	0	0	0	0	0	0	0	0	0	0	0	0	0
Teratosphaeria	6.82967e-05	0	1.41731e-05	0	0	0	0	0	0	0	0	0	0	0	0	0	0	0	0	0	0	0	0	0	0	0	0	0	0	0	0	0	0	0	0	0
Wallrothiella	4.55311e-05	0	1.41731e-05	0	0	0	0	0	0	0	0	0	0	0	0	0	0	0	0	0	0	0	0	0	0	0	0	0	0	0	0	0	0	0	0	0
Auricularia	0	0	1.41731e-05	0	0	0	0	0	0	0	0	0	0	0	0	0	0	0	0	0	0	0	0	0	0	0	0	0	0	0	0	0	0	0	0	0
Pichia	0	0	1.41731e-05	0	0	0	0	0	0	0	0	0	0	0	0	0	0	0	0	0	0	0	0	0	0	0	0	0	0	0	0	0	0	0	0	0
Ophiocordyceps	2.27656e-05	0.00101549	0	0	0	0	0	0	0	0	0	0	0	0	0	0	0	0	0	0	0	0	0	0	0	0	0	0	0	0	0	0	0	0	0	0
Ceratobasidium	6.82967e-05	8.46238e-05	0	0	0	0	0	0	0	0	0	0	0	0	0	0	0	0	0	0	0	0	0	0	0	0	0	0	0	0	0	0	0	0	0	0
Epicoccum	4.55311e-05	4.23119e-05	0	0	0	0	0	0	0	0	0	0	0	0	0	0	0	0	0	0	0	0	0	0	0	0	0	0	0	0	0	0	0	0	0	0
Pallidocercospora	0	8.46238e-05	0	0	0	0	0	0	0	0	0	0	0	0	0	0	0	0	0	0	0	0	0	0	0	0	0	0	0	0	0	0	0	0	0	0
Penidiella	4.55311e-05	0	0	0	0	0	0	0	0	0	0	0	0	0	0	0	0	0	0	0	0	0	0	0	0	0	0	0	0	0	0	0	0	0	0	0
Phaeophleospora	4.55311e-05	0	0	0	0	0	0	0	0	0	0	0	0	0	0	0	0	0	0	0	0	0	0	0	0	0	0	0	0	0	0	0	0	0	0	0
Sterigmatomyces	4.55311e-05	0	0	0	0	0	0	0	0	0	0	0	0	0	0	0	0	0	0	0	0	0	0	0	0	0	0	0	0	0	0	0	0	0	0	0
Clonostachys	0	4.23119e-05	0	0	0	0	0	0	0	0	0	0	0	0	0	0	0	0	0	0	0	0	0	0	0	0	0	0	0	0	0	0	0	0	0	0
Lophiostoma	0	4.23119e-05	0	0	0	0	0	0	0	0	0	0	0	0	0	0	0	0	0	0	0	0	0	0	0	0	0	0	0	0	0	0	0	0	0	0
Pseudocercosporella	0	4.23119e-05	0	0	0	0	0	0	0	0	0	0	0	0	0	0	0	0	0	0	0	0	0	0	0	0	0	0	0	0	0	0	0	0	0	0
Talaromyces	0	4.23119e-05	0	0	0	0	0	0	0	0	0	0	0	0	0	0	0	0	0	0	0	0	0	0	0	0	0	0	0	0	0	0	0	0	0	0
Trimmatostroma	0	4.23119e-05	0	0	0	0	0	0	0	0	0	0	0	0	0	0	0	0	0	0	0	0	0	0	0	0	0	0	0	0	0	0	0	0	0	0
Uwebraunia	0	4.23119e-05	0	0	0	0	0	0	0	0	0	0	0	0	0	0	0	0	0	0	0	0	0	0	0	0	0	0	0	0	0	0	0	0	0	0
Bacidia	2.27656e-05	0	0	0	0	0	0	0	0	0	0	0	0	0	0	0	0	0	0	0	0	0	0	0	0	0	0	0	0	0	0	0	0	0	0	0
Bartalinia	2.27656e-05	0	0	0	0	0	0	0	0	0	0	0	0	0	0	0	0	0	0	0	0	0	0	0	0	0	0	0	0	0	0	0	0	0	0	0
Bensingtonia	2.27656e-05	0	0	0	0	0	0	0	0	0	0	0	0	0	0	0	0	0	0	0	0	0	0	0	0	0	0	0	0	0	0	0	0	0	0	0
Cephaliophora	2.27656e-05	0	0	0	0	0	0	0	0	0	0	0	0	0	0	0	0	0	0	0	0	0	0	0	0	0	0	0	0	0	0	0	0	0	0	0
Diatrypella	2.27656e-05	0	0	0	0	0	0	0	0	0	0	0	0	0	0	0	0	0	0	0	0	0	0	0	0	0	0	0	0	0	0	0	0	0	0	0
Hansfordia	2.27656e-05	0	0	0	0	0	0	0	0	0	0	0	0	0	0	0	0	0	0	0	0	0	0	0	0	0	0	0	0	0	0	0	0	0	0	0
Hyphodontia	2.27656e-05	0	0	0	0	0	0	0	0	0	0	0	0	0	0	0	0	0	0	0	0	0	0	0	0	0	0	0	0	0	0	0	0	0	0	0
Peltaster	2.27656e-05	0	0	0	0	0	0	0	0	0	0	0	0	0	0	0	0	0	0	0	0	0	0	0	0	0	0	0	0	0	0	0	0	0	0	0
Pseudoplagiostoma	2.27656e-05	0	0	0	0	0	0	0	0	0	0	0	0	0	0	0	0	0	0	0	0	0	0	0	0	0	0	0	0	0	0	0	0	0	0	0
Torula	2.27656e-05	0	0	0	0	0	0	0	0	0	0	0	0	0	0	0	0	0	0	0	0	0	0	0	0	0	0	0	0	0	0	0	0	0	0	0
