# Supplementary material for: Integrated Meta-omics Approaches To Understand the Microbiome of Spontaneous Fermentation of Traditional Chinese Pu-erh Tea
Source: mSystems. 2019 Nov 19;4(6):e00680-19. doi: 10.1128/mSystems.00680-19 (PMC6867877; doi:10.1128/mSystems.00680-19)
Supplement: DATA SET S2 [file mSystems.00680-19-sd002.xlsx]

## Sheet: Sheet 1
Unique proteins identified in FB
Entry	Entry name	Status	Protein names	Gene names	Organism	Length	EC number	Catalytic activity	Pathway	Gene ontology (biological process)	Gene ontology (cellular component)	Gene ontology (molecular function)	Taxonomic lineage (all)	Cross-reference (CAZy)	Cross-reference (SwissPalm)	Cross-reference (Pfam)
A0A0F0I3C6	A0A0F0I3C6_ASPPU	unreviewed	12-HQD like protein	P875_00042655	Aspergillus parasiticus (strain ATCC 56775 / NRRL 5862 / SRRC 143 / SU-1)	342				catechol-containing compound metabolic process [GO:0009712]		catechol 1,2-dioxygenase activity [GO:0018576]; ferric iron binding [GO:0008199]	cellular organisms, Eukaryota, Opisthokonta, Fungi, Dikarya, Ascomycota, saccharomyceta, Pezizomycotina, leotiomyceta, Eurotiomycetes, Eurotiomycetidae, Eurotiales (green and blue molds), Aspergillaceae, Aspergillus, Aspergillus parasiticus, Aspergillus parasiticus (strain ATCC 56775 / NRRL 5862 / SRRC 143 / SU-1)			PF00775;PF04444;
A0A117DW12	A0A117DW12_ASPNG	unreviewed	Catechol dioxygenase	ABL_01312	Aspergillus niger	315				catechol-containing compound metabolic process [GO:0009712]		catechol 1,2-dioxygenase activity [GO:0018576]; ferric iron binding [GO:0008199]	cellular organisms, Eukaryota, Opisthokonta, Fungi, Dikarya, Ascomycota, saccharomyceta, Pezizomycotina, leotiomyceta, Eurotiomycetes, Eurotiomycetidae, Eurotiales (green and blue molds), Aspergillaceae, Aspergillus, Aspergillus niger			PF00775;PF04444;
A0A117DW92	A0A117DW92_ASPNG	unreviewed	Catechol dioxygenase	ABL_01493	Aspergillus niger	332				catechol-containing compound metabolic process [GO:0009712]		catechol 1,2-dioxygenase activity [GO:0018576]; ferric iron binding [GO:0008199]	cellular organisms, Eukaryota, Opisthokonta, Fungi, Dikarya, Ascomycota, saccharomyceta, Pezizomycotina, leotiomyceta, Eurotiomycetes, Eurotiomycetidae, Eurotiales (green and blue molds), Aspergillaceae, Aspergillus, Aspergillus niger			PF00775;PF04444;
A0A117DWV6	A0A117DWV6_ASPNG	unreviewed	Dioxygenase	ABL_01996	Aspergillus niger	349				catechol-containing compound metabolic process [GO:0009712]		catechol 1,2-dioxygenase activity [GO:0018576]; ferric iron binding [GO:0008199]	cellular organisms, Eukaryota, Opisthokonta, Fungi, Dikarya, Ascomycota, saccharomyceta, Pezizomycotina, leotiomyceta, Eurotiomycetes, Eurotiomycetidae, Eurotiales (green and blue molds), Aspergillaceae, Aspergillus, Aspergillus niger			PF00775;PF04444;
A0A0F4YLZ4	A0A0F4YLZ4_TALEM	unreviewed	Uncharacterized protein	T310_6720	Rasamsonia emersonii CBS 393.64	304				catechol-containing compound metabolic process [GO:0009712]		catechol 1,2-dioxygenase activity [GO:0018576]; ferric iron binding [GO:0008199]	cellular organisms, Eukaryota, Opisthokonta, Fungi, Dikarya, Ascomycota, saccharomyceta, Pezizomycotina, leotiomyceta, Eurotiomycetes, Eurotiomycetidae, Eurotiales (green and blue molds), Trichocomaceae, Rasamsonia, Talaromyces emersonii (Thermophilic fungus) (Rasamsonia emersonii), Rasamsonia emersonii CBS 393.64			PF00775;PF04444;
A0A1E3B0K0	A0A1E3B0K0_9EURO	unreviewed	Uncharacterized protein	SI65_10092	Aspergillus cristatus	318				catechol-containing compound metabolic process [GO:0009712]		catechol 1,2-dioxygenase activity [GO:0018576]; ferric iron binding [GO:0008199]	cellular organisms, Eukaryota, Opisthokonta, Fungi, Dikarya, Ascomycota, saccharomyceta, Pezizomycotina, leotiomyceta, Eurotiomycetes, Eurotiomycetidae, Eurotiales (green and blue molds), Aspergillaceae, Aspergillus, Aspergillus cristatus			PF00775;PF04444;
A0A0J5PSJ4	A0A0J5PSJ4_ASPFM	unreviewed	Endo-chitosanase (EC 3.2.1.132)	Y699_03669	Aspergillus fumigatus Z5	238	3.2.1.132	CATALYTIC ACTIVITY: ; Reaction=Endohydrolysis of beta-(1->4)-linkages between D-glucosamine residues in a partly acetylated chitosan.; EC=3.2.1.132; Evidence={ECO:0000256|RuleBase:RU361208};		polysaccharide catabolic process [GO:0000272]	extracellular region [GO:0005576]	chitosanase activity [GO:0016977]	cellular organisms, Eukaryota, Opisthokonta, Fungi, Dikarya, Ascomycota, saccharomyceta, Pezizomycotina, leotiomyceta, Eurotiomycetes, Eurotiomycetidae, Eurotiales (green and blue molds), Aspergillaceae, Aspergillus, Neosartorya fumigata (Aspergillus fumigatus), Aspergillus fumigatus Z5			PF07335;
A0A124BYG9	A0A124BYG9_ASPNG	unreviewed	Pectate lyase	ABL_08192	Aspergillus niger	323				polysaccharide catabolic process [GO:0000272]	extracellular region [GO:0005576]	lyase activity [GO:0016829]	cellular organisms, Eukaryota, Opisthokonta, Fungi, Dikarya, Ascomycota, saccharomyceta, Pezizomycotina, leotiomyceta, Eurotiomycetes, Eurotiomycetidae, Eurotiales (green and blue molds), Aspergillaceae, Aspergillus, Aspergillus niger			PF00544;
A0A0M3M4Y7	A0A0M3M4Y7_ASPNG	unreviewed	Pectate lyase family protein (Pectin lyase A)	pelA CAN33_20615	Aspergillus niger	379				polysaccharide catabolic process [GO:0000272]	extracellular region [GO:0005576]	lyase activity [GO:0016829]	cellular organisms, Eukaryota, Opisthokonta, Fungi, Dikarya, Ascomycota, saccharomyceta, Pezizomycotina, leotiomyceta, Eurotiomycetes, Eurotiomycetidae, Eurotiales (green and blue molds), Aspergillaceae, Aspergillus, Aspergillus niger			PF00544;
G3F4H9	G3F4H9_ASPAC	unreviewed	Pectin lyase (Fragment)		Aspergillus aculeatus	208				polysaccharide catabolic process [GO:0000272]	extracellular region [GO:0005576]	lyase activity [GO:0016829]	cellular organisms, Eukaryota, Opisthokonta, Fungi, Dikarya, Ascomycota, saccharomyceta, Pezizomycotina, leotiomyceta, Eurotiomycetes, Eurotiomycetidae, Eurotiales (green and blue molds), Aspergillaceae, Aspergillus, Aspergillus aculeatus			PF00544;
A0A0J5PLE2	A0A0J5PLE2_ASPFM	unreviewed	Pectin lyase B	Y699_08525	Aspergillus fumigatus Z5	375				polysaccharide catabolic process [GO:0000272]	extracellular region [GO:0005576]	lyase activity [GO:0016829]	cellular organisms, Eukaryota, Opisthokonta, Fungi, Dikarya, Ascomycota, saccharomyceta, Pezizomycotina, leotiomyceta, Eurotiomycetes, Eurotiomycetidae, Eurotiales (green and blue molds), Aspergillaceae, Aspergillus, Neosartorya fumigata (Aspergillus fumigatus), Aspergillus fumigatus Z5			PF00544;
A0A100IMH6	A0A100IMH6_ASPNG	unreviewed	Pectin lyase D	ABL_06612	Aspergillus niger	373				polysaccharide catabolic process [GO:0000272]	extracellular region [GO:0005576]	lyase activity [GO:0016829]	cellular organisms, Eukaryota, Opisthokonta, Fungi, Dikarya, Ascomycota, saccharomyceta, Pezizomycotina, leotiomyceta, Eurotiomycetes, Eurotiomycetidae, Eurotiales (green and blue molds), Aspergillaceae, Aspergillus, Aspergillus niger			PF00544;
A0A2I2FS55	A0A2I2FS55_9EURO	unreviewed	Putative pectin lyase D	P170DRAFT_417538	Aspergillus steynii IBT 23096	376				polysaccharide catabolic process [GO:0000272]	extracellular region [GO:0005576]	lyase activity [GO:0016829]	cellular organisms, Eukaryota, Opisthokonta, Fungi, Dikarya, Ascomycota, saccharomyceta, Pezizomycotina, leotiomyceta, Eurotiomycetes, Eurotiomycetidae, Eurotiales (green and blue molds), Aspergillaceae, Aspergillus, Aspergillus steynii, Aspergillus steynii IBT 23096			PF00544;
A0A099Y625	A0A099Y625_9FLAO	unreviewed	Tyrosine-protein kinase Wzc (EC 2.7.10.2)	PHEL85_1398	Polaribacter sp. Hel1_85	794	2.7.10.2			extracellular polysaccharide biosynthetic process [GO:0045226]; lipopolysaccharide biosynthetic process [GO:0009103]	integral component of membrane [GO:0016021]	non-membrane spanning protein tyrosine kinase activity [GO:0004715]	cellular organisms, Bacteria, FCB group, Bacteroidetes/Chlorobi group, Bacteroidetes, Flavobacteriia, Flavobacteriales, Flavobacteriaceae, Polaribacter, Polaribacter sp. Hel1_85			PF13614;PF13807;PF02706;
A0A286E2S6	A0A286E2S6_9ACTN	unreviewed	UDP-glucose 6-dehydrogenase (EC 1.1.1.22)	SAMN06297387_12136	Streptomyces zhaozhouensis	450	1.1.1.22	CATALYTIC ACTIVITY: ; Reaction=H2O + 2 NAD(+) + UDP-alpha-D-glucose = 3 H(+) + 2 NADH + UDP-alpha-D-glucuronate; Xref=Rhea:RHEA:23596, ChEBI:CHEBI:15377, ChEBI:CHEBI:15378, ChEBI:CHEBI:57540, ChEBI:CHEBI:57945, ChEBI:CHEBI:58052, ChEBI:CHEBI:58885; EC=1.1.1.22; Evidence={ECO:0000256|PIRNR:PIRNR000124};		polysaccharide biosynthetic process [GO:0000271]		NAD binding [GO:0051287]; UDP-glucose 6-dehydrogenase activity [GO:0003979]	cellular organisms, Bacteria, Terrabacteria group, Actinobacteria, Actinobacteria (high G+C Gram-positive bacteria), Streptomycetales, Streptomycetaceae, Streptomyces, Streptomyces zhaozhouensis			PF00984;PF03720;PF03721;
A0A1L9U8L4	A0A1L9U8L4_9EURO	unreviewed	Uncharacterized protein	ASPBRDRAFT_58604	Aspergillus brasiliensis CBS 101740	249				polysaccharide catabolic process [GO:0000272]		cellulase activity [GO:0008810]	cellular organisms, Eukaryota, Opisthokonta, Fungi, Dikarya, Ascomycota, saccharomyceta, Pezizomycotina, leotiomyceta, Eurotiomycetes, Eurotiomycetidae, Eurotiales (green and blue molds), Aspergillaceae, Aspergillus, Aspergillus brasiliensis, Aspergillus brasiliensis CBS 101740			PF01670;
A0A117E1L6	A0A117E1L6_ASPNG	unreviewed	Xyloglucan-specific endo-beta-1,4-glucanase A	ABL_06886	Aspergillus niger	248				polysaccharide catabolic process [GO:0000272]		cellulase activity [GO:0008810]	cellular organisms, Eukaryota, Opisthokonta, Fungi, Dikarya, Ascomycota, saccharomyceta, Pezizomycotina, leotiomyceta, Eurotiomycetes, Eurotiomycetidae, Eurotiales (green and blue molds), Aspergillaceae, Aspergillus, Aspergillus niger			PF01670;
G3Y4N1	G3Y4N1_ASPNA	unreviewed	1-(5-phosphoribosyl)-5-[(5-phosphoribosylamino)methylideneamino] imidazole-4-carboxamide isomerase (EC 5.3.1.16) (5-proFAR isomerase) (Phosphoribosylformimino-5-aminoimidazole carboxamide ribotide isomerase)	ASPNIDRAFT_51056	Aspergillus niger (strain ATCC 1015 / CBS 113.46 / FGSC A1144 / LSHB Ac4 / NCTC 3858a / NRRL 328 / USDA 3528.7)	258	5.3.1.16	CATALYTIC ACTIVITY: ; Reaction=1-(5-phospho-beta-D-ribosyl)-5-[(5-phospho-beta-D-ribosylamino)methylideneamino]imidazole-4-carboxamide = 5-[(5-phospho-1-deoxy-D-ribulos-1-ylimino)methylamino]-1-(5-phospho-beta-D-ribosyl)imidazole-4-carboxamide; Xref=Rhea:RHEA:15469, ChEBI:CHEBI:58435, ChEBI:CHEBI:58525; EC=5.3.1.16; Evidence={ECO:0000256|RuleBase:RU364022};	PATHWAY: Amino-acid biosynthesis; L-histidine biosynthesis; L-histidine from 5-phospho-alpha-D-ribose 1-diphosphate: step 4/9. {ECO:0000256|RuleBase:RU364022}.	histidine biosynthetic process [GO:0000105]	cytoplasm [GO:0005737]	1-(5-phosphoribosyl)-5-[(5-phosphoribosylamino)methylideneamino]imidazole-4-carboxamide isomerase activity [GO:0003949]	cellular organisms, Eukaryota, Opisthokonta, Fungi, Dikarya, Ascomycota, saccharomyceta, Pezizomycotina, leotiomyceta, Eurotiomycetes, Eurotiomycetidae, Eurotiales (green and blue molds), Aspergillaceae, Aspergillus, Aspergillus niger, Aspergillus niger (strain ATCC 1015 / CBS 113.46 / FGSC A1144 / LSHB Ac4 / NCTC 3858a / NRRL 328 / USDA 3528.7)			PF00977;
B0YD08	B0YD08_ASPFC	unreviewed	1,2-dihydroxy-3-keto-5-methylthiopentene dioxygenase (EC 1.13.11.54) (Acireductone dioxygenase (Fe(2+)-requiring)) (ARD) (Fe-ARD)	ADI1 AFUB_093860	Neosartorya fumigata (strain CEA10 / CBS 144.89 / FGSC A1163) (Aspergillus fumigatus)	228	1.13.11.54	CATALYTIC ACTIVITY: ; Reaction=1,2-dihydroxy-5-(methylsulfanyl)pent-1-en-3-one + O2 = 4-methylsulfanyl-2-oxobutanoate + formate + 2 H(+); Xref=Rhea:RHEA:24504, ChEBI:CHEBI:15378, ChEBI:CHEBI:15379, ChEBI:CHEBI:15740, ChEBI:CHEBI:16723, ChEBI:CHEBI:49252; EC=1.13.11.54; Evidence={ECO:0000256|HAMAP-Rule:MF_03154, ECO:0000256|SAAS:SAAS00003710};	PATHWAY: Amino-acid biosynthesis; L-methionine biosynthesis via salvage pathway; L-methionine from S-methyl-5-thio-alpha-D-ribose 1-phosphate: step 5/6. {ECO:0000256|HAMAP-Rule:MF_03154, ECO:0000256|SAAS:SAAS00003708}.	L-methionine salvage from methylthioadenosine [GO:0019509]	cytoplasm [GO:0005737]; nucleus [GO:0005634]	acireductone dioxygenase [iron(II)-requiring] activity [GO:0010309]; iron ion binding [GO:0005506]	cellular organisms, Eukaryota, Opisthokonta, Fungi, Dikarya, Ascomycota, saccharomyceta, Pezizomycotina, leotiomyceta, Eurotiomycetes, Eurotiomycetidae, Eurotiales (green and blue molds), Aspergillaceae, Aspergillus, Neosartorya fumigata (Aspergillus fumigatus), Neosartorya fumigata (strain CEA10 / CBS 144.89 / FGSC A1163) (Aspergillus fumigatus)			PF03079;
A0A146G0Q5	A0A146G0Q5_9EURO	unreviewed	1,2-dihydroxy-3-keto-5-methylthiopentene dioxygenase (EC 1.13.11.54) (Acireductone dioxygenase (Fe(2+)-requiring)) (ARD) (Fe-ARD)	ADI1 RIB2604_03600210	Aspergillus luchuensis	178	1.13.11.54	CATALYTIC ACTIVITY: ; Reaction=1,2-dihydroxy-5-(methylsulfanyl)pent-1-en-3-one + O2 = 4-methylsulfanyl-2-oxobutanoate + formate + 2 H(+); Xref=Rhea:RHEA:24504, ChEBI:CHEBI:15378, ChEBI:CHEBI:15379, ChEBI:CHEBI:15740, ChEBI:CHEBI:16723, ChEBI:CHEBI:49252; EC=1.13.11.54; Evidence={ECO:0000256|HAMAP-Rule:MF_03154, ECO:0000256|SAAS:SAAS00003710};	PATHWAY: Amino-acid biosynthesis; L-methionine biosynthesis via salvage pathway; L-methionine from S-methyl-5-thio-alpha-D-ribose 1-phosphate: step 5/6. {ECO:0000256|HAMAP-Rule:MF_03154, ECO:0000256|SAAS:SAAS00003708}.	L-methionine salvage from methylthioadenosine [GO:0019509]	cytoplasm [GO:0005737]; nucleus [GO:0005634]	acireductone dioxygenase [iron(II)-requiring] activity [GO:0010309]; iron ion binding [GO:0005506]	cellular organisms, Eukaryota, Opisthokonta, Fungi, Dikarya, Ascomycota, saccharomyceta, Pezizomycotina, leotiomyceta, Eurotiomycetes, Eurotiomycetidae, Eurotiales (green and blue molds), Aspergillaceae, Aspergillus, Aspergillus luchuensis			PF03079;
A0A0F4YYB6	A0A0F4YYB6_TALEM	unreviewed	1,2-dihydroxy-3-keto-5-methylthiopentene dioxygenase (EC 1.13.11.54) (Acireductone dioxygenase (Fe(2+)-requiring)) (ARD) (Fe-ARD)	ADI1 T310_2707	Rasamsonia emersonii CBS 393.64	178	1.13.11.54	CATALYTIC ACTIVITY: ; Reaction=1,2-dihydroxy-5-(methylsulfanyl)pent-1-en-3-one + O2 = 4-methylsulfanyl-2-oxobutanoate + formate + 2 H(+); Xref=Rhea:RHEA:24504, ChEBI:CHEBI:15378, ChEBI:CHEBI:15379, ChEBI:CHEBI:15740, ChEBI:CHEBI:16723, ChEBI:CHEBI:49252; EC=1.13.11.54; Evidence={ECO:0000256|HAMAP-Rule:MF_03154, ECO:0000256|SAAS:SAAS00003710};	PATHWAY: Amino-acid biosynthesis; L-methionine biosynthesis via salvage pathway; L-methionine from S-methyl-5-thio-alpha-D-ribose 1-phosphate: step 5/6. {ECO:0000256|HAMAP-Rule:MF_03154, ECO:0000256|SAAS:SAAS00003708}.	L-methionine salvage from methylthioadenosine [GO:0019509]	cytoplasm [GO:0005737]; nucleus [GO:0005634]	acireductone dioxygenase (Ni2+-requiring) activity [GO:0010308]; acireductone dioxygenase [iron(II)-requiring] activity [GO:0010309]; iron ion binding [GO:0005506]	cellular organisms, Eukaryota, Opisthokonta, Fungi, Dikarya, Ascomycota, saccharomyceta, Pezizomycotina, leotiomyceta, Eurotiomycetes, Eurotiomycetidae, Eurotiales (green and blue molds), Trichocomaceae, Rasamsonia, Talaromyces emersonii (Thermophilic fungus) (Rasamsonia emersonii), Rasamsonia emersonii CBS 393.64			PF03079;
A0A146FF41	A0A146FF41_9EURO	unreviewed	1,3-beta-glucanosyltransferase (EC 2.4.1.-)	RIB2604_01800470	Aspergillus luchuensis	525	2.4.1.-				anchored component of membrane [GO:0031225]; integral component of membrane [GO:0016021]; plasma membrane [GO:0005886]	transferase activity [GO:0016740]	cellular organisms, Eukaryota, Opisthokonta, Fungi, Dikarya, Ascomycota, saccharomyceta, Pezizomycotina, leotiomyceta, Eurotiomycetes, Eurotiomycetidae, Eurotiales (green and blue molds), Aspergillaceae, Aspergillus, Aspergillus luchuensis			PF03198;PF07983;
A0A100IR34	A0A100IR34_ASPNG	unreviewed	1,3-beta-glucanosyltransferase (EC 2.4.1.-)	ABL_08465	Aspergillus niger	540	2.4.1.-				anchored component of membrane [GO:0031225]; integral component of membrane [GO:0016021]; plasma membrane [GO:0005886]	transferase activity [GO:0016740]	cellular organisms, Eukaryota, Opisthokonta, Fungi, Dikarya, Ascomycota, saccharomyceta, Pezizomycotina, leotiomyceta, Eurotiomycetes, Eurotiomycetidae, Eurotiales (green and blue molds), Aspergillaceae, Aspergillus, Aspergillus niger			PF03198;PF07983;
A2R875	A2R875_ASPNC	unreviewed	1,3-beta-glucanosyltransferase (EC 2.4.1.-)	An16g06120	Aspergillus niger (strain CBS 513.88 / FGSC A1513)	534	2.4.1.-				anchored component of membrane [GO:0031225]; integral component of membrane [GO:0016021]; plasma membrane [GO:0005886]	transferase activity [GO:0016740]	cellular organisms, Eukaryota, Opisthokonta, Fungi, Dikarya, Ascomycota, saccharomyceta, Pezizomycotina, leotiomyceta, Eurotiomycetes, Eurotiomycetidae, Eurotiales (green and blue molds), Aspergillaceae, Aspergillus, Aspergillus niger, Aspergillus niger (strain CBS 513.88 / FGSC A1513)	CBM43;GH72;		PF03198;PF07983;
A0A100INU2	A0A100INU2_ASPNG	unreviewed	1,3-beta-glucanosyltransferase (EC 2.4.1.-)	ABL_07290	Aspergillus niger	1068	2.4.1.-			transmembrane transport [GO:0055085]	anchored component of membrane [GO:0031225]; integral component of membrane [GO:0016021]; plasma membrane [GO:0005886]	transferase activity [GO:0016740]	cellular organisms, Eukaryota, Opisthokonta, Fungi, Dikarya, Ascomycota, saccharomyceta, Pezizomycotina, leotiomyceta, Eurotiomycetes, Eurotiomycetidae, Eurotiales (green and blue molds), Aspergillaceae, Aspergillus, Aspergillus niger			PF03198;PF07690;PF07983;
A0A1L9N5Y1	A0A1L9N5Y1_ASPTU	unreviewed	1,3-beta-glucanosyltransferase (EC 2.4.1.-)	ASPTUDRAFT_121162	Aspergillus tubingensis CBS 134.48	458	2.4.1.-				anchored component of membrane [GO:0031225]; integral component of membrane [GO:0016021]; plasma membrane [GO:0005886]	transferase activity [GO:0016740]	cellular organisms, Eukaryota, Opisthokonta, Fungi, Dikarya, Ascomycota, saccharomyceta, Pezizomycotina, leotiomyceta, Eurotiomycetes, Eurotiomycetidae, Eurotiales (green and blue molds), Aspergillaceae, Aspergillus, Aspergillus tubingensis, Aspergillus tubingensis CBS 134.48			PF03198;
A0A2I1CK55	A0A2I1CK55_9EURO	unreviewed	1,3-beta-glucanosyltransferase (EC 2.4.1.-)	P174DRAFT_398517	Aspergillus novofumigatus IBT 16806	454	2.4.1.-				anchored component of membrane [GO:0031225]; integral component of membrane [GO:0016021]; plasma membrane [GO:0005886]	transferase activity [GO:0016740]	cellular organisms, Eukaryota, Opisthokonta, Fungi, Dikarya, Ascomycota, saccharomyceta, Pezizomycotina, leotiomyceta, Eurotiomycetes, Eurotiomycetidae, Eurotiales (green and blue molds), Aspergillaceae, Aspergillus, Aspergillus novofumigatus, Aspergillus novofumigatus IBT 16806			PF03198;
A0A0J5PQJ6	A0A0J5PQJ6_ASPFM	unreviewed	1,3-beta-glucanosyltransferase (EC 2.4.1.-)	Y699_03310	Aspergillus fumigatus Z5	559	2.4.1.-				anchored component of membrane [GO:0031225]; integral component of membrane [GO:0016021]; plasma membrane [GO:0005886]	transferase activity [GO:0016740]	cellular organisms, Eukaryota, Opisthokonta, Fungi, Dikarya, Ascomycota, saccharomyceta, Pezizomycotina, leotiomyceta, Eurotiomycetes, Eurotiomycetidae, Eurotiales (green and blue molds), Aspergillaceae, Aspergillus, Neosartorya fumigata (Aspergillus fumigatus), Aspergillus fumigatus Z5			PF03198;PF07983;
Q5B6V0	Q5B6V0_EMENI	unreviewed	1,3-beta-glucanosyltransferase (EC 2.4.1.-)	ANIA_03730	Emericella nidulans (strain FGSC A4 / ATCC 38163 / CBS 112.46 / NRRL 194 / M139) (Aspergillus nidulans)	542	2.4.1.-			fungal-type cell wall (1->3)-beta-D-glucan biosynthetic process [GO:0071970]; fungal-type cell wall organization [GO:0031505]	anchored component of membrane [GO:0031225]; fungal-type cell wall [GO:0009277]; plasma membrane [GO:0005886]	1,3-beta-glucanosyltransferase activity [GO:0042124]	cellular organisms, Eukaryota, Opisthokonta, Fungi, Dikarya, Ascomycota, saccharomyceta, Pezizomycotina, leotiomyceta, Eurotiomycetes, Eurotiomycetidae, Eurotiales (green and blue molds), Aspergillaceae, Aspergillus, Emericella nidulans (Aspergillus nidulans), Emericella nidulans (strain FGSC A4 / ATCC 38163 / CBS 112.46 / NRRL 194 / M139) (Aspergillus nidulans)	CBM43;GH72;		PF03198;PF07983;
A0A0L1IM61	A0A0L1IM61_ASPNO	unreviewed	1,3-beta-glucanosyltransferase (EC 2.4.1.-)	ANOM_011618	Aspergillus nomius NRRL 13137	1080	2.4.1.-				anchored component of membrane [GO:0031225]; plasma membrane [GO:0005886]	transferase activity [GO:0016740]	cellular organisms, Eukaryota, Opisthokonta, Fungi, Dikarya, Ascomycota, saccharomyceta, Pezizomycotina, leotiomyceta, Eurotiomycetes, Eurotiomycetidae, Eurotiales (green and blue molds), Aspergillaceae, Aspergillus, Aspergillus nomius, Aspergillus nomius NRRL 13137			PF03198;PF07983;
A0A100I8N1	A0A100I8N1_ASPNG	unreviewed	1,3-beta-glucanosyltransferase (EC 2.4.1.-)	ABL_01828	Aspergillus niger	529	2.4.1.-				anchored component of membrane [GO:0031225]; plasma membrane [GO:0005886]	transferase activity [GO:0016740]	cellular organisms, Eukaryota, Opisthokonta, Fungi, Dikarya, Ascomycota, saccharomyceta, Pezizomycotina, leotiomyceta, Eurotiomycetes, Eurotiomycetidae, Eurotiales (green and blue molds), Aspergillaceae, Aspergillus, Aspergillus niger			PF03198;
A0A0F4YK02	A0A0F4YK02_TALEM	unreviewed	1,3-beta-glucanosyltransferase (EC 2.4.1.-)	T310_7495	Rasamsonia emersonii CBS 393.64	458	2.4.1.-				anchored component of membrane [GO:0031225]; fungal-type cell wall [GO:0009277]; integral component of membrane [GO:0016021]; plasma membrane [GO:0005886]	1,3-beta-glucanosyltransferase activity [GO:0042124]	cellular organisms, Eukaryota, Opisthokonta, Fungi, Dikarya, Ascomycota, saccharomyceta, Pezizomycotina, leotiomyceta, Eurotiomycetes, Eurotiomycetidae, Eurotiales (green and blue molds), Trichocomaceae, Rasamsonia, Talaromyces emersonii (Thermophilic fungus) (Rasamsonia emersonii), Rasamsonia emersonii CBS 393.64			PF03198;
A0A0J5PMD8	A0A0J5PMD8_ASPFM	unreviewed	1,3-beta-glucanosyltransferase (EC 2.4.1.-)	Y699_05765	Aspergillus fumigatus Z5	1488	2.4.1.-				anchored component of membrane [GO:0031225]; plasma membrane [GO:0005886]	transferase activity [GO:0016740]	cellular organisms, Eukaryota, Opisthokonta, Fungi, Dikarya, Ascomycota, saccharomyceta, Pezizomycotina, leotiomyceta, Eurotiomycetes, Eurotiomycetidae, Eurotiales (green and blue molds), Aspergillaceae, Aspergillus, Neosartorya fumigata (Aspergillus fumigatus), Aspergillus fumigatus Z5			PF00023;PF12796;PF03198;PF07983;
A0A146FWB0	A0A146FWB0_9EURO	unreviewed	1,3-beta-glucanosyltransferase Bgt1	RIB2604_02903120	Aspergillus luchuensis	302				carbohydrate metabolic process [GO:0005975]		hydrolase activity, hydrolyzing O-glycosyl compounds [GO:0004553]; transferase activity [GO:0016740]	cellular organisms, Eukaryota, Opisthokonta, Fungi, Dikarya, Ascomycota, saccharomyceta, Pezizomycotina, leotiomyceta, Eurotiomycetes, Eurotiomycetidae, Eurotiales (green and blue molds), Aspergillaceae, Aspergillus, Aspergillus luchuensis			PF00332;
A0A100IK82	A0A100IK82_ASPNG	unreviewed	1,4-alpha-glucan branching enzyme	ABL_05425	Aspergillus niger	692				glycogen biosynthetic process [GO:0005978]		1,4-alpha-glucan branching enzyme activity [GO:0003844]; cation binding [GO:0043169]; hydrolase activity, hydrolyzing O-glycosyl compounds [GO:0004553]	cellular organisms, Eukaryota, Opisthokonta, Fungi, Dikarya, Ascomycota, saccharomyceta, Pezizomycotina, leotiomyceta, Eurotiomycetes, Eurotiomycetidae, Eurotiales (green and blue molds), Aspergillaceae, Aspergillus, Aspergillus niger			PF00128;PF02806;PF02922;
A0A100I8W6	A0A100I8W6_ASPNG	unreviewed	1,4-beta-D-glucan cellobiohydrolase B	ABL_01546	Aspergillus niger	1352				carbohydrate metabolic process [GO:0005975]	extracellular region [GO:0005576]	cellulose binding [GO:0030248]; hydrolase activity, hydrolyzing O-glycosyl compounds [GO:0004553]	cellular organisms, Eukaryota, Opisthokonta, Fungi, Dikarya, Ascomycota, saccharomyceta, Pezizomycotina, leotiomyceta, Eurotiomycetes, Eurotiomycetidae, Eurotiales (green and blue molds), Aspergillaceae, Aspergillus, Aspergillus niger			PF00734;PF00150;PF00840;PF10282;
D7V9X3	D7V9X3_LACPN	unreviewed	10 kDa chaperonin (GroES protein) (Protein Cpn10)	groS groES HMPREF0531_10946	Lactobacillus plantarum subsp. plantarum ATCC 14917 = JCM 1149 = CGMCC 1.2437	94				protein folding [GO:0006457]	cytoplasm [GO:0005737]	ATP binding [GO:0005524]	cellular organisms, Bacteria, Terrabacteria group, Firmicutes, Bacilli, Lactobacillales, Lactobacillaceae, Lactobacillus, Lactobacillus plantarum, Lactobacillus plantarum subsp. plantarum, Lactobacillus plantarum subsp. plantarum ATCC 14917 = JCM 1149 = CGMCC 1.2437			PF00166;
A0A0B0DJF5	A0A0B0DJF5_9MICC	unreviewed	10 kDa chaperonin (GroES protein) (Protein Cpn10)	groS groES AS25_00645	Kocuria marina	98				protein folding [GO:0006457]	cytoplasm [GO:0005737]	ATP binding [GO:0005524]	cellular organisms, Bacteria, Terrabacteria group, Actinobacteria, Actinobacteria (high G+C Gram-positive bacteria), Micrococcales, Micrococcaceae, Kocuria, Kocuria marina			PF00166;
A0A0T8KYG7	A0A0T8KYG7_STREE	unreviewed	10 kDa chaperonin (GroES protein) (Protein Cpn10)	groS groES ERS022045_01602	Streptococcus pneumoniae	97				protein folding [GO:0006457]	cytoplasm [GO:0005737]	ATP binding [GO:0005524]	cellular organisms, Bacteria, Terrabacteria group, Firmicutes, Bacilli, Lactobacillales, Streptococcaceae, Streptococcus, Streptococcus pneumoniae			PF00166;
Q0CVA4	Q0CVA4_ASPTN	unreviewed	10 kDa heat shock protein, mitochondrial	ATEG_02380	Aspergillus terreus (strain NIH 2624 / FGSC A1156)	103				chaperone-mediated protein complex assembly [GO:0051131]; protein import into mitochondrial intermembrane space [GO:0045041]; protein refolding [GO:0042026]	mitochondrial matrix [GO:0005759]	ATP binding [GO:0005524]; chaperone binding [GO:0051087]; unfolded protein binding [GO:0051082]	cellular organisms, Eukaryota, Opisthokonta, Fungi, Dikarya, Ascomycota, saccharomyceta, Pezizomycotina, leotiomyceta, Eurotiomycetes, Eurotiomycetidae, Eurotiales (green and blue molds), Aspergillaceae, Aspergillus, Aspergillus terreus, Aspergillus terreus (strain NIH 2624 / FGSC A1156)			PF00166;
A0A117E1V5	A0A117E1V5_ASPNG	unreviewed	12-oxophytodienoate reductase	ABL_05327	Aspergillus niger	421						FMN binding [GO:0010181]; oxidoreductase activity [GO:0016491]	cellular organisms, Eukaryota, Opisthokonta, Fungi, Dikarya, Ascomycota, saccharomyceta, Pezizomycotina, leotiomyceta, Eurotiomycetes, Eurotiomycetidae, Eurotiales (green and blue molds), Aspergillaceae, Aspergillus, Aspergillus niger			PF00724;
A0A100INN3	A0A100INN3_ASPNG	unreviewed	14-3-3 protein	ABL_07153	Aspergillus niger	332						protein domain specific binding [GO:0019904]	cellular organisms, Eukaryota, Opisthokonta, Fungi, Dikarya, Ascomycota, saccharomyceta, Pezizomycotina, leotiomyceta, Eurotiomycetes, Eurotiomycetidae, Eurotiales (green and blue molds), Aspergillaceae, Aspergillus, Aspergillus niger			PF00244;
A0A0L1IXR1	A0A0L1IXR1_ASPNO	unreviewed	14-3-3 protein (Fragment)	ANOM_007001	Aspergillus nomius NRRL 13137	286						protein domain specific binding [GO:0019904]	cellular organisms, Eukaryota, Opisthokonta, Fungi, Dikarya, Ascomycota, saccharomyceta, Pezizomycotina, leotiomyceta, Eurotiomycetes, Eurotiomycetidae, Eurotiales (green and blue molds), Aspergillaceae, Aspergillus, Aspergillus nomius, Aspergillus nomius NRRL 13137			PF00244;
A0A254TLV6	A0A254TLV6_ASPNG	unreviewed	14-3-3 protein family protein	CAN33_44625	Aspergillus niger	340						protein domain specific binding [GO:0019904]	cellular organisms, Eukaryota, Opisthokonta, Fungi, Dikarya, Ascomycota, saccharomyceta, Pezizomycotina, leotiomyceta, Eurotiomycetes, Eurotiomycetidae, Eurotiales (green and blue molds), Aspergillaceae, Aspergillus, Aspergillus niger			PF00244;
A0A0A1CXJ3	A0A0A1CXJ3_9MICC	unreviewed	1-acylglycerol-3-phosphate O-acyltransferase	ART_1295	Arthrobacter sp. PAMC 25486	285						transferase activity, transferring acyl groups [GO:0016746]	cellular organisms, Bacteria, Terrabacteria group, Actinobacteria, Actinobacteria (high G+C Gram-positive bacteria), Micrococcales, Micrococcaceae, Arthrobacter, Arthrobacter sp. PAMC 25486			PF01553;
A0A1M3T9T9	A0A1M3T9T9_9EURO	unreviewed	2-(3-amino-3-carboxypropyl)histidine synthase subunit 2 (EC 2.5.1.108)	ASPFODRAFT_63613	Aspergillus luchuensis CBS 106.47	908	2.5.1.108	CATALYTIC ACTIVITY: ; Reaction=L-histidyl-[translation elongation factor 2] + S-adenosyl-L-methionine = 2-[(3S)-amino-3-carboxypropyl]-L-histidyl-[translation elongation factor 2] + H(+) + S-methyl-5'-thioadenosine; Xref=Rhea:RHEA:36783, Rhea:RHEA-COMP:9748, Rhea:RHEA-COMP:9749, ChEBI:CHEBI:15378, ChEBI:CHEBI:17509, ChEBI:CHEBI:29979, ChEBI:CHEBI:59789, ChEBI:CHEBI:73995; EC=2.5.1.108; Evidence={…	PATHWAY: Protein modification; peptidyl-diphthamide biosynthesis. {ECO:0000256|RuleBase:RU364133, ECO:0000256|SAAS:SAAS00738906}.	peptidyl-diphthamide biosynthetic process from peptidyl-histidine [GO:0017183]	cytoplasm [GO:0005737]	metal ion binding [GO:0046872]; oxidoreductase activity [GO:0016491]; transferase activity [GO:0016740]	cellular organisms, Eukaryota, Opisthokonta, Fungi, Dikarya, Ascomycota, saccharomyceta, Pezizomycotina, leotiomyceta, Eurotiomycetes, Eurotiomycetidae, Eurotiales (green and blue molds), Aspergillaceae, Aspergillus, Aspergillus luchuensis, Aspergillus luchuensis CBS 106.47			PF01866;PF00465;
A0A1L9PXT5	A0A1L9PXT5_ASPVE	unreviewed	2-(3-amino-3-carboxypropyl)histidine synthase subunit 2 (EC 2.5.1.108)	ASPVEDRAFT_55991	Aspergillus versicolor CBS 583.65	941	2.5.1.108	CATALYTIC ACTIVITY: ; Reaction=L-histidyl-[translation elongation factor 2] + S-adenosyl-L-methionine = 2-[(3S)-amino-3-carboxypropyl]-L-histidyl-[translation elongation factor 2] + H(+) + S-methyl-5'-thioadenosine; Xref=Rhea:RHEA:36783, Rhea:RHEA-COMP:9748, Rhea:RHEA-COMP:9749, ChEBI:CHEBI:15378, ChEBI:CHEBI:17509, ChEBI:CHEBI:29979, ChEBI:CHEBI:59789, ChEBI:CHEBI:73995; EC=2.5.1.108; Evidence={…	PATHWAY: Protein modification; peptidyl-diphthamide biosynthesis. {ECO:0000256|RuleBase:RU364133, ECO:0000256|SAAS:SAAS00738906}.	peptidyl-diphthamide biosynthetic process from peptidyl-histidine [GO:0017183]	cytoplasm [GO:0005737]	metal ion binding [GO:0046872]; oxidoreductase activity [GO:0016491]; transferase activity [GO:0016740]	cellular organisms, Eukaryota, Opisthokonta, Fungi, Dikarya, Ascomycota, saccharomyceta, Pezizomycotina, leotiomyceta, Eurotiomycetes, Eurotiomycetidae, Eurotiales (green and blue molds), Aspergillaceae, Aspergillus, Aspergillus versicolor, Aspergillus versicolor CBS 583.65			PF01866;PF00465;
A0A1W9JFP2	A0A1W9JFP2_9PROT	unreviewed	2,3,4,5-tetrahydropyridine-2,6-dicarboxylate N-succinyltransferase (EC 2.3.1.117) (Tetrahydrodipicolinate N-succinyltransferase) (THDP succinyltransferase) (THP succinyltransferase) (Tetrahydropicolinate succinylase)	dapD BVN34_01645	Proteobacteria bacterium ST_bin12	275	2.3.1.117	CATALYTIC ACTIVITY: ; Reaction=(S)-2,3,4,5-tetrahydrodipicolinate + H2O + succinyl-CoA = CoA + L-2-succinylamino-6-oxopimelate; Xref=Rhea:RHEA:17325, ChEBI:CHEBI:15377, ChEBI:CHEBI:15685, ChEBI:CHEBI:16845, ChEBI:CHEBI:57287, ChEBI:CHEBI:57292; EC=2.3.1.117; Evidence={ECO:0000256|HAMAP-Rule:MF_00811, ECO:0000256|SAAS:SAAS00681964};	PATHWAY: Amino-acid biosynthesis; L-lysine biosynthesis via DAP pathway; LL-2,6-diaminopimelate from (S)-tetrahydrodipicolinate (succinylase route): step 1/3. {ECO:0000256|HAMAP-Rule:MF_00811, ECO:0000256|SAAS:SAAS00681956}.	diaminopimelate biosynthetic process [GO:0019877]; lysine biosynthetic process via diaminopimelate [GO:0009089]	cytoplasm [GO:0005737]	2,3,4,5-tetrahydropyridine-2,6-dicarboxylate N-succinyltransferase activity [GO:0008666]	cellular organisms, Bacteria, Proteobacteria, unclassified Proteobacteria, unclassified Proteobacteria (miscellaneous), Proteobacteria bacterium ST_bin12			PF00132;PF14602;PF14805;
A0A1Z9H8E7	A0A1Z9H8E7_9PROT	unreviewed	2,3-bisphosphoglycerate-dependent phosphoglycerate mutase (BPG-dependent PGAM) (PGAM) (Phosphoglyceromutase) (dPGM) (EC 5.4.2.11)	gpmA CBD14_00350	Proteobacteria bacterium TMED154	249	5.4.2.11	CATALYTIC ACTIVITY: ; Reaction=2-phospho-D-glycerate = 3-phospho-D-glycerate; Xref=Rhea:RHEA:15901, ChEBI:CHEBI:58272, ChEBI:CHEBI:58289; EC=5.4.2.11; Evidence={ECO:0000256|HAMAP-Rule:MF_01039, ECO:0000256|RuleBase:RU004512};	PATHWAY: Carbohydrate degradation; glycolysis; pyruvate from D-glyceraldehyde 3-phosphate: step 3/5. {ECO:0000256|HAMAP-Rule:MF_01039, ECO:0000256|RuleBase:RU004512}.	gluconeogenesis [GO:0006094]; glycolytic process [GO:0006096]		2,3-bisphosphoglycerate-dependent phosphoglycerate mutase activity [GO:0046538]	cellular organisms, Bacteria, Proteobacteria, unclassified Proteobacteria, unclassified Proteobacteria (miscellaneous), Proteobacteria bacterium TMED154			PF00300;
A0A0H3L690	A0A0H3L690_MYCTE	unreviewed	2,3-bisphosphoglycerate-dependent phosphoglycerate mutase (BPG-dependent PGAM) (PGAM) (Phosphoglyceromutase) (dPGM) (EC 5.4.2.11)	gpm1 gpmA ERDMAN_0535	Mycobacterium tuberculosis (strain ATCC 35801 / TMC 107 / Erdman)	256	5.4.2.11	CATALYTIC ACTIVITY: ; Reaction=2-phospho-D-glycerate = 3-phospho-D-glycerate; Xref=Rhea:RHEA:15901, ChEBI:CHEBI:58272, ChEBI:CHEBI:58289; EC=5.4.2.11; Evidence={ECO:0000256|HAMAP-Rule:MF_01039, ECO:0000256|RuleBase:RU004512};	PATHWAY: Carbohydrate degradation; glycolysis; pyruvate from D-glyceraldehyde 3-phosphate: step 3/5. {ECO:0000256|HAMAP-Rule:MF_01039, ECO:0000256|RuleBase:RU004512}.	gluconeogenesis [GO:0006094]; glycolytic process [GO:0006096]		2,3-bisphosphoglycerate-dependent phosphoglycerate mutase activity [GO:0046538]	cellular organisms, Bacteria, Terrabacteria group, Actinobacteria, Actinobacteria (high G+C Gram-positive bacteria), Corynebacteriales, Mycobacteriaceae, Mycobacterium, Mycobacterium tuberculosis complex, Mycobacterium tuberculosis, Mycobacterium tuberculosis (strain ATCC 35801 / TMC 107 / Erdman)			PF00300;
A0A2C2U6J5	A0A2C2U6J5_BACCE	unreviewed	2,3-bisphosphoglycerate-dependent phosphoglycerate mutase (BPG-dependent PGAM) (PGAM) (Phosphoglyceromutase) (dPGM) (EC 5.4.2.11)	gpmA COE15_17775	Bacillus cereus	244	5.4.2.11	CATALYTIC ACTIVITY: ; Reaction=2-phospho-D-glycerate = 3-phospho-D-glycerate; Xref=Rhea:RHEA:15901, ChEBI:CHEBI:58272, ChEBI:CHEBI:58289; EC=5.4.2.11; Evidence={ECO:0000256|HAMAP-Rule:MF_01039, ECO:0000256|RuleBase:RU004512};	PATHWAY: Carbohydrate degradation; glycolysis; pyruvate from D-glyceraldehyde 3-phosphate: step 3/5. {ECO:0000256|HAMAP-Rule:MF_01039, ECO:0000256|RuleBase:RU004512}.	gluconeogenesis [GO:0006094]; glycolytic process [GO:0006096]		2,3-bisphosphoglycerate-dependent phosphoglycerate mutase activity [GO:0046538]	cellular organisms, Bacteria, Terrabacteria group, Firmicutes, Bacilli, Bacillales, Bacillaceae, Bacillus, Bacillus cereus group, Bacillus cereus			PF00300;
R6A8H9	R6A8H9_9CLOT	unreviewed	2,3-bisphosphoglycerate-dependent phosphoglycerate mutase (BPG-dependent PGAM) (PGAM) (Phosphoglyceromutase) (dPGM) (EC 5.4.2.11)	gpmA BN713_00771	Clostridium sp. CAG:568	253	5.4.2.11	CATALYTIC ACTIVITY: ; Reaction=2-phospho-D-glycerate = 3-phospho-D-glycerate; Xref=Rhea:RHEA:15901, ChEBI:CHEBI:58272, ChEBI:CHEBI:58289; EC=5.4.2.11; Evidence={ECO:0000256|HAMAP-Rule:MF_01039, ECO:0000256|RuleBase:RU004512};	PATHWAY: Carbohydrate degradation; glycolysis; pyruvate from D-glyceraldehyde 3-phosphate: step 3/5. {ECO:0000256|HAMAP-Rule:MF_01039, ECO:0000256|RuleBase:RU004512}.	gluconeogenesis [GO:0006094]; glycolytic process [GO:0006096]		2,3-bisphosphoglycerate-dependent phosphoglycerate mutase activity [GO:0046538]	cellular organisms, Bacteria, Terrabacteria group, Firmicutes, Clostridia, Clostridiales, Clostridiaceae, Clostridium, environmental samples, Clostridium sp. CAG:568			PF00300;
A0A100IRD4	A0A100IRD4_ASPNG	unreviewed	2,4-dihydroxyhept-2-ene-1,7-dioic acid aldolase	ABL_08588	Aspergillus niger	262						catalytic activity [GO:0003824]	cellular organisms, Eukaryota, Opisthokonta, Fungi, Dikarya, Ascomycota, saccharomyceta, Pezizomycotina, leotiomyceta, Eurotiomycetes, Eurotiomycetidae, Eurotiales (green and blue molds), Aspergillaceae, Aspergillus, Aspergillus niger			PF03328;
A0A146EZB8	A0A146EZB8_9EURO	unreviewed	20S proteasome maturation protein Ump1	RIB2604_00403050	Aspergillus luchuensis	198				proteasome assembly [GO:0043248]	proteasome complex [GO:0000502]		cellular organisms, Eukaryota, Opisthokonta, Fungi, Dikarya, Ascomycota, saccharomyceta, Pezizomycotina, leotiomyceta, Eurotiomycetes, Eurotiomycetidae, Eurotiales (green and blue molds), Aspergillaceae, Aspergillus, Aspergillus luchuensis
A0A017S702	A0A017S702_9EURO	unreviewed	26S protease regulatory subunit 8	EURHEDRAFT_405106	Aspergillus ruber CBS 135680	475				protein catabolic process [GO:0030163]	cytoplasm [GO:0005737]	ATP binding [GO:0005524]; peptidase activity [GO:0008233]; proteasome-activating ATPase activity [GO:0036402]	cellular organisms, Eukaryota, Opisthokonta, Fungi, Dikarya, Ascomycota, saccharomyceta, Pezizomycotina, leotiomyceta, Eurotiomycetes, Eurotiomycetidae, Eurotiales (green and blue molds), Aspergillaceae, Aspergillus, Aspergillus ruber, Aspergillus ruber CBS 135680			PF00004;PF16450;
A0A124BXQ3	A0A124BXQ3_ASPNG	unreviewed	26S protease subunit rpt4 (26S proteasome subunit P45 family protein)	ABL_05759 CAN33_18870	Aspergillus niger	389				protein catabolic process [GO:0030163]	cytoplasm [GO:0005737]; proteasome complex [GO:0000502]	ATP binding [GO:0005524]; peptidase activity [GO:0008233]; proteasome-activating ATPase activity [GO:0036402]	cellular organisms, Eukaryota, Opisthokonta, Fungi, Dikarya, Ascomycota, saccharomyceta, Pezizomycotina, leotiomyceta, Eurotiomycetes, Eurotiomycetidae, Eurotiales (green and blue molds), Aspergillaceae, Aspergillus, Aspergillus niger			PF00004;PF16450;
A0A1M3TAP2	A0A1M3TAP2_9EURO	unreviewed	26S proteasome regulatory subunit RPN1	ASPFODRAFT_139532	Aspergillus luchuensis CBS 106.47	914				regulation of protein catabolic process [GO:0042176]	proteasome regulatory particle, base subcomplex [GO:0008540]	enzyme regulator activity [GO:0030234]	cellular organisms, Eukaryota, Opisthokonta, Fungi, Dikarya, Ascomycota, saccharomyceta, Pezizomycotina, leotiomyceta, Eurotiomycetes, Eurotiomycetidae, Eurotiales (green and blue molds), Aspergillaceae, Aspergillus, Aspergillus luchuensis, Aspergillus luchuensis CBS 106.47			PF01851;
A0A100IBE6	A0A100IBE6_ASPNG	unreviewed	26S proteasome regulatory subunit RPN2	ABL_02261	Aspergillus niger	1183				regulation of protein catabolic process [GO:0042176]	proteasome regulatory particle, base subcomplex [GO:0008540]	enzyme regulator activity [GO:0030234]	cellular organisms, Eukaryota, Opisthokonta, Fungi, Dikarya, Ascomycota, saccharomyceta, Pezizomycotina, leotiomyceta, Eurotiomycetes, Eurotiomycetidae, Eurotiales (green and blue molds), Aspergillaceae, Aspergillus, Aspergillus niger			PF01851;
A0A146F294	A0A146F294_9EURO	unreviewed	26S proteasome regulatory subunit rpn-8	RIB2604_00608900	Aspergillus luchuensis	360					proteasome regulatory particle [GO:0005838]		cellular organisms, Eukaryota, Opisthokonta, Fungi, Dikarya, Ascomycota, saccharomyceta, Pezizomycotina, leotiomyceta, Eurotiomycetes, Eurotiomycetidae, Eurotiales (green and blue molds), Aspergillaceae, Aspergillus, Aspergillus luchuensis			PF01398;PF13012;
A0A117DZB3	A0A117DZB3_ASPNG	unreviewed	26S proteasome regulatory subunit S5A	ABL_03796	Aspergillus niger	276				ubiquitin-dependent protein catabolic process [GO:0006511]	proteasome regulatory particle, base subcomplex [GO:0008540]		cellular organisms, Eukaryota, Opisthokonta, Fungi, Dikarya, Ascomycota, saccharomyceta, Pezizomycotina, leotiomyceta, Eurotiomycetes, Eurotiomycetidae, Eurotiales (green and blue molds), Aspergillaceae, Aspergillus, Aspergillus niger			PF13519;
A0A0F8UUX6	A0A0F8UUX6_9EURO	unreviewed	26S proteasome regulatory subunit S5A	ARAM_005645	Aspergillus rambellii	282				ubiquitin-dependent protein catabolic process [GO:0006511]	proteasome regulatory particle, base subcomplex [GO:0008540]		cellular organisms, Eukaryota, Opisthokonta, Fungi, Dikarya, Ascomycota, saccharomyceta, Pezizomycotina, leotiomyceta, Eurotiomycetes, Eurotiomycetidae, Eurotiales (green and blue molds), Aspergillaceae, Aspergillus, Aspergillus rambellii			PF13519;
A0A0F4YFR6	A0A0F4YFR6_TALEM	unreviewed	2-alkenal reductase (EC 1.3.1.74)	T310_9596	Rasamsonia emersonii CBS 393.64	644	1.3.1.74					2-alkenal reductase [NAD(P)] activity [GO:0032440]; ATP binding [GO:0005524]	cellular organisms, Eukaryota, Opisthokonta, Fungi, Dikarya, Ascomycota, saccharomyceta, Pezizomycotina, leotiomyceta, Eurotiomycetes, Eurotiomycetidae, Eurotiales (green and blue molds), Trichocomaceae, Rasamsonia, Talaromyces emersonii (Thermophilic fungus) (Rasamsonia emersonii), Rasamsonia emersonii CBS 393.64			PF00012;
A0A0F4YJL6	A0A0F4YJL6_TALEM	unreviewed	2-alkenal reductase (EC 1.3.1.74)	T310_7635	Rasamsonia emersonii CBS 393.64	666	1.3.1.74			protein folding [GO:0006457]	mitochondrion [GO:0005739]	2-alkenal reductase [NAD(P)] activity [GO:0032440]; ATPase activity [GO:0016887]; ATP binding [GO:0005524]; unfolded protein binding [GO:0051082]	cellular organisms, Eukaryota, Opisthokonta, Fungi, Dikarya, Ascomycota, saccharomyceta, Pezizomycotina, leotiomyceta, Eurotiomycetes, Eurotiomycetidae, Eurotiales (green and blue molds), Trichocomaceae, Rasamsonia, Talaromyces emersonii (Thermophilic fungus) (Rasamsonia emersonii), Rasamsonia emersonii CBS 393.64			PF00012;
A0A0K8LND5	A0A0K8LND5_9EURO	unreviewed	2-dehydro-3-deoxy-D-gluconate 5-dehydrogenase	AUD_8099	Aspergillus udagawae	892					integral component of membrane [GO:0016021]	oxidoreductase activity [GO:0016491]	cellular organisms, Eukaryota, Opisthokonta, Fungi, Dikarya, Ascomycota, saccharomyceta, Pezizomycotina, leotiomyceta, Eurotiomycetes, Eurotiomycetidae, Eurotiales (green and blue molds), Aspergillaceae, Aspergillus, Aspergillus udagawae			PF00106;PF08022;PF01794;PF08030;
A0A1L9UYB4	A0A1L9UYB4_9EURO	unreviewed	2-dehydropantoate 2-reductase (EC 1.1.1.169) (Ketopantoate reductase)	ASPBRDRAFT_27075	Aspergillus brasiliensis CBS 101740	328	1.1.1.169	CATALYTIC ACTIVITY: ; Reaction=(R)-pantoate + NADP(+) = 2-dehydropantoate + H(+) + NADPH; Xref=Rhea:RHEA:16233, ChEBI:CHEBI:11561, ChEBI:CHEBI:15378, ChEBI:CHEBI:15980, ChEBI:CHEBI:57783, ChEBI:CHEBI:58349; EC=1.1.1.169; Evidence={ECO:0000256|RuleBase:RU362068};	PATHWAY: Cofactor biosynthesis; (R)-pantothenate biosynthesis; (R)-pantoate from 3-methyl-2-oxobutanoate: step 2/2. {ECO:0000256|RuleBase:RU362068}.	pantothenate biosynthetic process [GO:0015940]	cytoplasm [GO:0005737]; integral component of membrane [GO:0016021]	2-dehydropantoate 2-reductase activity [GO:0008677]	cellular organisms, Eukaryota, Opisthokonta, Fungi, Dikarya, Ascomycota, saccharomyceta, Pezizomycotina, leotiomyceta, Eurotiomycetes, Eurotiomycetidae, Eurotiales (green and blue molds), Aspergillaceae, Aspergillus, Aspergillus brasiliensis, Aspergillus brasiliensis CBS 101740			PF02558;PF08546;
A0A1X0HGY5	A0A1X0HGY5_9MYCO	unreviewed	2Fe-2S ferredoxin	BST36_07505	Mycolicibacterium moriokaense	343						2 iron, 2 sulfur cluster binding [GO:0051537]; oxidoreductase activity [GO:0016491]	cellular organisms, Bacteria, Terrabacteria group, Actinobacteria, Actinobacteria (high G+C Gram-positive bacteria), Corynebacteriales, Mycobacteriaceae, Mycolicibacterium, Mycolicibacterium moriokaense			PF00355;
A0A0L1JAB4	A0A0L1JAB4_ASPNO	unreviewed	2Fe-2S iron-sulfur cluster binding domain protein	ANOM_002742	Aspergillus nomius NRRL 13137	210						2 iron, 2 sulfur cluster binding [GO:0051537]; electron transfer activity [GO:0009055]	cellular organisms, Eukaryota, Opisthokonta, Fungi, Dikarya, Ascomycota, saccharomyceta, Pezizomycotina, leotiomyceta, Eurotiomycetes, Eurotiomycetidae, Eurotiales (green and blue molds), Aspergillaceae, Aspergillus, Aspergillus nomius, Aspergillus nomius NRRL 13137			PF00111;
A0A100IMC9	A0A100IMC9_ASPNG	unreviewed	2Fe-2S iron-sulfur cluster binding domain protein	ABL_06537	Aspergillus niger	203						2 iron, 2 sulfur cluster binding [GO:0051537]; electron transfer activity [GO:0009055]	cellular organisms, Eukaryota, Opisthokonta, Fungi, Dikarya, Ascomycota, saccharomyceta, Pezizomycotina, leotiomyceta, Eurotiomycetes, Eurotiomycetidae, Eurotiales (green and blue molds), Aspergillaceae, Aspergillus, Aspergillus niger			PF00111;
A0A1H4KKA8	A0A1H4KKA8_9BACL	unreviewed	2-hydroxy-3-oxopropionate reductase	SAMN05443246_1191	Paenibacillus sp. GP183	299				glyoxylate metabolic process [GO:0046487]		2-hydroxy-3-oxopropionate reductase activity [GO:0008679]; NAD binding [GO:0051287]; NADP binding [GO:0050661]	cellular organisms, Bacteria, Terrabacteria group, Firmicutes, Bacilli, Bacillales, Paenibacillaceae, Paenibacillus, Paenibacillus sp. GP183			PF14833;PF03446;
A0A0A0NS68	A0A0A0NS68_STRRN	unreviewed	2-hydroxycyclohexanecarboxyl-CoA dehydrogenase	M271_39065	Streptomyces rapamycinicus (strain ATCC 29253 / DSM 41530 / NRRL 5491 / AYB-994) (Streptomyces hygroscopicus (strain ATCC 29253))	250						oxidoreductase activity [GO:0016491]	cellular organisms, Bacteria, Terrabacteria group, Actinobacteria, Actinobacteria (high G+C Gram-positive bacteria), Streptomycetales, Streptomycetaceae, Streptomyces, Streptomyces rapamycinicus, Streptomyces rapamycinicus (strain ATCC 29253 / DSM 41530 / NRRL 5491 / AYB-994) (Streptomyces hygroscopicus (strain ATCC 29253))
A0A1V0TRA3	A0A1V0TRA3_9ACTN	unreviewed	2-hydroxyhepta-2,4-diene-1,7-dioate isomerase	B1H19_15945	Streptomyces gilvosporeus	285						isomerase activity [GO:0016853]	cellular organisms, Bacteria, Terrabacteria group, Actinobacteria, Actinobacteria (high G+C Gram-positive bacteria), Streptomycetales, Streptomycetaceae, Streptomyces, Streptomyces gilvosporeus			PF01557;
A0A2I2G5K1	A0A2I2G5K1_9EURO	unreviewed	2-isopropylmalate synthase	P170DRAFT_410833	Aspergillus steynii IBT 23096	649				leucine biosynthetic process [GO:0009098]		2-isopropylmalate synthase activity [GO:0003852]	cellular organisms, Eukaryota, Opisthokonta, Fungi, Dikarya, Ascomycota, saccharomyceta, Pezizomycotina, leotiomyceta, Eurotiomycetes, Eurotiomycetidae, Eurotiales (green and blue molds), Aspergillaceae, Aspergillus, Aspergillus steynii, Aspergillus steynii IBT 23096			PF00682;PF08502;
A0A0S7DIH1	A0A0S7DIH1_9EURO	unreviewed	2-methylcitrate dehydratase, mitochondrial	ALT_0975	Aspergillus lentulus	558				propionate catabolic process, 2-methylcitrate cycle [GO:0019629]		2 iron, 2 sulfur cluster binding [GO:0051537]; 2-methylcitrate dehydratase activity [GO:0047547]	cellular organisms, Eukaryota, Opisthokonta, Fungi, Dikarya, Ascomycota, saccharomyceta, Pezizomycotina, leotiomyceta, Eurotiomycetes, Eurotiomycetidae, Eurotiales (green and blue molds), Aspergillaceae, Aspergillus, Aspergillus lentulus			PF03972;
A0A0L1IX84	A0A0L1IX84_ASPNO	unreviewed	2-oxoglutarate dehydrogenase	ANOM_008619	Aspergillus nomius NRRL 13137	1061				tricarboxylic acid cycle [GO:0006099]		oxoglutarate dehydrogenase (succinyl-transferring) activity [GO:0004591]; thiamine pyrophosphate binding [GO:0030976]	cellular organisms, Eukaryota, Opisthokonta, Fungi, Dikarya, Ascomycota, saccharomyceta, Pezizomycotina, leotiomyceta, Eurotiomycetes, Eurotiomycetidae, Eurotiales (green and blue molds), Aspergillaceae, Aspergillus, Aspergillus nomius, Aspergillus nomius NRRL 13137			PF16078;PF00676;PF16870;PF02779;
A0A1E3BNR2	A0A1E3BNR2_9EURO	unreviewed	2-oxoglutarate dehydrogenase, mitochondrial	SI65_00199	Aspergillus cristatus	1061				tricarboxylic acid cycle [GO:0006099]		oxoglutarate dehydrogenase (succinyl-transferring) activity [GO:0004591]; thiamine pyrophosphate binding [GO:0030976]	cellular organisms, Eukaryota, Opisthokonta, Fungi, Dikarya, Ascomycota, saccharomyceta, Pezizomycotina, leotiomyceta, Eurotiomycetes, Eurotiomycetidae, Eurotiales (green and blue molds), Aspergillaceae, Aspergillus, Aspergillus cristatus			PF16078;PF00676;PF16870;PF02779;
A0A0K8L6R3	A0A0K8L6R3_9EURO	unreviewed	2-oxoglutarate dehydrogenase, mitochondrial	AUD_2374	Aspergillus udagawae	1057				tricarboxylic acid cycle [GO:0006099]		oxoglutarate dehydrogenase (succinyl-transferring) activity [GO:0004591]; thiamine pyrophosphate binding [GO:0030976]	cellular organisms, Eukaryota, Opisthokonta, Fungi, Dikarya, Ascomycota, saccharomyceta, Pezizomycotina, leotiomyceta, Eurotiomycetes, Eurotiomycetidae, Eurotiales (green and blue molds), Aspergillaceae, Aspergillus, Aspergillus udagawae			PF16078;PF00676;PF16870;PF02779;
A0A221Q8W4	A0A221Q8W4_9MICC	unreviewed	2-oxo-hepta-3-ene-1,7-dioic acid hydratase	hpaH CGQ24_15880	Arthrobacter sp. 7749	261				aromatic compound catabolic process [GO:0019439]		2-oxo-hept-3-ene-1,7-dioate hydratase activity [GO:0018817]	cellular organisms, Bacteria, Terrabacteria group, Actinobacteria, Actinobacteria (high G+C Gram-positive bacteria), Micrococcales, Micrococcaceae, Arthrobacter, Arthrobacter sp. 7749
A0A1H1P2C7	A0A1H1P2C7_9ACTN	unreviewed	2-polyprenyl-6-methoxyphenol hydroxylase	SAMN04488570_1029	Marmoricola scoriae	420						FAD binding [GO:0071949]	cellular organisms, Bacteria, Terrabacteria group, Actinobacteria, Actinobacteria (high G+C Gram-positive bacteria), Propionibacteriales, Nocardioidaceae, Marmoricola, Marmoricola scoriae			PF01494;
A0A2T4LEZ0	A0A2T4LEZ0_STAEP	unreviewed	3'(2'),5'-bisphosphate nucleotidase CysQ (Fragment)	BUY60_15110	Staphylococcus epidermidis	206				phosphatidylinositol phosphorylation [GO:0046854]; sulfur compound metabolic process [GO:0006790]		3'(2'),5'-bisphosphate nucleotidase activity [GO:0008441]; magnesium ion binding [GO:0000287]	cellular organisms, Bacteria, Terrabacteria group, Firmicutes, Bacilli, Bacillales, Staphylococcaceae, Staphylococcus, Staphylococcus epidermidis			PF00459;
A0A100IQP6	A0A100IQP6_ASPNG	unreviewed	3,4-dihydroxy-2-butanone 4-phosphate synthase (DHBP synthase) (EC 4.1.99.12)	ABL_07942	Aspergillus niger	232	4.1.99.12	CATALYTIC ACTIVITY: ; Reaction=D-ribulose 5-phosphate = (2S)-2-hydroxy-3-oxobutyl phosphate + formate + H(+); Xref=Rhea:RHEA:18457, ChEBI:CHEBI:15378, ChEBI:CHEBI:15740, ChEBI:CHEBI:58121, ChEBI:CHEBI:58830; EC=4.1.99.12; Evidence={ECO:0000256|RuleBase:RU003843};	PATHWAY: Cofactor biosynthesis; riboflavin biosynthesis; 2-hydroxy-3-oxobutyl phosphate from D-ribulose 5-phosphate: step 1/1. {ECO:0000256|RuleBase:RU003843}.	riboflavin biosynthetic process [GO:0009231]		3,4-dihydroxy-2-butanone-4-phosphate synthase activity [GO:0008686]; metal ion binding [GO:0046872]	cellular organisms, Eukaryota, Opisthokonta, Fungi, Dikarya, Ascomycota, saccharomyceta, Pezizomycotina, leotiomyceta, Eurotiomycetes, Eurotiomycetidae, Eurotiales (green and blue molds), Aspergillaceae, Aspergillus, Aspergillus niger			PF00926;
A0A117E2X5	A0A117E2X5_ASPNG	unreviewed	30 kDa heat shock protein	ABL_08969	Aspergillus niger	186							cellular organisms, Eukaryota, Opisthokonta, Fungi, Dikarya, Ascomycota, saccharomyceta, Pezizomycotina, leotiomyceta, Eurotiomycetes, Eurotiomycetidae, Eurotiales (green and blue molds), Aspergillaceae, Aspergillus, Aspergillus niger			PF00011;
A0A0F4YQV7	A0A0F4YQV7_TALEM	unreviewed	30 kDa heat shock protein	T310_5329	Rasamsonia emersonii CBS 393.64	237							cellular organisms, Eukaryota, Opisthokonta, Fungi, Dikarya, Ascomycota, saccharomyceta, Pezizomycotina, leotiomyceta, Eurotiomycetes, Eurotiomycetidae, Eurotiales (green and blue molds), Trichocomaceae, Rasamsonia, Talaromyces emersonii (Thermophilic fungus) (Rasamsonia emersonii), Rasamsonia emersonii CBS 393.64			PF00011;
A0A1J4XJR3	A0A1J4XJR3_9PROT	unreviewed	30S ribosomal protein S1	AUJ55_04385	Proteobacteria bacterium CG1_02_64_396	561				translation [GO:0006412]	ribosome [GO:0005840]	RNA binding [GO:0003723]; structural constituent of ribosome [GO:0003735]	cellular organisms, Bacteria, Proteobacteria, unclassified Proteobacteria, unclassified Proteobacteria (miscellaneous), Proteobacteria bacterium CG1_02_64_396			PF00575;
A0A2W4LTH3	A0A2W4LTH3_9PROT	unreviewed	30S ribosomal protein S10	rpsJ DIU71_18710	Proteobacteria bacterium	104				translation [GO:0006412]	ribosome [GO:0005840]	structural constituent of ribosome [GO:0003735]; tRNA binding [GO:0000049]	cellular organisms, Bacteria, Proteobacteria, unclassified Proteobacteria, unclassified Proteobacteria (miscellaneous), Proteobacteria bacterium			PF00338;
A0A0R2IUZ3	A0A0R2IUZ3_9LACO	unreviewed	30S ribosomal protein S10	rpsJ IV80_GL001555	Pediococcus cellicola	154				translation [GO:0006412]	ribosome [GO:0005840]	structural constituent of ribosome [GO:0003735]; tRNA binding [GO:0000049]	cellular organisms, Bacteria, Terrabacteria group, Firmicutes, Bacilli, Lactobacillales, Lactobacillaceae, Pediococcus, Pediococcus cellicola			PF00338;
A0A2G6DGF3	A0A2G6DGF3_9PROT	unreviewed	30S ribosomal protein S11	rpsK CR991_09910	Proteobacteria bacterium	133				translation [GO:0006412]	ribosome [GO:0005840]	rRNA binding [GO:0019843]; structural constituent of ribosome [GO:0003735]	cellular organisms, Bacteria, Proteobacteria, unclassified Proteobacteria, unclassified Proteobacteria (miscellaneous), Proteobacteria bacterium			PF00411;
A0A2G6D3K8	A0A2G6D3K8_9PROT	unreviewed	30S ribosomal protein S12	rpsL CSB47_11430	Proteobacteria bacterium	124				translation [GO:0006412]	small ribosomal subunit [GO:0015935]	rRNA binding [GO:0019843]; structural constituent of ribosome [GO:0003735]; tRNA binding [GO:0000049]	cellular organisms, Bacteria, Proteobacteria, unclassified Proteobacteria, unclassified Proteobacteria (miscellaneous), Proteobacteria bacterium			PF00164;
U5P139	U5P139_9STRE	unreviewed	30S ribosomal protein S2	rpsB N597_08580	Streptococcus sp. I-P16	310				translation [GO:0006412]	small ribosomal subunit [GO:0015935]	structural constituent of ribosome [GO:0003735]	cellular organisms, Bacteria, Terrabacteria group, Firmicutes, Bacilli, Lactobacillales, Streptococcaceae, Streptococcus, Streptococcus sp. I-P16			PF00318;
Q03QS1	RS2_LACBA	reviewed	30S ribosomal protein S2	rpsB LVIS_1350	Lactobacillus brevis (strain ATCC 367 / JCM 1170)	267				translation [GO:0006412]	small ribosomal subunit [GO:0015935]	structural constituent of ribosome [GO:0003735]	cellular organisms, Bacteria, Terrabacteria group, Firmicutes, Bacilli, Lactobacillales, Lactobacillaceae, Lactobacillus, Lactobacillus brevis, Lactobacillus brevis (strain ATCC 367 / JCM 1170)			PF00318;
A0A2T4LFU2	A0A2T4LFU2_STAEP	unreviewed	30S ribosomal protein S2 (Fragment)	rpsB BUY60_13495	Staphylococcus epidermidis	197				translation [GO:0006412]	small ribosomal subunit [GO:0015935]	structural constituent of ribosome [GO:0003735]	cellular organisms, Bacteria, Terrabacteria group, Firmicutes, Bacilli, Bacillales, Staphylococcaceae, Staphylococcus, Staphylococcus epidermidis			PF00318;
A0A2T4LFJ8	A0A2T4LFJ8_STAEP	unreviewed	30S ribosomal protein S21	rpsU BUY60_13810	Staphylococcus epidermidis	71				translation [GO:0006412]	ribosome [GO:0005840]	structural constituent of ribosome [GO:0003735]	cellular organisms, Bacteria, Terrabacteria group, Firmicutes, Bacilli, Bacillales, Staphylococcaceae, Staphylococcus, Staphylococcus epidermidis			PF01165;
A0A0T8KUB9	A0A0T8KUB9_STREE	unreviewed	30S ribosomal protein S21	rpsU ERS022045_00902	Streptococcus pneumoniae	71				translation [GO:0006412]	ribosome [GO:0005840]	structural constituent of ribosome [GO:0003735]	cellular organisms, Bacteria, Terrabacteria group, Firmicutes, Bacilli, Lactobacillales, Streptococcaceae, Streptococcus, Streptococcus pneumoniae			PF01165;
A0A1W9J0W9	A0A1W9J0W9_9PROT	unreviewed	30S ribosomal protein S21	rpsU BVN35_22140	Proteobacteria bacterium ST_bin11	77				translation [GO:0006412]	ribosome [GO:0005840]	structural constituent of ribosome [GO:0003735]	cellular organisms, Bacteria, Proteobacteria, unclassified Proteobacteria, unclassified Proteobacteria (miscellaneous), Proteobacteria bacterium ST_bin11			PF01165;
A0A1H9C0Y1	A0A1H9C0Y1_9BACT	unreviewed	30S ribosomal protein S5	rpsE SAMN05444359_10428	Lewinella agarilytica	189				translation [GO:0006412]	small ribosomal subunit [GO:0015935]	rRNA binding [GO:0019843]; structural constituent of ribosome [GO:0003735]	cellular organisms, Bacteria, FCB group, Bacteroidetes/Chlorobi group, Bacteroidetes, Saprospiria, Saprospirales, Lewinellaceae, Lewinella, Lewinella agarilytica			PF00333;PF03719;
A0A1W9J2T3	A0A1W9J2T3_9PROT	unreviewed	30S ribosomal protein S5	rpsE BVN35_21790	Proteobacteria bacterium ST_bin11	168				translation [GO:0006412]	small ribosomal subunit [GO:0015935]	rRNA binding [GO:0019843]; structural constituent of ribosome [GO:0003735]	cellular organisms, Bacteria, Proteobacteria, unclassified Proteobacteria, unclassified Proteobacteria (miscellaneous), Proteobacteria bacterium ST_bin11			PF00333;PF03719;
A0A2T4LCS4	A0A2T4LCS4_STAEP	unreviewed	30S ribosomal protein S5 (Fragment)	rpsE BUY60_18815	Staphylococcus epidermidis	48				translation [GO:0006412]	ribosome [GO:0005840]	structural constituent of ribosome [GO:0003735]	cellular organisms, Bacteria, Terrabacteria group, Firmicutes, Bacilli, Bacillales, Staphylococcaceae, Staphylococcus, Staphylococcus epidermidis			PF03719;
Q890K2	RS6_LACPL	reviewed	30S ribosomal protein S6	rpsF lp_0009	Lactobacillus plantarum (strain ATCC BAA-793 / NCIMB 8826 / WCFS1)	99				translation [GO:0006412]	ribosome [GO:0005840]	rRNA binding [GO:0019843]; structural constituent of ribosome [GO:0003735]	cellular organisms, Bacteria, Terrabacteria group, Firmicutes, Bacilli, Lactobacillales, Lactobacillaceae, Lactobacillus, Lactobacillus plantarum, Lactobacillus plantarum (strain ATCC BAA-793 / NCIMB 8826 / WCFS1)			PF01250;
A0A2T4LDL4	A0A2T4LDL4_STAEP	unreviewed	30S ribosomal protein S6 (Fragment)	BUY60_17495	Staphylococcus epidermidis	122				translation [GO:0006412]	ribosome [GO:0005840]	rRNA binding [GO:0019843]; structural constituent of ribosome [GO:0003735]	cellular organisms, Bacteria, Terrabacteria group, Firmicutes, Bacilli, Bacillales, Staphylococcaceae, Staphylococcus, Staphylococcus epidermidis			PF01250;
A0A2T4LEL7	A0A2T4LEL7_STAEP	unreviewed	30S ribosomal protein S7 (Fragment)	BUY60_15735	Staphylococcus epidermidis	84				translation [GO:0006412]	ribosome [GO:0005840]	RNA binding [GO:0003723]; structural constituent of ribosome [GO:0003735]	cellular organisms, Bacteria, Terrabacteria group, Firmicutes, Bacilli, Bacillales, Staphylococcaceae, Staphylococcus, Staphylococcus epidermidis			PF00177;
R5K8V1	R5K8V1_9CLOT	unreviewed	30S ribosomal protein S8	rpsH BN819_01295	Clostridium sp. CAG:967	131				translation [GO:0006412]	ribosome [GO:0005840]	rRNA binding [GO:0019843]; structural constituent of ribosome [GO:0003735]	cellular organisms, Bacteria, Terrabacteria group, Firmicutes, Clostridia, Clostridiales, Clostridiaceae, Clostridium, environmental samples, Clostridium sp. CAG:967			PF00410;
A0A1M6X4I9	A0A1M6X4I9_PSETH	unreviewed	30S ribosomal protein S9	rpsI SAMN05443637_11626	Pseudonocardia thermophila	188				translation [GO:0006412]	ribosome [GO:0005840]	structural constituent of ribosome [GO:0003735]	cellular organisms, Bacteria, Terrabacteria group, Actinobacteria, Actinobacteria (high G+C Gram-positive bacteria), Pseudonocardiales, Pseudonocardiaceae, Pseudonocardia, Pseudonocardia thermophila			PF00380;
A0A100I9Z7	A0A100I9Z7_ASPNG	unreviewed	37S ribosomal protein S25, mitochondrial	ABL_02122	Aspergillus niger	262					mitochondrial small ribosomal subunit [GO:0005763]	structural constituent of ribosome [GO:0003735]	cellular organisms, Eukaryota, Opisthokonta, Fungi, Dikarya, Ascomycota, saccharomyceta, Pezizomycotina, leotiomyceta, Eurotiomycetes, Eurotiomycetidae, Eurotiales (green and blue molds), Aspergillaceae, Aspergillus, Aspergillus niger			PF13741;
A0A1R3RTM5	A0A1R3RTM5_ASPC5	unreviewed	37S ribosomal protein S25, mitochondrial	ASPCADRAFT_205088	Aspergillus carbonarius (strain ITEM 5010)	271					mitochondrial small ribosomal subunit [GO:0005763]	structural constituent of ribosome [GO:0003735]	cellular organisms, Eukaryota, Opisthokonta, Fungi, Dikarya, Ascomycota, saccharomyceta, Pezizomycotina, leotiomyceta, Eurotiomycetes, Eurotiomycetidae, Eurotiales (green and blue molds), Aspergillaceae, Aspergillus, Aspergillus carbonarius, Aspergillus carbonarius (strain ITEM 5010)			PF13741;
A0A100IH32	A0A100IH32_ASPNG	unreviewed	37S ribosomal protein S9	ABL_03975	Aspergillus niger	317				translation [GO:0006412]	ribosome [GO:0005840]	structural constituent of ribosome [GO:0003735]	cellular organisms, Eukaryota, Opisthokonta, Fungi, Dikarya, Ascomycota, saccharomyceta, Pezizomycotina, leotiomyceta, Eurotiomycetes, Eurotiomycetidae, Eurotiales (green and blue molds), Aspergillaceae, Aspergillus, Aspergillus niger			PF00380;
A0A0S7DJG4	A0A0S7DJG4_9EURO	unreviewed	37S ribosomal protein YMR-31, mitochondrial	ALT_0775	Aspergillus lentulus	120					ribosome [GO:0005840]		cellular organisms, Eukaryota, Opisthokonta, Fungi, Dikarya, Ascomycota, saccharomyceta, Pezizomycotina, leotiomyceta, Eurotiomycetes, Eurotiomycetidae, Eurotiales (green and blue molds), Aspergillaceae, Aspergillus, Aspergillus lentulus			PF10937;
A0A0M9Z253	A0A0M9Z253_9ACTN	unreviewed	3-alpha-hydroxysteroid dehydrogenase	ADK97_32545	Streptomyces sp. H021	251						oxidoreductase activity [GO:0016491]	cellular organisms, Bacteria, Terrabacteria group, Actinobacteria, Actinobacteria (high G+C Gram-positive bacteria), Streptomycetales, Streptomycetaceae, Streptomyces, Streptomyces sp. H021
A0A1S9DTJ7	A0A1S9DTJ7_ASPOZ	unreviewed	3-beta hydroxysteroid dehydrogenase/isomerase	OAory_01000730	Aspergillus oryzae (Yellow koji mold)	756				steroid biosynthetic process [GO:0006694]; translation [GO:0006412]	ribosome [GO:0005840]	3-beta-hydroxy-delta5-steroid dehydrogenase activity [GO:0003854]; isomerase activity [GO:0016853]; structural constituent of ribosome [GO:0003735]	cellular organisms, Eukaryota, Opisthokonta, Fungi, Dikarya, Ascomycota, saccharomyceta, Pezizomycotina, leotiomyceta, Eurotiomycetes, Eurotiomycetidae, Eurotiales (green and blue molds), Aspergillaceae, Aspergillus, Aspergillus oryzae (Yellow koji mold)			PF01073;PF00410;
A0A1P8YPY9	A0A1P8YPY9_9NOCA	unreviewed	3-beta hydroxysteroid dehydrogenase/isomerase family protein	BTZ20_1079	Rhodococcus sp. MTM3W5.2	288						isomerase activity [GO:0016853]	cellular organisms, Bacteria, Terrabacteria group, Actinobacteria, Actinobacteria (high G+C Gram-positive bacteria), Corynebacteriales, Nocardiaceae, Rhodococcus, Rhodococcus sp. MTM3W5.2			PF05368;
A0A0T8KUB8	A0A0T8KUB8_STREE	unreviewed	3-dehydroquinate synthase (DHQS) (EC 4.2.3.4)	aroB_1 aroB ERS022045_00888	Streptococcus pneumoniae	367	4.2.3.4	CATALYTIC ACTIVITY: ; Reaction=7-phospho-2-dehydro-3-deoxy-D-arabino-heptonate = 3-dehydroquinate + phosphate; Xref=Rhea:RHEA:21968, ChEBI:CHEBI:32364, ChEBI:CHEBI:43474, ChEBI:CHEBI:58394; EC=4.2.3.4; Evidence={ECO:0000256|HAMAP-Rule:MF_00110, ECO:0000256|SAAS:SAAS00336744};	PATHWAY: Metabolic intermediate biosynthesis; chorismate biosynthesis; chorismate from D-erythrose 4-phosphate and phosphoenolpyruvate: step 2/7. {ECO:0000256|HAMAP-Rule:MF_00110, ECO:0000256|SAAS:SAAS00210851}.	aromatic amino acid family biosynthetic process [GO:0009073]; chorismate biosynthetic process [GO:0009423]	cytoplasm [GO:0005737]	3-dehydroquinate synthase activity [GO:0003856]; metal ion binding [GO:0046872]; nucleotide binding [GO:0000166]	cellular organisms, Bacteria, Terrabacteria group, Firmicutes, Bacilli, Lactobacillales, Streptococcaceae, Streptococcus, Streptococcus pneumoniae			PF01761;
A0A1L9NB47	A0A1L9NB47_ASPTU	unreviewed	3-hydroxy-3-methylglutaryl coenzyme A synthase (HMG-CoA synthase) (EC 2.3.3.10)	ASPTUDRAFT_473694	Aspergillus tubingensis CBS 134.48	460	2.3.3.10	CATALYTIC ACTIVITY: ; Reaction=acetoacetyl-CoA + acetyl-CoA + H2O = (3S)-hydroxy-3-methylglutaryl-CoA + CoA + H(+); Xref=Rhea:RHEA:10188, ChEBI:CHEBI:15377, ChEBI:CHEBI:15378, ChEBI:CHEBI:43074, ChEBI:CHEBI:57286, ChEBI:CHEBI:57287, ChEBI:CHEBI:57288; EC=2.3.3.10; Evidence={ECO:0000256|RuleBase:RU364071};	PATHWAY: Metabolic intermediate biosynthesis; (R)-mevalonate biosynthesis; (R)-mevalonate from acetyl-CoA: step 2/3. {ECO:0000256|RuleBase:RU364071}.	isoprenoid biosynthetic process [GO:0008299]; sterol biosynthetic process [GO:0016126]		hydroxymethylglutaryl-CoA synthase activity [GO:0004421]	cellular organisms, Eukaryota, Opisthokonta, Fungi, Dikarya, Ascomycota, saccharomyceta, Pezizomycotina, leotiomyceta, Eurotiomycetes, Eurotiomycetidae, Eurotiales (green and blue molds), Aspergillaceae, Aspergillus, Aspergillus tubingensis, Aspergillus tubingensis CBS 134.48			PF08540;PF01154;
A0A0F8UJ36	A0A0F8UJ36_9EURO	unreviewed	3-hydroxy-3-methylglutaryl coenzyme A synthase (HMG-CoA synthase) (EC 2.3.3.10) (Fragment)	ARAM_006537	Aspergillus rambellii	485	2.3.3.10	CATALYTIC ACTIVITY: ; Reaction=acetoacetyl-CoA + acetyl-CoA + H2O = (3S)-hydroxy-3-methylglutaryl-CoA + CoA + H(+); Xref=Rhea:RHEA:10188, ChEBI:CHEBI:15377, ChEBI:CHEBI:15378, ChEBI:CHEBI:43074, ChEBI:CHEBI:57286, ChEBI:CHEBI:57287, ChEBI:CHEBI:57288; EC=2.3.3.10; Evidence={ECO:0000256|RuleBase:RU364071};	PATHWAY: Metabolic intermediate biosynthesis; (R)-mevalonate biosynthesis; (R)-mevalonate from acetyl-CoA: step 2/3. {ECO:0000256|RuleBase:RU364071}.	isoprenoid biosynthetic process [GO:0008299]; sterol biosynthetic process [GO:0016126]		hydroxymethylglutaryl-CoA synthase activity [GO:0004421]	cellular organisms, Eukaryota, Opisthokonta, Fungi, Dikarya, Ascomycota, saccharomyceta, Pezizomycotina, leotiomyceta, Eurotiomycetes, Eurotiomycetidae, Eurotiales (green and blue molds), Aspergillaceae, Aspergillus, Aspergillus rambellii			PF08540;PF01154;
B8CYY6	B8CYY6_HALOH	unreviewed	3-hydroxyacyl-[acyl-carrier-protein] dehydratase FabZ (EC 4.2.1.59) ((3R)-hydroxymyristoyl-[acyl-carrier-protein] dehydratase) ((3R)-hydroxymyristoyl-ACP dehydrase) (Beta-hydroxyacyl-ACP dehydratase)	fabZ Hore_17560	Halothermothrix orenii (strain H 168 / OCM 544 / DSM 9562)	143	4.2.1.59	CATALYTIC ACTIVITY: ; Reaction=a (3R)-hydroxyacyl-[ACP] = a (2E)-enoyl-[ACP] + H2O; Xref=Rhea:RHEA:13097, Rhea:RHEA-COMP:9925, Rhea:RHEA-COMP:9945, ChEBI:CHEBI:15377, ChEBI:CHEBI:78784, ChEBI:CHEBI:78827; EC=4.2.1.59; Evidence={ECO:0000256|HAMAP-Rule:MF_00406, ECO:0000256|SAAS:SAAS00371036};		fatty acid biosynthetic process [GO:0006633]; lipid A biosynthetic process [GO:0009245]	cytoplasm [GO:0005737]	3-hydroxyoctanoyl-[acyl-carrier-protein] dehydratase activity [GO:0047451]	cellular organisms, Bacteria, Terrabacteria group, Firmicutes, Clostridia, Halanaerobiales, Halanaerobiaceae, Halothermothrix, Halothermothrix orenii, Halothermothrix orenii (strain H 168 / OCM 544 / DSM 9562)			PF07977;
A0A0F4YWE9	A0A0F4YWE9_TALEM	unreviewed	3-hydroxyacyl-CoA dehydrogenase (EC 1.1.1.35)	T310_3835	Rasamsonia emersonii CBS 393.64	918	1.1.1.35					3-hydroxyacyl-CoA dehydrogenase activity [GO:0003857]	cellular organisms, Eukaryota, Opisthokonta, Fungi, Dikarya, Ascomycota, saccharomyceta, Pezizomycotina, leotiomyceta, Eurotiomycetes, Eurotiomycetidae, Eurotiales (green and blue molds), Trichocomaceae, Rasamsonia, Talaromyces emersonii (Thermophilic fungus) (Rasamsonia emersonii), Rasamsonia emersonii CBS 393.64			PF00106;PF01575;
A0A254U1V7	A0A254U1V7_ASPNG	unreviewed	3-hydroxyacyl-CoA dehydrogenase NAD binding domain family protein	CAN33_18995	Aspergillus niger	324				fatty acid metabolic process [GO:0006631]		3-hydroxyacyl-CoA dehydrogenase activity [GO:0003857]; NAD+ binding [GO:0070403]	cellular organisms, Eukaryota, Opisthokonta, Fungi, Dikarya, Ascomycota, saccharomyceta, Pezizomycotina, leotiomyceta, Eurotiomycetes, Eurotiomycetidae, Eurotiales (green and blue molds), Aspergillaceae, Aspergillus, Aspergillus niger			PF00725;PF02737;
A0A100ILE8	A0A100ILE8_ASPNG	unreviewed	3-hydroxybutyryl-CoA dehydrogenase	ABL_05736	Aspergillus niger	319				fatty acid metabolic process [GO:0006631]		3-hydroxyacyl-CoA dehydrogenase activity [GO:0003857]; NAD+ binding [GO:0070403]	cellular organisms, Eukaryota, Opisthokonta, Fungi, Dikarya, Ascomycota, saccharomyceta, Pezizomycotina, leotiomyceta, Eurotiomycetes, Eurotiomycetidae, Eurotiales (green and blue molds), Aspergillaceae, Aspergillus, Aspergillus niger			PF00725;PF02737;
A0A0F4YV97	A0A0F4YV97_TALEM	unreviewed	3-hydroxybutyryl-CoA dehydrogenase (EC 1.1.1.157)	T310_3925	Rasamsonia emersonii CBS 393.64	320	1.1.1.157			fatty acid metabolic process [GO:0006631]		3-hydroxyacyl-CoA dehydrogenase activity [GO:0003857]; 3-hydroxybutyryl-CoA dehydrogenase activity [GO:0008691]; NAD+ binding [GO:0070403]	cellular organisms, Eukaryota, Opisthokonta, Fungi, Dikarya, Ascomycota, saccharomyceta, Pezizomycotina, leotiomyceta, Eurotiomycetes, Eurotiomycetidae, Eurotiales (green and blue molds), Trichocomaceae, Rasamsonia, Talaromyces emersonii (Thermophilic fungus) (Rasamsonia emersonii), Rasamsonia emersonii CBS 393.64			PF00725;PF02737;
A0A117E3U1	A0A117E3U1_ASPNG	unreviewed	3-hydroxyisobutyrate dehydrogenase	ABL_10279	Aspergillus niger	454						NAD binding [GO:0051287]; NADP binding [GO:0050661]; oxidoreductase activity [GO:0016491]	cellular organisms, Eukaryota, Opisthokonta, Fungi, Dikarya, Ascomycota, saccharomyceta, Pezizomycotina, leotiomyceta, Eurotiomycetes, Eurotiomycetidae, Eurotiales (green and blue molds), Aspergillaceae, Aspergillus, Aspergillus niger			PF14833;PF03446;
A0A1L9NJ92	A0A1L9NJ92_ASPTU	unreviewed	3-hydroxyisobutyryl-CoA hydrolase, mitochondrial (EC 3.1.2.4) (3-hydroxyisobutyryl-coenzyme A hydrolase)	ASPTUDRAFT_132978	Aspergillus tubingensis CBS 134.48	499	3.1.2.4	CATALYTIC ACTIVITY: ; Reaction=3-hydroxy-2-methylpropanoyl-CoA + H2O = 3-hydroxy-2-methylpropanoate + CoA + H(+); Xref=Rhea:RHEA:20888, ChEBI:CHEBI:11805, ChEBI:CHEBI:15377, ChEBI:CHEBI:15378, ChEBI:CHEBI:57287, ChEBI:CHEBI:57340; EC=3.1.2.4; Evidence={ECO:0000256|RuleBase:RU363052};	PATHWAY: Amino-acid degradation; L-valine degradation. {ECO:0000256|RuleBase:RU363052}.	valine catabolic process [GO:0006574]	mitochondrion [GO:0005739]	3-hydroxyisobutyryl-CoA hydrolase activity [GO:0003860]	cellular organisms, Eukaryota, Opisthokonta, Fungi, Dikarya, Ascomycota, saccharomyceta, Pezizomycotina, leotiomyceta, Eurotiomycetes, Eurotiomycetidae, Eurotiales (green and blue molds), Aspergillaceae, Aspergillus, Aspergillus tubingensis, Aspergillus tubingensis CBS 134.48			PF16113;
A0A100I531	A0A100I531_ASPNG	unreviewed	3-isopropylmalate dehydratase (EC 4.2.1.33) (Alpha-IPM isomerase) (Isopropylmalate isomerase)	ABL_00916	Aspergillus niger	773	4.2.1.33	CATALYTIC ACTIVITY: ; Reaction=(2R,3S)-3-isopropylmalate = (2S)-2-isopropylmalate; Xref=Rhea:RHEA:32287, ChEBI:CHEBI:1178, ChEBI:CHEBI:35121; EC=4.2.1.33; Evidence={ECO:0000256|PIRNR:PIRNR001418};	PATHWAY: Amino-acid biosynthesis; L-leucine biosynthesis; L-leucine from 3-methyl-2-oxobutanoate: step 2/4. {ECO:0000256|PIRNR:PIRNR001418}.	leucine biosynthetic process [GO:0009098]	3-isopropylmalate dehydratase complex [GO:0009316]	3-isopropylmalate dehydratase activity [GO:0003861]; 4 iron, 4 sulfur cluster binding [GO:0051539]	cellular organisms, Eukaryota, Opisthokonta, Fungi, Dikarya, Ascomycota, saccharomyceta, Pezizomycotina, leotiomyceta, Eurotiomycetes, Eurotiomycetidae, Eurotiales (green and blue molds), Aspergillaceae, Aspergillus, Aspergillus niger			PF00330;PF00694;
A0A2V5IGL8	A0A2V5IGL8_9EURO	unreviewed	3-isopropylmalate dehydratase (EC 4.2.1.33) (Alpha-IPM isomerase) (Isopropylmalate isomerase)	BP00DRAFT_494067	Aspergillus indologenus CBS 114.80	784	4.2.1.33	CATALYTIC ACTIVITY: ; Reaction=(2R,3S)-3-isopropylmalate = (2S)-2-isopropylmalate; Xref=Rhea:RHEA:32287, ChEBI:CHEBI:1178, ChEBI:CHEBI:35121; EC=4.2.1.33; Evidence={ECO:0000256|PIRNR:PIRNR001418};	PATHWAY: Amino-acid biosynthesis; L-leucine biosynthesis; L-leucine from 3-methyl-2-oxobutanoate: step 2/4. {ECO:0000256|PIRNR:PIRNR001418}.	leucine biosynthetic process [GO:0009098]	3-isopropylmalate dehydratase complex [GO:0009316]	3-isopropylmalate dehydratase activity [GO:0003861]; 4 iron, 4 sulfur cluster binding [GO:0051539]	cellular organisms, Eukaryota, Opisthokonta, Fungi, Dikarya, Ascomycota, saccharomyceta, Pezizomycotina, leotiomyceta, Eurotiomycetes, Eurotiomycetidae, Eurotiales (green and blue molds), Aspergillaceae, Aspergillus, Aspergillus indologenus, Aspergillus indologenus CBS 114.80			PF00330;PF00694;
A0A0U5C213	A0A0U5C213_9EURO	unreviewed	3-isopropylmalate dehydratase (EC 4.2.1.33) (Alpha-IPM isomerase) (Isopropylmalate isomerase)	ASPCAL01019	Aspergillus calidoustus	775	4.2.1.33	CATALYTIC ACTIVITY: ; Reaction=(2R,3S)-3-isopropylmalate = (2S)-2-isopropylmalate; Xref=Rhea:RHEA:32287, ChEBI:CHEBI:1178, ChEBI:CHEBI:35121; EC=4.2.1.33; Evidence={ECO:0000256|PIRNR:PIRNR001418};	PATHWAY: Amino-acid biosynthesis; L-leucine biosynthesis; L-leucine from 3-methyl-2-oxobutanoate: step 2/4. {ECO:0000256|PIRNR:PIRNR001418}.	leucine biosynthetic process [GO:0009098]	3-isopropylmalate dehydratase complex [GO:0009316]	3-isopropylmalate dehydratase activity [GO:0003861]; 4 iron, 4 sulfur cluster binding [GO:0051539]	cellular organisms, Eukaryota, Opisthokonta, Fungi, Dikarya, Ascomycota, saccharomyceta, Pezizomycotina, leotiomyceta, Eurotiomycetes, Eurotiomycetidae, Eurotiales (green and blue molds), Aspergillaceae, Aspergillus, Aspergillus calidoustus			PF00330;PF00694;
A0A2G7GAI2	A0A2G7GAI2_9EURO	unreviewed	3-isopropylmalate dehydrogenase (EC 1.1.1.85)	AARAC_008596	Aspergillus arachidicola	629	1.1.1.85	CATALYTIC ACTIVITY: ; Reaction=(2R,3S)-3-isopropylmalate + NAD(+) = 4-methyl-2-oxopentanoate + CO2 + NADH; Xref=Rhea:RHEA:32271, ChEBI:CHEBI:16526, ChEBI:CHEBI:17865, ChEBI:CHEBI:35121, ChEBI:CHEBI:57540, ChEBI:CHEBI:57945; EC=1.1.1.85; Evidence={ECO:0000256|RuleBase:RU004445};	PATHWAY: Amino-acid biosynthesis; L-leucine biosynthesis; L-leucine from 3-methyl-2-oxobutanoate: step 3/4. {ECO:0000256|RuleBase:RU004445}.	leucine biosynthetic process [GO:0009098]; phospholipid biosynthetic process [GO:0008654]	cytoplasm [GO:0005737]; integral component of membrane [GO:0016021]	3-isopropylmalate dehydrogenase activity [GO:0003862]; magnesium ion binding [GO:0000287]; NAD binding [GO:0051287]; phosphotransferase activity, for other substituted phosphate groups [GO:0016780]	cellular organisms, Eukaryota, Opisthokonta, Fungi, Dikarya, Ascomycota, saccharomyceta, Pezizomycotina, leotiomyceta, Eurotiomycetes, Eurotiomycetidae, Eurotiales (green and blue molds), Aspergillaceae, Aspergillus, Aspergillus arachidicola			PF00180;
A0A0F4YPD3	A0A0F4YPD3_TALEM	unreviewed	3-isopropylmalate dehydrogenase (EC 1.1.1.85)	T310_6321	Rasamsonia emersonii CBS 393.64	366	1.1.1.85	CATALYTIC ACTIVITY: ; Reaction=(2R,3S)-3-isopropylmalate + NAD(+) = 4-methyl-2-oxopentanoate + CO2 + NADH; Xref=Rhea:RHEA:32271, ChEBI:CHEBI:16526, ChEBI:CHEBI:17865, ChEBI:CHEBI:35121, ChEBI:CHEBI:57540, ChEBI:CHEBI:57945; EC=1.1.1.85; Evidence={ECO:0000256|RuleBase:RU004445};	PATHWAY: Amino-acid biosynthesis; L-leucine biosynthesis; L-leucine from 3-methyl-2-oxobutanoate: step 3/4. {ECO:0000256|RuleBase:RU004445}.	leucine biosynthetic process [GO:0009098]	cytoplasm [GO:0005737]	3-isopropylmalate dehydrogenase activity [GO:0003862]; magnesium ion binding [GO:0000287]; NAD binding [GO:0051287]	cellular organisms, Eukaryota, Opisthokonta, Fungi, Dikarya, Ascomycota, saccharomyceta, Pezizomycotina, leotiomyceta, Eurotiomycetes, Eurotiomycetidae, Eurotiales (green and blue molds), Trichocomaceae, Rasamsonia, Talaromyces emersonii (Thermophilic fungus) (Rasamsonia emersonii), Rasamsonia emersonii CBS 393.64			PF00180;
A0A0T8KV84	A0A0T8KV84_STREE	unreviewed	3-ketoacyl-ACP reductase (EC 1.-.-.-) (EC 1.1.1.100)	fabG_1 ERS022045_01027	Streptococcus pneumoniae	337	1.-.-.-; 1.1.1.100					3-oxoacyl-[acyl-carrier-protein] reductase (NADPH) activity [GO:0004316]; 3-oxo-glutaryl-[acp] methyl ester reductase activity [GO:0102131]; 3-oxo-pimeloyl-[acp] methyl ester reductase activity [GO:0102132]	cellular organisms, Bacteria, Terrabacteria group, Firmicutes, Bacilli, Lactobacillales, Streptococcaceae, Streptococcus, Streptococcus pneumoniae
Q5BEI0	Q5BEI0_EMENI	unreviewed	3-ketoacyl-CoA ketothiolase (Kat1), putative (AFU_orthologue AFUA_1G12650)	ANIA_01050	Emericella nidulans (strain FGSC A4 / ATCC 38163 / CBS 112.46 / NRRL 194 / M139) (Aspergillus nidulans)	417				fatty acid beta-oxidation [GO:0006635]; phenylacetate catabolic process [GO:0010124]	peroxisome [GO:0005777]	acetyl-CoA C-acyltransferase activity [GO:0003988]	cellular organisms, Eukaryota, Opisthokonta, Fungi, Dikarya, Ascomycota, saccharomyceta, Pezizomycotina, leotiomyceta, Eurotiomycetes, Eurotiomycetidae, Eurotiales (green and blue molds), Aspergillaceae, Aspergillus, Emericella nidulans (Aspergillus nidulans), Emericella nidulans (strain FGSC A4 / ATCC 38163 / CBS 112.46 / NRRL 194 / M139) (Aspergillus nidulans)			PF02803;PF00108;
A0A146F2G5	A0A146F2G5_9EURO	unreviewed	3-ketoacyl-CoA thiolase	RIB2604_00701680	Aspergillus luchuensis	413						transferase activity, transferring acyl groups other than amino-acyl groups [GO:0016747]	cellular organisms, Eukaryota, Opisthokonta, Fungi, Dikarya, Ascomycota, saccharomyceta, Pezizomycotina, leotiomyceta, Eurotiomycetes, Eurotiomycetidae, Eurotiales (green and blue molds), Aspergillaceae, Aspergillus, Aspergillus luchuensis			PF02803;PF00108;
A0A146FL11	A0A146FL11_9EURO	unreviewed	3-ketoacyl-CoA thiolase	RIB2604_02102050	Aspergillus luchuensis	421						transferase activity, transferring acyl groups other than amino-acyl groups [GO:0016747]	cellular organisms, Eukaryota, Opisthokonta, Fungi, Dikarya, Ascomycota, saccharomyceta, Pezizomycotina, leotiomyceta, Eurotiomycetes, Eurotiomycetidae, Eurotiales (green and blue molds), Aspergillaceae, Aspergillus, Aspergillus luchuensis			PF02803;PF00108;
B0YCB7	B0YCB7_ASPFC	unreviewed	3-ketoacyl-CoA thiolase (POT1), putative	AFUB_089620	Neosartorya fumigata (strain CEA10 / CBS 144.89 / FGSC A1163) (Aspergillus fumigatus)	440					integral component of membrane [GO:0016021]	transferase activity, transferring acyl groups other than amino-acyl groups [GO:0016747]	cellular organisms, Eukaryota, Opisthokonta, Fungi, Dikarya, Ascomycota, saccharomyceta, Pezizomycotina, leotiomyceta, Eurotiomycetes, Eurotiomycetidae, Eurotiales (green and blue molds), Aspergillaceae, Aspergillus, Neosartorya fumigata (Aspergillus fumigatus), Neosartorya fumigata (strain CEA10 / CBS 144.89 / FGSC A1163) (Aspergillus fumigatus)			PF02803;PF00108;
A0A146FJB4	A0A146FJB4_9EURO	unreviewed	3-ketoacyl-coA thiolase peroxisomal A	RIB2604_02005360	Aspergillus luchuensis	419						transferase activity, transferring acyl groups other than amino-acyl groups [GO:0016747]	cellular organisms, Eukaryota, Opisthokonta, Fungi, Dikarya, Ascomycota, saccharomyceta, Pezizomycotina, leotiomyceta, Eurotiomycetes, Eurotiomycetidae, Eurotiales (green and blue molds), Aspergillaceae, Aspergillus, Aspergillus luchuensis			PF02803;PF00108;
A0A100IB61	A0A100IB61_ASPNG	unreviewed	3-ketoacyl-coA thiolase peroxisomal A	ABL_02431	Aspergillus niger	419						transferase activity, transferring acyl groups other than amino-acyl groups [GO:0016747]	cellular organisms, Eukaryota, Opisthokonta, Fungi, Dikarya, Ascomycota, saccharomyceta, Pezizomycotina, leotiomyceta, Eurotiomycetes, Eurotiomycetidae, Eurotiales (green and blue molds), Aspergillaceae, Aspergillus, Aspergillus niger			PF02803;PF00108;
Q5B1D4	Q5B1D4_EMENI	unreviewed	3-ketoacyl-coA thiolase peroxisomal A (AFU_orthologue AFUA_4G10950)	ANIA_05646	Emericella nidulans (strain FGSC A4 / ATCC 38163 / CBS 112.46 / NRRL 194 / M139) (Aspergillus nidulans)	417				fatty acid beta-oxidation [GO:0006635]; phenylacetate catabolic process [GO:0010124]	mitochondrial intermembrane space [GO:0005758]; peroxisomal matrix [GO:0005782]; peroxisome [GO:0005777]	acetyl-CoA C-acyltransferase activity [GO:0003988]; mRNA binding [GO:0003729]	cellular organisms, Eukaryota, Opisthokonta, Fungi, Dikarya, Ascomycota, saccharomyceta, Pezizomycotina, leotiomyceta, Eurotiomycetes, Eurotiomycetidae, Eurotiales (green and blue molds), Aspergillaceae, Aspergillus, Emericella nidulans (Aspergillus nidulans), Emericella nidulans (strain FGSC A4 / ATCC 38163 / CBS 112.46 / NRRL 194 / M139) (Aspergillus nidulans)			PF02803;PF00108;
A0A0K8L5D3	A0A0K8L5D3_9EURO	unreviewed	3-ketoacyl-CoA thiolase, peroxisomal	AUD_2430	Aspergillus udagawae	419						transferase activity, transferring acyl groups other than amino-acyl groups [GO:0016747]	cellular organisms, Eukaryota, Opisthokonta, Fungi, Dikarya, Ascomycota, saccharomyceta, Pezizomycotina, leotiomyceta, Eurotiomycetes, Eurotiomycetidae, Eurotiales (green and blue molds), Aspergillaceae, Aspergillus, Aspergillus udagawae			PF02803;PF00108;
A0A0S7DRR6	A0A0S7DRR6_9EURO	unreviewed	3-ketoacyl-CoA thiolase, peroxisomal	ALT_3938	Aspergillus lentulus	600				intracellular sterol transport [GO:0032366]	cell [GO:0005623]	transferase activity, transferring acyl groups other than amino-acyl groups [GO:0016747]	cellular organisms, Eukaryota, Opisthokonta, Fungi, Dikarya, Ascomycota, saccharomyceta, Pezizomycotina, leotiomyceta, Eurotiomycetes, Eurotiomycetidae, Eurotiales (green and blue molds), Aspergillaceae, Aspergillus, Aspergillus lentulus			PF02221;PF02803;PF00108;
A0A124BWJ7	A0A124BWJ7_ASPNG	unreviewed	3-methylcrotonyl-CoA carboxylase subunit alpha	ABL_03166	Aspergillus niger	745						ATP binding [GO:0005524]; ligase activity [GO:0016874]; metal ion binding [GO:0046872]	cellular organisms, Eukaryota, Opisthokonta, Fungi, Dikarya, Ascomycota, saccharomyceta, Pezizomycotina, leotiomyceta, Eurotiomycetes, Eurotiomycetidae, Eurotiales (green and blue molds), Aspergillaceae, Aspergillus, Aspergillus niger			PF02785;PF00289;PF00364;PF02786;
A0A0R1YT24	A0A0R1YT24_9LACO	unreviewed	3-octaprenyl-4-hydroxybenzoate carboxy-lyase	FD47_GL001899	Lactobacillus parafarraginis DSM 18390 = JCM 14109	494						carboxy-lyase activity [GO:0016831]	cellular organisms, Bacteria, Terrabacteria group, Firmicutes, Bacilli, Lactobacillales, Lactobacillaceae, Lactobacillus, Lactobacillus parafarraginis, Lactobacillus parafarraginis DSM 18390 = JCM 14109			PF01977;
D7VDD5	D7VDD5_LACPN	unreviewed	3-octaprenyl-4-hydroxybenzoate carboxy-lyase (EC 4.1.1.-)	ubiD HMPREF0531_12158	Lactobacillus plantarum subsp. plantarum ATCC 14917 = JCM 1149 = CGMCC 1.2437	493	4.1.1.-					carboxy-lyase activity [GO:0016831]	cellular organisms, Bacteria, Terrabacteria group, Firmicutes, Bacilli, Lactobacillales, Lactobacillaceae, Lactobacillus, Lactobacillus plantarum, Lactobacillus plantarum subsp. plantarum, Lactobacillus plantarum subsp. plantarum ATCC 14917 = JCM 1149 = CGMCC 1.2437			PF01977;
A0A1S9D5P1	A0A1S9D5P1_ASPOZ	unreviewed	3-oxoacid CoA-transferase subunit B	OAory_01051960	Aspergillus oryzae (Yellow koji mold)	1840				protein deubiquitination [GO:0016579]; ubiquitin-dependent protein catabolic process [GO:0006511]		CoA-transferase activity [GO:0008410]; thiol-dependent ubiquitinyl hydrolase activity [GO:0036459]	cellular organisms, Eukaryota, Opisthokonta, Fungi, Dikarya, Ascomycota, saccharomyceta, Pezizomycotina, leotiomyceta, Eurotiomycetes, Eurotiomycetidae, Eurotiales (green and blue molds), Aspergillaceae, Aspergillus, Aspergillus oryzae (Yellow koji mold)			PF01144;PF13446;PF00443;
A0A100IHW4	A0A100IHW4_ASPNG	unreviewed	3-oxoacyl-(Acyl-carrier-protein) reductase	ABL_04197	Aspergillus niger	904				transcription, DNA-templated [GO:0006351]	integral component of membrane [GO:0016021]; nucleus [GO:0005634]	DNA binding [GO:0003677]; oxidoreductase activity [GO:0016491]; zinc ion binding [GO:0008270]	cellular organisms, Eukaryota, Opisthokonta, Fungi, Dikarya, Ascomycota, saccharomyceta, Pezizomycotina, leotiomyceta, Eurotiomycetes, Eurotiomycetidae, Eurotiales (green and blue molds), Aspergillaceae, Aspergillus, Aspergillus niger			PF00106;PF04082;
A0A0F4Z0E1	A0A0F4Z0E1_TALEM	unreviewed	3-oxoacyl-[acyl-carrier-protein] reductase (EC 1.1.1.100)	T310_1956	Rasamsonia emersonii CBS 393.64	300	1.1.1.100					3-oxoacyl-[acyl-carrier-protein] reductase (NADPH) activity [GO:0004316]; 3-oxo-glutaryl-[acp] methyl ester reductase activity [GO:0102131]; 3-oxo-pimeloyl-[acp] methyl ester reductase activity [GO:0102132]	cellular organisms, Eukaryota, Opisthokonta, Fungi, Dikarya, Ascomycota, saccharomyceta, Pezizomycotina, leotiomyceta, Eurotiomycetes, Eurotiomycetidae, Eurotiales (green and blue molds), Trichocomaceae, Rasamsonia, Talaromyces emersonii (Thermophilic fungus) (Rasamsonia emersonii), Rasamsonia emersonii CBS 393.64			PF00106;
A0A0F4YJZ7	A0A0F4YJZ7_TALEM	unreviewed	3-oxoacyl-[acyl-carrier-protein] reductase (EC 1.1.1.100)	T310_7612	Rasamsonia emersonii CBS 393.64	320	1.1.1.100					3-oxoacyl-[acyl-carrier-protein] reductase (NADPH) activity [GO:0004316]; 3-oxo-glutaryl-[acp] methyl ester reductase activity [GO:0102131]; 3-oxo-pimeloyl-[acp] methyl ester reductase activity [GO:0102132]	cellular organisms, Eukaryota, Opisthokonta, Fungi, Dikarya, Ascomycota, saccharomyceta, Pezizomycotina, leotiomyceta, Eurotiomycetes, Eurotiomycetidae, Eurotiales (green and blue molds), Trichocomaceae, Rasamsonia, Talaromyces emersonii (Thermophilic fungus) (Rasamsonia emersonii), Rasamsonia emersonii CBS 393.64			PF00106;
A0A1W9I0Q4	A0A1W9I0Q4_9PROT	unreviewed	3-oxoacyl-ACP synthase	A4S14_02625	Proteobacteria bacterium SG_bin9	428						transferase activity [GO:0016740]	cellular organisms, Bacteria, Proteobacteria, unclassified Proteobacteria, unclassified Proteobacteria (miscellaneous), Proteobacteria bacterium SG_bin9			PF00109;PF02801;
A0A0F0IF51	A0A0F0IF51_ASPPU	unreviewed	40S ribosomal protein S0	RPS0 P875_00021493	Aspergillus parasiticus (strain ATCC 56775 / NRRL 5862 / SRRC 143 / SU-1)	996				pseudouridine synthesis [GO:0001522]; ribosomal small subunit assembly [GO:0000028]; translation [GO:0006412]	cytosolic small ribosomal subunit [GO:0022627]	pseudouridine synthase activity [GO:0009982]; RNA binding [GO:0003723]; structural constituent of ribosome [GO:0003735]	cellular organisms, Eukaryota, Opisthokonta, Fungi, Dikarya, Ascomycota, saccharomyceta, Pezizomycotina, leotiomyceta, Eurotiomycetes, Eurotiomycetidae, Eurotiales (green and blue molds), Aspergillaceae, Aspergillus, Aspergillus parasiticus, Aspergillus parasiticus (strain ATCC 56775 / NRRL 5862 / SRRC 143 / SU-1)			PF01416;PF00318;
A0A1L9UW38	A0A1L9UW38_9EURO	unreviewed	40S ribosomal protein S0	RPS0 ASPBRDRAFT_51603	Aspergillus brasiliensis CBS 101740	298				ribosomal small subunit assembly [GO:0000028]; translation [GO:0006412]	cytosolic small ribosomal subunit [GO:0022627]	structural constituent of ribosome [GO:0003735]	cellular organisms, Eukaryota, Opisthokonta, Fungi, Dikarya, Ascomycota, saccharomyceta, Pezizomycotina, leotiomyceta, Eurotiomycetes, Eurotiomycetidae, Eurotiales (green and blue molds), Aspergillaceae, Aspergillus, Aspergillus brasiliensis, Aspergillus brasiliensis CBS 101740			PF16122;PF00318;
A0A1R3RZW1	A0A1R3RZW1_ASPC5	unreviewed	40S ribosomal protein S0	RPS0 ASPCADRAFT_203895	Aspergillus carbonarius (strain ITEM 5010)	299				ribosomal small subunit assembly [GO:0000028]; translation [GO:0006412]	cytosolic small ribosomal subunit [GO:0022627]	structural constituent of ribosome [GO:0003735]	cellular organisms, Eukaryota, Opisthokonta, Fungi, Dikarya, Ascomycota, saccharomyceta, Pezizomycotina, leotiomyceta, Eurotiomycetes, Eurotiomycetidae, Eurotiales (green and blue molds), Aspergillaceae, Aspergillus, Aspergillus carbonarius, Aspergillus carbonarius (strain ITEM 5010)			PF16122;PF00318;
A0A1M3T4Q9	A0A1M3T4Q9_9EURO	unreviewed	40S ribosomal protein S1	RPS1 ASPFODRAFT_51395	Aspergillus luchuensis CBS 106.47	256				translation [GO:0006412]	cytosolic small ribosomal subunit [GO:0022627]	structural constituent of ribosome [GO:0003735]	cellular organisms, Eukaryota, Opisthokonta, Fungi, Dikarya, Ascomycota, saccharomyceta, Pezizomycotina, leotiomyceta, Eurotiomycetes, Eurotiomycetidae, Eurotiales (green and blue molds), Aspergillaceae, Aspergillus, Aspergillus luchuensis, Aspergillus luchuensis CBS 106.47			PF01015;
A0A0U5FXU1	A0A0U5FXU1_9EURO	unreviewed	40S ribosomal protein S1	RPS1 ASPCAL05477	Aspergillus calidoustus	256				translation [GO:0006412]	cytosolic small ribosomal subunit [GO:0022627]	structural constituent of ribosome [GO:0003735]	cellular organisms, Eukaryota, Opisthokonta, Fungi, Dikarya, Ascomycota, saccharomyceta, Pezizomycotina, leotiomyceta, Eurotiomycetes, Eurotiomycetidae, Eurotiales (green and blue molds), Aspergillaceae, Aspergillus, Aspergillus calidoustus			PF01015;
A0A0K8L1N4	A0A0K8L1N4_9EURO	unreviewed	40S ribosomal protein S1	RPS1 AUD_1150	Aspergillus udagawae	482				nucleoside metabolic process [GO:0009116]; translation [GO:0006412]	cytosolic small ribosomal subunit [GO:0022627]	structural constituent of ribosome [GO:0003735]	cellular organisms, Eukaryota, Opisthokonta, Fungi, Dikarya, Ascomycota, saccharomyceta, Pezizomycotina, leotiomyceta, Eurotiomycetes, Eurotiomycetidae, Eurotiales (green and blue molds), Aspergillaceae, Aspergillus, Aspergillus udagawae			PF01015;
A0A0F4YUF0	A0A0F4YUF0_TALEM	unreviewed	40S ribosomal protein S1	RPS1 T310_4137	Rasamsonia emersonii CBS 393.64	275				translation [GO:0006412]	cytosolic small ribosomal subunit [GO:0022627]	structural constituent of ribosome [GO:0003735]	cellular organisms, Eukaryota, Opisthokonta, Fungi, Dikarya, Ascomycota, saccharomyceta, Pezizomycotina, leotiomyceta, Eurotiomycetes, Eurotiomycetidae, Eurotiales (green and blue molds), Trichocomaceae, Rasamsonia, Talaromyces emersonii (Thermophilic fungus) (Rasamsonia emersonii), Rasamsonia emersonii CBS 393.64			PF01015;
A0A0F4YY60	A0A0F4YY60_TALEM	unreviewed	40S ribosomal protein S10-B	T310_2924	Rasamsonia emersonii CBS 393.64	153					ribosome [GO:0005840]		cellular organisms, Eukaryota, Opisthokonta, Fungi, Dikarya, Ascomycota, saccharomyceta, Pezizomycotina, leotiomyceta, Eurotiomycetes, Eurotiomycetidae, Eurotiales (green and blue molds), Trichocomaceae, Rasamsonia, Talaromyces emersonii (Thermophilic fungus) (Rasamsonia emersonii), Rasamsonia emersonii CBS 393.64			PF03501;
A0A0F4YXL4	A0A0F4YXL4_TALEM	unreviewed	40S ribosomal protein S11	T310_3148	Rasamsonia emersonii CBS 393.64	162				translation [GO:0006412]	ribosome [GO:0005840]	structural constituent of ribosome [GO:0003735]	cellular organisms, Eukaryota, Opisthokonta, Fungi, Dikarya, Ascomycota, saccharomyceta, Pezizomycotina, leotiomyceta, Eurotiomycetes, Eurotiomycetidae, Eurotiales (green and blue molds), Trichocomaceae, Rasamsonia, Talaromyces emersonii (Thermophilic fungus) (Rasamsonia emersonii), Rasamsonia emersonii CBS 393.64			PF00366;PF16205;
A0A017S083	A0A017S083_9EURO	unreviewed	40S ribosomal protein S11	EURHEDRAFT_417415	Aspergillus ruber CBS 135680	153				translation [GO:0006412]	ribosome [GO:0005840]	structural constituent of ribosome [GO:0003735]	cellular organisms, Eukaryota, Opisthokonta, Fungi, Dikarya, Ascomycota, saccharomyceta, Pezizomycotina, leotiomyceta, Eurotiomycetes, Eurotiomycetidae, Eurotiales (green and blue molds), Aspergillaceae, Aspergillus, Aspergillus ruber, Aspergillus ruber CBS 135680			PF00411;
Q4WHU8	Q4WHU8_ASPFU	unreviewed	40S ribosomal protein S11	AFUA_2G04130	Neosartorya fumigata (strain ATCC MYA-4609 / Af293 / CBS 101355 / FGSC A1100) (Aspergillus fumigatus)	176				translation [GO:0006412]	cytosolic small ribosomal subunit [GO:0022627]	structural constituent of ribosome [GO:0003735]	cellular organisms, Eukaryota, Opisthokonta, Fungi, Dikarya, Ascomycota, saccharomyceta, Pezizomycotina, leotiomyceta, Eurotiomycetes, Eurotiomycetidae, Eurotiales (green and blue molds), Aspergillaceae, Aspergillus, Neosartorya fumigata (Aspergillus fumigatus), Neosartorya fumigata (strain ATCC MYA-4609 / Af293 / CBS 101355 / FGSC A1100) (Aspergillus fumigatus)			PF00366;PF16205;
A0A0S7DNU6	A0A0S7DNU6_9EURO	unreviewed	40S ribosomal protein S11-B	ALT_4459	Aspergillus lentulus	213				translation [GO:0006412]	ribosome [GO:0005840]	structural constituent of ribosome [GO:0003735]	cellular organisms, Eukaryota, Opisthokonta, Fungi, Dikarya, Ascomycota, saccharomyceta, Pezizomycotina, leotiomyceta, Eurotiomycetes, Eurotiomycetidae, Eurotiales (green and blue molds), Aspergillaceae, Aspergillus, Aspergillus lentulus			PF00366;PF16205;
A0A0J5PKR9	A0A0J5PKR9_ASPFM	unreviewed	40S ribosomal protein S12	Y699_06752	Aspergillus fumigatus Z5	1470				translation [GO:0006412]	ribosome [GO:0005840]	structural constituent of ribosome [GO:0003735]	cellular organisms, Eukaryota, Opisthokonta, Fungi, Dikarya, Ascomycota, saccharomyceta, Pezizomycotina, leotiomyceta, Eurotiomycetes, Eurotiomycetidae, Eurotiales (green and blue molds), Aspergillaceae, Aspergillus, Neosartorya fumigata (Aspergillus fumigatus), Aspergillus fumigatus Z5			PF12796;PF01248;
A0A2V5HW89	A0A2V5HW89_9EURO	unreviewed	40S ribosomal protein S12	BP00DRAFT_417796	Aspergillus indologenus CBS 114.80	1506				translation [GO:0006412]	ribosome [GO:0005840]	structural constituent of ribosome [GO:0003735]	cellular organisms, Eukaryota, Opisthokonta, Fungi, Dikarya, Ascomycota, saccharomyceta, Pezizomycotina, leotiomyceta, Eurotiomycetes, Eurotiomycetidae, Eurotiales (green and blue molds), Aspergillaceae, Aspergillus, Aspergillus indologenus, Aspergillus indologenus CBS 114.80			PF12796;PF01248;
Q5B5V7	Q5B5V7_EMENI	unreviewed	40S ribosomal protein S12	ANIA_04073	Emericella nidulans (strain FGSC A4 / ATCC 38163 / CBS 112.46 / NRRL 194 / M139) (Aspergillus nidulans)	183				translation [GO:0006412]	cytosolic small ribosomal subunit [GO:0022627]	structural constituent of ribosome [GO:0003735]	cellular organisms, Eukaryota, Opisthokonta, Fungi, Dikarya, Ascomycota, saccharomyceta, Pezizomycotina, leotiomyceta, Eurotiomycetes, Eurotiomycetidae, Eurotiales (green and blue molds), Aspergillaceae, Aspergillus, Emericella nidulans (Aspergillus nidulans), Emericella nidulans (strain FGSC A4 / ATCC 38163 / CBS 112.46 / NRRL 194 / M139) (Aspergillus nidulans)			PF01248;
A0A0F8TXR1	A0A0F8TXR1_9EURO	unreviewed	40S ribosomal protein S12	AOCH_005338	Aspergillus ochraceoroseus	1493				translation [GO:0006412]	ribosome [GO:0005840]	structural constituent of ribosome [GO:0003735]	cellular organisms, Eukaryota, Opisthokonta, Fungi, Dikarya, Ascomycota, saccharomyceta, Pezizomycotina, leotiomyceta, Eurotiomycetes, Eurotiomycetidae, Eurotiales (green and blue molds), Aspergillaceae, Aspergillus, Aspergillus ochraceoroseus			PF12796;PF01248;
A0A1L9VR69	A0A1L9VR69_ASPGL	unreviewed	40S ribosomal protein S12	ASPGLDRAFT_1220138	Aspergillus glaucus CBS 516.65	176				translation [GO:0006412]	ribosome [GO:0005840]	structural constituent of ribosome [GO:0003735]	cellular organisms, Eukaryota, Opisthokonta, Fungi, Dikarya, Ascomycota, saccharomyceta, Pezizomycotina, leotiomyceta, Eurotiomycetes, Eurotiomycetidae, Eurotiales (green and blue molds), Aspergillaceae, Aspergillus, Aspergillus glaucus (Eurotium herbariorum), Aspergillus glaucus CBS 516.65			PF01248;
A0A1E3BAX3	A0A1E3BAX3_9EURO	unreviewed	40S ribosomal protein S14	SI65_07231	Aspergillus cristatus	151				translation [GO:0006412]	ribosome [GO:0005840]	structural constituent of ribosome [GO:0003735]	cellular organisms, Eukaryota, Opisthokonta, Fungi, Dikarya, Ascomycota, saccharomyceta, Pezizomycotina, leotiomyceta, Eurotiomycetes, Eurotiomycetidae, Eurotiales (green and blue molds), Aspergillaceae, Aspergillus, Aspergillus cristatus			PF00411;
A0A0F4Z5T7	A0A0F4Z5T7_TALEM	unreviewed	40S ribosomal protein S15	T310_0044	Rasamsonia emersonii CBS 393.64	334				translational elongation [GO:0006414]	small ribosomal subunit [GO:0015935]	RNA binding [GO:0003723]; structural constituent of ribosome [GO:0003735]	cellular organisms, Eukaryota, Opisthokonta, Fungi, Dikarya, Ascomycota, saccharomyceta, Pezizomycotina, leotiomyceta, Eurotiomycetes, Eurotiomycetidae, Eurotiales (green and blue molds), Trichocomaceae, Rasamsonia, Talaromyces emersonii (Thermophilic fungus) (Rasamsonia emersonii), Rasamsonia emersonii CBS 393.64			PF00203;
A0A100ILA4	A0A100ILA4_ASPNG	unreviewed	40S ribosomal protein S15	ABL_05964	Aspergillus niger	163				translation [GO:0006412]	small ribosomal subunit [GO:0015935]	RNA binding [GO:0003723]; structural constituent of ribosome [GO:0003735]	cellular organisms, Eukaryota, Opisthokonta, Fungi, Dikarya, Ascomycota, saccharomyceta, Pezizomycotina, leotiomyceta, Eurotiomycetes, Eurotiomycetidae, Eurotiales (green and blue molds), Aspergillaceae, Aspergillus, Aspergillus niger			PF00203;
B0XS66	B0XS66_ASPFC	unreviewed	40S ribosomal protein S17, putative	AFUB_026110	Neosartorya fumigata (strain CEA10 / CBS 144.89 / FGSC A1163) (Aspergillus fumigatus)	212				translation [GO:0006412]	ribosome [GO:0005840]	structural constituent of ribosome [GO:0003735]	cellular organisms, Eukaryota, Opisthokonta, Fungi, Dikarya, Ascomycota, saccharomyceta, Pezizomycotina, leotiomyceta, Eurotiomycetes, Eurotiomycetidae, Eurotiales (green and blue molds), Aspergillaceae, Aspergillus, Neosartorya fumigata (Aspergillus fumigatus), Neosartorya fumigata (strain CEA10 / CBS 144.89 / FGSC A1163) (Aspergillus fumigatus)			PF00833;
A0A0K8LJJ0	A0A0K8LJJ0_9EURO	unreviewed	40S ribosomal protein S18	AUD_7430	Aspergillus udagawae	243				translation [GO:0006412]	ribosome [GO:0005840]	RNA binding [GO:0003723]; structural constituent of ribosome [GO:0003735]	cellular organisms, Eukaryota, Opisthokonta, Fungi, Dikarya, Ascomycota, saccharomyceta, Pezizomycotina, leotiomyceta, Eurotiomycetes, Eurotiomycetidae, Eurotiales (green and blue molds), Aspergillaceae, Aspergillus, Aspergillus udagawae			PF00416;
A0A146F662	A0A146F662_9EURO	unreviewed	40S ribosomal protein S19	RIB2604_01004060	Aspergillus luchuensis	215				translation [GO:0006412]	ribosome [GO:0005840]	structural constituent of ribosome [GO:0003735]	cellular organisms, Eukaryota, Opisthokonta, Fungi, Dikarya, Ascomycota, saccharomyceta, Pezizomycotina, leotiomyceta, Eurotiomycetes, Eurotiomycetidae, Eurotiales (green and blue molds), Aspergillaceae, Aspergillus, Aspergillus luchuensis			PF01090;
A0A0K8LNX7	A0A0K8LNX7_9EURO	unreviewed	40S ribosomal protein S19	AUD_8643	Aspergillus udagawae	148				translation [GO:0006412]	ribosome [GO:0005840]	structural constituent of ribosome [GO:0003735]	cellular organisms, Eukaryota, Opisthokonta, Fungi, Dikarya, Ascomycota, saccharomyceta, Pezizomycotina, leotiomyceta, Eurotiomycetes, Eurotiomycetidae, Eurotiales (green and blue molds), Aspergillaceae, Aspergillus, Aspergillus udagawae			PF01090;
A0A146F1M9	A0A146F1M9_9EURO	unreviewed	40S ribosomal protein S21	RIB2604_00606960	Aspergillus luchuensis	88				rRNA processing [GO:0006364]; translation [GO:0006412]	ribosome [GO:0005840]	structural constituent of ribosome [GO:0003735]	cellular organisms, Eukaryota, Opisthokonta, Fungi, Dikarya, Ascomycota, saccharomyceta, Pezizomycotina, leotiomyceta, Eurotiomycetes, Eurotiomycetidae, Eurotiales (green and blue molds), Aspergillaceae, Aspergillus, Aspergillus luchuensis			PF01249;
A0A0K8LDS5	A0A0K8LDS5_9EURO	unreviewed	40S ribosomal protein S24	AUD_4734	Aspergillus udagawae	218				translation [GO:0006412]	ribosome [GO:0005840]	structural constituent of ribosome [GO:0003735]	cellular organisms, Eukaryota, Opisthokonta, Fungi, Dikarya, Ascomycota, saccharomyceta, Pezizomycotina, leotiomyceta, Eurotiomycetes, Eurotiomycetidae, Eurotiales (green and blue molds), Aspergillaceae, Aspergillus, Aspergillus udagawae			PF01282;
A0A0F4YRE5	A0A0F4YRE5_TALEM	unreviewed	40S ribosomal protein S24	T310_5114	Rasamsonia emersonii CBS 393.64	133				translation [GO:0006412]	ribosome [GO:0005840]	structural constituent of ribosome [GO:0003735]	cellular organisms, Eukaryota, Opisthokonta, Fungi, Dikarya, Ascomycota, saccharomyceta, Pezizomycotina, leotiomyceta, Eurotiomycetes, Eurotiomycetidae, Eurotiales (green and blue molds), Trichocomaceae, Rasamsonia, Talaromyces emersonii (Thermophilic fungus) (Rasamsonia emersonii), Rasamsonia emersonii CBS 393.64			PF01282;
A0A0F8U140	A0A0F8U140_9EURO	unreviewed	40S ribosomal protein S24 (Fragment)	AOCH_002671	Aspergillus ochraceoroseus	190				translation [GO:0006412]	ribosome [GO:0005840]	structural constituent of ribosome [GO:0003735]	cellular organisms, Eukaryota, Opisthokonta, Fungi, Dikarya, Ascomycota, saccharomyceta, Pezizomycotina, leotiomyceta, Eurotiomycetes, Eurotiomycetidae, Eurotiales (green and blue molds), Aspergillaceae, Aspergillus, Aspergillus ochraceoroseus			PF01282;
A0A2T5LLH3	A0A2T5LLH3_9EURO	unreviewed	40S ribosomal protein S26	P175DRAFT_0561190	Aspergillus ochraceoroseus IBT 24754	169				translation [GO:0006412]	ribosome [GO:0005840]	structural constituent of ribosome [GO:0003735]	cellular organisms, Eukaryota, Opisthokonta, Fungi, Dikarya, Ascomycota, saccharomyceta, Pezizomycotina, leotiomyceta, Eurotiomycetes, Eurotiomycetidae, Eurotiales (green and blue molds), Aspergillaceae, Aspergillus, Aspergillus ochraceoroseus, Aspergillus ochraceoroseus IBT 24754			PF01283;
G3YBH9	G3YBH9_ASPNA	unreviewed	40S ribosomal protein S27 (Fragment)	ASPNIDRAFT_179599	Aspergillus niger (strain ATCC 1015 / CBS 113.46 / FGSC A1144 / LSHB Ac4 / NCTC 3858a / NRRL 328 / USDA 3528.7)	80				translation [GO:0006412]	ribosome [GO:0005840]	metal ion binding [GO:0046872]; structural constituent of ribosome [GO:0003735]	cellular organisms, Eukaryota, Opisthokonta, Fungi, Dikarya, Ascomycota, saccharomyceta, Pezizomycotina, leotiomyceta, Eurotiomycetes, Eurotiomycetidae, Eurotiales (green and blue molds), Aspergillaceae, Aspergillus, Aspergillus niger, Aspergillus niger (strain ATCC 1015 / CBS 113.46 / FGSC A1144 / LSHB Ac4 / NCTC 3858a / NRRL 328 / USDA 3528.7)			PF01667;
A0A100INV8	A0A100INV8_ASPNG	unreviewed	40S ribosomal protein S4	ABL_07316 CAN33_25500	Aspergillus niger	258				translation [GO:0006412]	ribosome [GO:0005840]	rRNA binding [GO:0019843]; structural constituent of ribosome [GO:0003735]	cellular organisms, Eukaryota, Opisthokonta, Fungi, Dikarya, Ascomycota, saccharomyceta, Pezizomycotina, leotiomyceta, Eurotiomycetes, Eurotiomycetidae, Eurotiales (green and blue molds), Aspergillaceae, Aspergillus, Aspergillus niger			PF16121;PF00900;PF08071;PF01479;
A0A0F4Z753	A0A0F4Z753_TALEM	unreviewed	40S ribosomal protein S4	T310_0020	Rasamsonia emersonii CBS 393.64	263				translation [GO:0006412]	ribosome [GO:0005840]	rRNA binding [GO:0019843]; structural constituent of ribosome [GO:0003735]	cellular organisms, Eukaryota, Opisthokonta, Fungi, Dikarya, Ascomycota, saccharomyceta, Pezizomycotina, leotiomyceta, Eurotiomycetes, Eurotiomycetidae, Eurotiales (green and blue molds), Trichocomaceae, Rasamsonia, Talaromyces emersonii (Thermophilic fungus) (Rasamsonia emersonii), Rasamsonia emersonii CBS 393.64			PF16121;PF00467;PF00900;PF08071;PF01479;
A0A1L9VK33	A0A1L9VK33_ASPGL	unreviewed	40S ribosomal protein S4	ASPGLDRAFT_82256	Aspergillus glaucus CBS 516.65	261				translation [GO:0006412]	ribosome [GO:0005840]	rRNA binding [GO:0019843]; structural constituent of ribosome [GO:0003735]	cellular organisms, Eukaryota, Opisthokonta, Fungi, Dikarya, Ascomycota, saccharomyceta, Pezizomycotina, leotiomyceta, Eurotiomycetes, Eurotiomycetidae, Eurotiales (green and blue molds), Aspergillaceae, Aspergillus, Aspergillus glaucus (Eurotium herbariorum), Aspergillus glaucus CBS 516.65			PF16121;PF00900;PF08071;PF01479;
A0A0F8UA89	A0A0F8UA89_9EURO	unreviewed	40S ribosomal protein S4	ARAM_000430	Aspergillus rambellii	261				translation [GO:0006412]	ribosome [GO:0005840]	rRNA binding [GO:0019843]; structural constituent of ribosome [GO:0003735]	cellular organisms, Eukaryota, Opisthokonta, Fungi, Dikarya, Ascomycota, saccharomyceta, Pezizomycotina, leotiomyceta, Eurotiomycetes, Eurotiomycetidae, Eurotiales (green and blue molds), Aspergillaceae, Aspergillus, Aspergillus rambellii			PF16121;PF00900;PF08071;PF01479;
A0A0F4Z257	A0A0F4Z257_TALEM	unreviewed	40S ribosomal protein S5	T310_1803	Rasamsonia emersonii CBS 393.64	215				rRNA export from nucleus [GO:0006407]; translation [GO:0006412]	cytosolic small ribosomal subunit [GO:0022627]	RNA binding [GO:0003723]; structural constituent of ribosome [GO:0003735]	cellular organisms, Eukaryota, Opisthokonta, Fungi, Dikarya, Ascomycota, saccharomyceta, Pezizomycotina, leotiomyceta, Eurotiomycetes, Eurotiomycetidae, Eurotiales (green and blue molds), Trichocomaceae, Rasamsonia, Talaromyces emersonii (Thermophilic fungus) (Rasamsonia emersonii), Rasamsonia emersonii CBS 393.64			PF00177;
A0A117DYP4	A0A117DYP4_ASPNG	unreviewed	40S ribosomal protein S6	ABL_02441	Aspergillus niger	237				translation [GO:0006412]	ribosome [GO:0005840]	structural constituent of ribosome [GO:0003735]	cellular organisms, Eukaryota, Opisthokonta, Fungi, Dikarya, Ascomycota, saccharomyceta, Pezizomycotina, leotiomyceta, Eurotiomycetes, Eurotiomycetidae, Eurotiales (green and blue molds), Aspergillaceae, Aspergillus, Aspergillus niger			PF01092;
A0A0K8L5E1	A0A0K8L5E1_9EURO	unreviewed	40S ribosomal protein S6	AUD_2440	Aspergillus udagawae	237				translation [GO:0006412]	ribosome [GO:0005840]	structural constituent of ribosome [GO:0003735]	cellular organisms, Eukaryota, Opisthokonta, Fungi, Dikarya, Ascomycota, saccharomyceta, Pezizomycotina, leotiomyceta, Eurotiomycetes, Eurotiomycetidae, Eurotiales (green and blue molds), Aspergillaceae, Aspergillus, Aspergillus udagawae			PF01092;
A0A2J5I413	A0A2J5I413_9EURO	unreviewed	40S ribosomal protein S8	BDW42DRAFT_183621	Aspergillus taichungensis	561				translation [GO:0006412]	ribosome [GO:0005840]	hydrolase activity [GO:0016787]; structural constituent of ribosome [GO:0003735]	cellular organisms, Eukaryota, Opisthokonta, Fungi, Dikarya, Ascomycota, saccharomyceta, Pezizomycotina, leotiomyceta, Eurotiomycetes, Eurotiomycetidae, Eurotiales (green and blue molds), Aspergillaceae, Aspergillus, Aspergillus taichungensis			PF00149;PF01201;
A0A0L1J8G5	A0A0L1J8G5_ASPNO	unreviewed	40S ribosomal protein S8 (Fragment)	ANOM_004327	Aspergillus nomius NRRL 13137	628				translation [GO:0006412]	integral component of membrane [GO:0016021]; ribosome [GO:0005840]	structural constituent of ribosome [GO:0003735]	cellular organisms, Eukaryota, Opisthokonta, Fungi, Dikarya, Ascomycota, saccharomyceta, Pezizomycotina, leotiomyceta, Eurotiomycetes, Eurotiomycetidae, Eurotiales (green and blue molds), Aspergillaceae, Aspergillus, Aspergillus nomius, Aspergillus nomius NRRL 13137			PF10615;PF01201;
B8NDA6	B8NDA6_ASPFN	unreviewed	4-aminobutyrate transaminase GatA	AFLA_056670	Aspergillus flavus (strain ATCC 200026 / FGSC A1120 / NRRL 3357 / JCM 12722 / SRRC 167)	517				gamma-aminobutyric acid metabolic process [GO:0009448]		4-aminobutyrate transaminase activity [GO:0003867]; pyridoxal phosphate binding [GO:0030170]	cellular organisms, Eukaryota, Opisthokonta, Fungi, Dikarya, Ascomycota, saccharomyceta, Pezizomycotina, leotiomyceta, Eurotiomycetes, Eurotiomycetidae, Eurotiales (green and blue molds), Aspergillaceae, Aspergillus, Aspergillus flavus, Aspergillus flavus (strain ATCC 200026 / FGSC A1120 / NRRL 3357 / JCM 12722 / SRRC 167)			PF00202;
A0A2S3U8V3	A0A2S3U8V3_LACPN	unreviewed	4-hydroxy-3-polyprenylbenzoate decarboxylase (EC 4.1.1.98)	ubiD S101258_00758	Lactobacillus plantarum subsp. plantarum	446	4.1.1.98					carboxy-lyase activity [GO:0016831]	cellular organisms, Bacteria, Terrabacteria group, Firmicutes, Bacilli, Lactobacillales, Lactobacillaceae, Lactobacillus, Lactobacillus plantarum, Lactobacillus plantarum subsp. plantarum			PF01977;
A0A2P2H8U7	A0A2P2H8U7_ASPFA	unreviewed	4-hydroxybenzoate polyprenyltransferase, mitochondrial (4-HB polyprenyltransferase) (EC 2.5.1.39) (Para-hydroxybenzoate--polyprenyltransferase) (PHB:PPT) (PHB:polyprenyltransferase)	AFLA70_126g002401	Aspergillus flavus (strain ATCC MYA-384 / AF70)	543	2.5.1.39	CATALYTIC ACTIVITY: ; Reaction=4-hydroxybenzoate + an all-trans-polyprenyl diphosphate = a 4-hydroxy-3-all-trans-polyprenylbenzoate + diphosphate; Xref=Rhea:RHEA:44504, Rhea:RHEA-COMP:9514, Rhea:RHEA-COMP:9564, ChEBI:CHEBI:17879, ChEBI:CHEBI:33019, ChEBI:CHEBI:58914, ChEBI:CHEBI:78396; EC=2.5.1.39; Evidence={ECO:0000256|HAMAP-Rule:MF_03189};	PATHWAY: Cofactor biosynthesis; ubiquinone biosynthesis. {ECO:0000256|HAMAP-Rule:MF_03189}.	cell redox homeostasis [GO:0045454]; isoprenoid biosynthetic process [GO:0008299]; ubiquinone biosynthetic process [GO:0006744]	integral component of mitochondrial inner membrane [GO:0031305]	4-hydroxybenzoate decaprenyltransferase activity [GO:0002083]; 4-hydroxybenzoate nonaprenyltransferase activity [GO:0047293]; electron transfer activity [GO:0009055]; protein disulfide oxidoreductase activity [GO:0015035]	cellular organisms, Eukaryota, Opisthokonta, Fungi, Dikarya, Ascomycota, saccharomyceta, Pezizomycotina, leotiomyceta, Eurotiomycetes, Eurotiomycetidae, Eurotiales (green and blue molds), Aspergillaceae, Aspergillus, Aspergillus flavus, Aspergillus flavus (strain ATCC MYA-384 / AF70)			PF00462;PF01040;
A0A286E0K1	A0A286E0K1_9ACTN	unreviewed	4-hydroxymandelate oxidase	SAMN06297387_116155	Streptomyces zhaozhouensis	371						FMN binding [GO:0010181]; oxidoreductase activity [GO:0016491]	cellular organisms, Bacteria, Terrabacteria group, Actinobacteria, Actinobacteria (high G+C Gram-positive bacteria), Streptomycetales, Streptomycetaceae, Streptomyces, Streptomyces zhaozhouensis			PF01070;
A0A2V5HFK0	A0A2V5HFK0_9EURO	unreviewed	4-hydroxyphenylpyruvate dioxygenase	BO99DRAFT_8417	Aspergillus violaceofuscus CBS 115571	402				aromatic amino acid family metabolic process [GO:0009072]		4-hydroxyphenylpyruvate dioxygenase activity [GO:0003868]; metal ion binding [GO:0046872]	cellular organisms, Eukaryota, Opisthokonta, Fungi, Dikarya, Ascomycota, saccharomyceta, Pezizomycotina, leotiomyceta, Eurotiomycetes, Eurotiomycetidae, Eurotiales (green and blue molds), Aspergillaceae, Aspergillus, Aspergillus violaceofuscus, Aspergillus violaceofuscus CBS 115571			PF00903;
A0A100IJY6	A0A100IJY6_ASPNG	unreviewed	4-hydroxyphenylpyruvate dioxygenase	ABL_04777	Aspergillus niger	405				aromatic amino acid family metabolic process [GO:0009072]		4-hydroxyphenylpyruvate dioxygenase activity [GO:0003868]; metal ion binding [GO:0046872]	cellular organisms, Eukaryota, Opisthokonta, Fungi, Dikarya, Ascomycota, saccharomyceta, Pezizomycotina, leotiomyceta, Eurotiomycetes, Eurotiomycetidae, Eurotiales (green and blue molds), Aspergillaceae, Aspergillus, Aspergillus niger			PF00903;
A0A0U5GW75	A0A0U5GW75_9EURO	unreviewed	4-hydroxyphenylpyruvate dioxygenase	ASPCAL06370	Aspergillus calidoustus	403				aromatic amino acid family metabolic process [GO:0009072]		4-hydroxyphenylpyruvate dioxygenase activity [GO:0003868]; metal ion binding [GO:0046872]	cellular organisms, Eukaryota, Opisthokonta, Fungi, Dikarya, Ascomycota, saccharomyceta, Pezizomycotina, leotiomyceta, Eurotiomycetes, Eurotiomycetidae, Eurotiales (green and blue molds), Aspergillaceae, Aspergillus, Aspergillus calidoustus			PF00903;
A0A100II61	A0A100II61_ASPNG	unreviewed	4-hydroxyphenylpyruvate dioxygenase	ABL_04324	Aspergillus niger	371						dioxygenase activity [GO:0051213]	cellular organisms, Eukaryota, Opisthokonta, Fungi, Dikarya, Ascomycota, saccharomyceta, Pezizomycotina, leotiomyceta, Eurotiomycetes, Eurotiomycetidae, Eurotiales (green and blue molds), Aspergillaceae, Aspergillus, Aspergillus niger			PF01261;
A0A1H1L3W7	A0A1H1L3W7_9ACTN	unreviewed	4-hydroxy-tetrahydrodipicolinate reductase (HTPA reductase) (EC 1.17.1.8)	dapB SAMN04488570_0034	Marmoricola scoriae	245	1.17.1.8	CATALYTIC ACTIVITY: ; Reaction=(S)-2,3,4,5-tetrahydrodipicolinate + H2O + NADP(+) = (2S,4S)-4-hydroxy-2,3,4,5-tetrahydrodipicolinate + H(+) + NADPH; Xref=Rhea:RHEA:35331, ChEBI:CHEBI:15377, ChEBI:CHEBI:15378, ChEBI:CHEBI:16845, ChEBI:CHEBI:57783, ChEBI:CHEBI:58349, ChEBI:CHEBI:67139; EC=1.17.1.8; Evidence={ECO:0000256|HAMAP-Rule:MF_00102, ECO:0000256|SAAS:SAAS01081410};	PATHWAY: Amino-acid biosynthesis; L-lysine biosynthesis via DAP pathway; (S)-tetrahydrodipicolinate from L-aspartate: step 4/4. {ECO:0000256|HAMAP-Rule:MF_00102, ECO:0000256|SAAS:SAAS01081412}.	diaminopimelate biosynthetic process [GO:0019877]; lysine biosynthetic process via diaminopimelate [GO:0009089]	cytoplasm [GO:0005737]	4-hydroxy-tetrahydrodipicolinate reductase [GO:0008839]; NAD binding [GO:0051287]; NADP binding [GO:0050661]; oxidoreductase activity, acting on CH or CH2 groups, NAD or NADP as acceptor [GO:0016726]	cellular organisms, Bacteria, Terrabacteria group, Actinobacteria, Actinobacteria (high G+C Gram-positive bacteria), Propionibacteriales, Nocardioidaceae, Marmoricola, Marmoricola scoriae			PF05173;PF01113;
A0A2G8N041	A0A2G8N041_9PSED	unreviewed	50S ribosomal protein L1	rplA CQW31_12125	Pseudomonas sp. 382	231				regulation of translation [GO:0006417]; translation [GO:0006412]	large ribosomal subunit [GO:0015934]	rRNA binding [GO:0019843]; structural constituent of ribosome [GO:0003735]; tRNA binding [GO:0000049]	cellular organisms, Bacteria, Proteobacteria, Gammaproteobacteria, Pseudomonadales, Pseudomonadaceae, Pseudomonas, Pseudomonas sp. 382			PF00687;
A0A2G6D375	A0A2G6D375_9PROT	unreviewed	50S ribosomal protein L1	rplA CSB47_11455	Proteobacteria bacterium	231				regulation of translation [GO:0006417]; translation [GO:0006412]	large ribosomal subunit [GO:0015934]	rRNA binding [GO:0019843]; structural constituent of ribosome [GO:0003735]; tRNA binding [GO:0000049]	cellular organisms, Bacteria, Proteobacteria, unclassified Proteobacteria, unclassified Proteobacteria (miscellaneous), Proteobacteria bacterium			PF00687;
A0A2S5KQX2	A0A2S5KQX2_9PROT	unreviewed	50S ribosomal protein L1	rplA C4K68_12950	Proteobacteria bacterium 228	231				regulation of translation [GO:0006417]; translation [GO:0006412]	large ribosomal subunit [GO:0015934]	rRNA binding [GO:0019843]; structural constituent of ribosome [GO:0003735]; tRNA binding [GO:0000049]	cellular organisms, Bacteria, Proteobacteria, unclassified Proteobacteria, unclassified Proteobacteria (miscellaneous), Proteobacteria bacterium 228			PF00687;
L1QHX0	L1QHX0_9CLOT	unreviewed	50S ribosomal protein L11	rplK HMPREF0216_01477	Clostridium celatum DSM 1785	172				translation [GO:0006412]	ribosome [GO:0005840]	large ribosomal subunit rRNA binding [GO:0070180]; structural constituent of ribosome [GO:0003735]	cellular organisms, Bacteria, Terrabacteria group, Firmicutes, Clostridia, Clostridiales, Clostridiaceae, Clostridium, Clostridium celatum, Clostridium celatum DSM 1785			PF00298;PF03946;
A0A146FLM2	A0A146FLM2_9EURO	unreviewed	50S ribosomal protein L12	RIB2604_02006720	Aspergillus luchuensis	185				translation [GO:0006412]	ribosome [GO:0005840]	structural constituent of ribosome [GO:0003735]	cellular organisms, Eukaryota, Opisthokonta, Fungi, Dikarya, Ascomycota, saccharomyceta, Pezizomycotina, leotiomyceta, Eurotiomycetes, Eurotiomycetidae, Eurotiales (green and blue molds), Aspergillaceae, Aspergillus, Aspergillus luchuensis			PF00542;PF16320;
A0A2T4LD16	A0A2T4LD16_STAEP	unreviewed	50S ribosomal protein L13	rplM BUY60_18505	Staphylococcus epidermidis	142				translation [GO:0006412]	ribosome [GO:0005840]	structural constituent of ribosome [GO:0003735]	cellular organisms, Bacteria, Terrabacteria group, Firmicutes, Bacilli, Bacillales, Staphylococcaceae, Staphylococcus, Staphylococcus epidermidis			PF00572;
A0A1Z8U1W8	A0A1Z8U1W8_9PROT	unreviewed	50S ribosomal protein L14	rplN CBC11_01800 CBC11_13865	Proteobacteria bacterium TMED51	122				translation [GO:0006412]	large ribosomal subunit [GO:0015934]	rRNA binding [GO:0019843]; structural constituent of ribosome [GO:0003735]	cellular organisms, Bacteria, Proteobacteria, unclassified Proteobacteria, unclassified Proteobacteria (miscellaneous), Proteobacteria bacterium TMED51			PF00238;
A0A2W4QF95	A0A2W4QF95_9PROT	unreviewed	50S ribosomal protein L15	rplO DIU59_04790	Proteobacteria bacterium	158				translation [GO:0006412]	large ribosomal subunit [GO:0015934]	rRNA binding [GO:0019843]; structural constituent of ribosome [GO:0003735]	cellular organisms, Bacteria, Proteobacteria, unclassified Proteobacteria, unclassified Proteobacteria (miscellaneous), Proteobacteria bacterium			PF00828;
A0A2T4LCV3	A0A2T4LCV3_STAEP	unreviewed	50S ribosomal protein L15 (Fragment)	rplO BUY60_18805	Staphylococcus epidermidis	37				translation [GO:0006412]	large ribosomal subunit [GO:0015934]	structural constituent of ribosome [GO:0003735]	cellular organisms, Bacteria, Terrabacteria group, Firmicutes, Bacilli, Bacillales, Staphylococcaceae, Staphylococcus, Staphylococcus epidermidis
A0A2W4R471	A0A2W4R471_9PROT	unreviewed	50S ribosomal protein L17	rplQ DIU56_09570	Proteobacteria bacterium	163				translation [GO:0006412]	ribosome [GO:0005840]	structural constituent of ribosome [GO:0003735]	cellular organisms, Bacteria, Proteobacteria, unclassified Proteobacteria, unclassified Proteobacteria (miscellaneous), Proteobacteria bacterium			PF01196;
A0A2P7UNS3	A0A2P7UNS3_9BACL	unreviewed	50S ribosomal protein L24	rplX C7R93_24605	Brevibacillus sp. NRRL NRS-1210	104				translation [GO:0006412]	ribosome [GO:0005840]	rRNA binding [GO:0019843]; structural constituent of ribosome [GO:0003735]	cellular organisms, Bacteria, Terrabacteria group, Firmicutes, Bacilli, Bacillales, Paenibacillaceae, Brevibacillus, Brevibacillus sp. NRRL NRS-1210			PF00467;PF17136;
A0A2G8MXP9	A0A2G8MXP9_9PSED	unreviewed	50S ribosomal protein L25 (General stress protein CTC)	rplY ctc CQW31_17245	Pseudomonas sp. 382	199				translation [GO:0006412]	ribosome [GO:0005840]	5S rRNA binding [GO:0008097]; structural constituent of ribosome [GO:0003735]	cellular organisms, Bacteria, Proteobacteria, Gammaproteobacteria, Pseudomonadales, Pseudomonadaceae, Pseudomonas, Pseudomonas sp. 382			PF01386;PF14693;
G7XN26	G7XN26_ASPKW	unreviewed	50S ribosomal protein L27	AKAW_06326	Aspergillus kawachii (strain NBRC 4308) (White koji mold) (Aspergillus awamori var. kawachi)	288				translation [GO:0006412]	ribosome [GO:0005840]	structural constituent of ribosome [GO:0003735]	cellular organisms, Eukaryota, Opisthokonta, Fungi, Dikarya, Ascomycota, saccharomyceta, Pezizomycotina, leotiomyceta, Eurotiomycetes, Eurotiomycetidae, Eurotiales (green and blue molds), Aspergillaceae, Aspergillus, Aspergillus kawachii (White koji mold) (Aspergillus awamori var. kawachi), Aspergillus kawachii (strain NBRC 4308) (White koji mold) (Aspergillus awamori var. kawachi)			PF01016;
A0A1C1C589	A0A1C1C589_9ACTN	unreviewed	50S ribosomal protein L3	rplC L860_01250	Cutibacterium granulosum DSM 20700	223				translation [GO:0006412]	ribosome [GO:0005840]	rRNA binding [GO:0019843]; structural constituent of ribosome [GO:0003735]	cellular organisms, Bacteria, Terrabacteria group, Actinobacteria, Actinobacteria (high G+C Gram-positive bacteria), Propionibacteriales, Propionibacteriaceae, Cutibacterium, Cutibacterium granulosum, Cutibacterium granulosum DSM 20700			PF00297;
A0A2G8N051	A0A2G8N051_9PSED	unreviewed	50S ribosomal protein L3	rplC CQW31_12175	Pseudomonas sp. 382	211				translation [GO:0006412]	ribosome [GO:0005840]	rRNA binding [GO:0019843]; structural constituent of ribosome [GO:0003735]	cellular organisms, Bacteria, Proteobacteria, Gammaproteobacteria, Pseudomonadales, Pseudomonadaceae, Pseudomonas, Pseudomonas sp. 382			PF00297;
A0A1S9DDI7	A0A1S9DDI7_ASPOZ	unreviewed	50S ribosomal protein L30e	OAory_01093700	Aspergillus oryzae (Yellow koji mold)	372				translation [GO:0006412]	ribosome [GO:0005840]	structural constituent of ribosome [GO:0003735]	cellular organisms, Eukaryota, Opisthokonta, Fungi, Dikarya, Ascomycota, saccharomyceta, Pezizomycotina, leotiomyceta, Eurotiomycetes, Eurotiomycetidae, Eurotiales (green and blue molds), Aspergillaceae, Aspergillus, Aspergillus oryzae (Yellow koji mold)			PF00252;PF01248;
A0A0R1R792	A0A0R1R792_9LACO	unreviewed	50S ribosomal protein L31 type B	rpmE2 FD37_GL000942	Lactobacillus spicheri DSM 15429	83				translation [GO:0006412]	ribosome [GO:0005840]	structural constituent of ribosome [GO:0003735]	cellular organisms, Bacteria, Terrabacteria group, Firmicutes, Bacilli, Lactobacillales, Lactobacillaceae, Lactobacillus, Lactobacillus spicheri, Lactobacillus spicheri DSM 15429			PF01197;
A0A2S5KLW7	A0A2S5KLW7_9PROT	unreviewed	50S ribosomal protein L33	rpmG C4K68_18835	Proteobacteria bacterium 228	55				translation [GO:0006412]	ribosome [GO:0005840]	structural constituent of ribosome [GO:0003735]	cellular organisms, Bacteria, Proteobacteria, unclassified Proteobacteria, unclassified Proteobacteria (miscellaneous), Proteobacteria bacterium 228			PF00471;
G7X5R8	G7X5R8_ASPKW	unreviewed	50S ribosomal protein L36	AKAW_00040	Aspergillus kawachii (strain NBRC 4308) (White koji mold) (Aspergillus awamori var. kawachi)	166					ribosome [GO:0005840]		cellular organisms, Eukaryota, Opisthokonta, Fungi, Dikarya, Ascomycota, saccharomyceta, Pezizomycotina, leotiomyceta, Eurotiomycetes, Eurotiomycetidae, Eurotiales (green and blue molds), Aspergillaceae, Aspergillus, Aspergillus kawachii (White koji mold) (Aspergillus awamori var. kawachi), Aspergillus kawachii (strain NBRC 4308) (White koji mold) (Aspergillus awamori var. kawachi)
A0A1I1G1C2	A0A1I1G1C2_9LACT	unreviewed	50S ribosomal protein L6	rplF SAMN05660453_0928	Fructobacillus durionis	178				translation [GO:0006412]	ribosome [GO:0005840]	rRNA binding [GO:0019843]; structural constituent of ribosome [GO:0003735]	cellular organisms, Bacteria, Terrabacteria group, Firmicutes, Bacilli, Lactobacillales, Leuconostocaceae, Fructobacillus, Fructobacillus durionis			PF00347;
Q67JV8	RL6_SYMTH	reviewed	50S ribosomal protein L6	rplF STH3060	Symbiobacterium thermophilum (strain T / IAM 14863)	178				translation [GO:0006412]	ribosome [GO:0005840]	rRNA binding [GO:0019843]; structural constituent of ribosome [GO:0003735]	cellular organisms, Bacteria, Terrabacteria group, Firmicutes, Clostridia, Clostridiales, Symbiobacteriaceae, Symbiobacterium, Symbiobacterium thermophilum, Symbiobacterium thermophilum (strain T / IAM 14863)			PF00347;
Q88XX1	RL6_LACPL	reviewed	50S ribosomal protein L6	rplF lp_1051	Lactobacillus plantarum (strain ATCC BAA-793 / NCIMB 8826 / WCFS1)	178				translation [GO:0006412]	ribosome [GO:0005840]	rRNA binding [GO:0019843]; structural constituent of ribosome [GO:0003735]	cellular organisms, Bacteria, Terrabacteria group, Firmicutes, Bacilli, Lactobacillales, Lactobacillaceae, Lactobacillus, Lactobacillus plantarum, Lactobacillus plantarum (strain ATCC BAA-793 / NCIMB 8826 / WCFS1)			PF00347;
A0A133ZCZ2	A0A133ZCZ2_9ACTN	unreviewed	50S ribosomal protein L6	rplF HMPREF3190_00634	Coriobacteriales bacterium DNF00809	180				translation [GO:0006412]	ribosome [GO:0005840]	rRNA binding [GO:0019843]; structural constituent of ribosome [GO:0003735]	cellular organisms, Bacteria, Terrabacteria group, Actinobacteria, Coriobacteriia, Coriobacteriales, unclassified Coriobacteriales, Coriobacteriales bacterium DNF00809			PF00347;
A0A2T4LE01	A0A2T4LE01_STAEP	unreviewed	50S ribosomal protein L6 (Fragment)	rplF BUY60_16535	Staphylococcus epidermidis	67				translation [GO:0006412]	ribosome [GO:0005840]	rRNA binding [GO:0019843]; structural constituent of ribosome [GO:0003735]	cellular organisms, Bacteria, Terrabacteria group, Firmicutes, Bacilli, Bacillales, Staphylococcaceae, Staphylococcus, Staphylococcus epidermidis			PF00347;
A0A1H7IKP6	A0A1H7IKP6_RUMFL	unreviewed	50S ribosomal protein L7/L12	rplL SAMN02910353_00979	Ruminococcus flavefaciens	124				translation [GO:0006412]	ribosome [GO:0005840]	structural constituent of ribosome [GO:0003735]	cellular organisms, Bacteria, Terrabacteria group, Firmicutes, Clostridia, Clostridiales, Ruminococcaceae, Ruminococcus, Ruminococcus flavefaciens			PF00542;PF16320;
D7VG44	D7VG44_LACPN	unreviewed	50S ribosomal protein L7/L12	rplL HMPREF0531_13117	Lactobacillus plantarum subsp. plantarum ATCC 14917 = JCM 1149 = CGMCC 1.2437	127				translation [GO:0006412]	ribosome [GO:0005840]	structural constituent of ribosome [GO:0003735]	cellular organisms, Bacteria, Terrabacteria group, Firmicutes, Bacilli, Lactobacillales, Lactobacillaceae, Lactobacillus, Lactobacillus plantarum, Lactobacillus plantarum subsp. plantarum, Lactobacillus plantarum subsp. plantarum ATCC 14917 = JCM 1149 = CGMCC 1.2437			PF00542;PF16320;
A0A100IPZ6	A0A100IPZ6_ASPNG	unreviewed	50S ribosomal protein Mrp49	ABL_07898	Aspergillus niger	242					mitochondrion [GO:0005739]; ribosome [GO:0005840]	structural constituent of ribosome [GO:0003735]	cellular organisms, Eukaryota, Opisthokonta, Fungi, Dikarya, Ascomycota, saccharomyceta, Pezizomycotina, leotiomyceta, Eurotiomycetes, Eurotiomycetidae, Eurotiales (green and blue molds), Aspergillaceae, Aspergillus, Aspergillus niger			PF05047;
A0A2I1DFW0	A0A2I1DFW0_9EURO	unreviewed	50S ribosomal subunit protein L15	P168DRAFT_323829	Aspergillus campestris IBT 28561	327				translation [GO:0006412]	large ribosomal subunit [GO:0015934]	structural constituent of ribosome [GO:0003735]	cellular organisms, Eukaryota, Opisthokonta, Fungi, Dikarya, Ascomycota, saccharomyceta, Pezizomycotina, leotiomyceta, Eurotiomycetes, Eurotiomycetidae, Eurotiales (green and blue molds), Aspergillaceae, Aspergillus, Aspergillus campestris, Aspergillus campestris IBT 28561			PF00828;
A0A100I395	A0A100I395_ASPNG	unreviewed	5-methyltetrahydropteroyltriglutamate-homocysteine methyltransferase	ABL_00425	Aspergillus niger	675				ceramide metabolic process [GO:0006672]; methionine biosynthetic process [GO:0009086]	integral component of membrane [GO:0016021]	5-methyltetrahydropteroyltriglutamate-homocysteine S-methyltransferase activity [GO:0003871]; hydrolase activity, acting on carbon-nitrogen (but not peptide) bonds, in linear amides [GO:0016811]; zinc ion binding [GO:0008270]	cellular organisms, Eukaryota, Opisthokonta, Fungi, Dikarya, Ascomycota, saccharomyceta, Pezizomycotina, leotiomyceta, Eurotiomycetes, Eurotiomycetidae, Eurotiales (green and blue molds), Aspergillaceae, Aspergillus, Aspergillus niger			PF05875;PF01717;
A0A0L1ITB0	A0A0L1ITB0_ASPNO	unreviewed	5-methyltetrahydropteroyltriglutamate--homocysteine methyltransferase	ANOM_009181	Aspergillus nomius NRRL 13137	774				methionine biosynthetic process [GO:0009086]		5-methyltetrahydropteroyltriglutamate-homocysteine S-methyltransferase activity [GO:0003871]; zinc ion binding [GO:0008270]	cellular organisms, Eukaryota, Opisthokonta, Fungi, Dikarya, Ascomycota, saccharomyceta, Pezizomycotina, leotiomyceta, Eurotiomycetes, Eurotiomycetidae, Eurotiales (green and blue molds), Aspergillaceae, Aspergillus, Aspergillus nomius, Aspergillus nomius NRRL 13137			PF08267;PF01717;
A0A0F4YUI7	A0A0F4YUI7_TALEM	unreviewed	5-methyltetrahydropteroyltriglutamate--homocysteine S-methyltransferase (EC 2.1.1.14)	T310_4479	Rasamsonia emersonii CBS 393.64	774	2.1.1.14			methionine biosynthetic process [GO:0009086]		5-methyltetrahydropteroyltriglutamate-homocysteine S-methyltransferase activity [GO:0003871]; zinc ion binding [GO:0008270]	cellular organisms, Eukaryota, Opisthokonta, Fungi, Dikarya, Ascomycota, saccharomyceta, Pezizomycotina, leotiomyceta, Eurotiomycetes, Eurotiomycetidae, Eurotiales (green and blue molds), Trichocomaceae, Rasamsonia, Talaromyces emersonii (Thermophilic fungus) (Rasamsonia emersonii), Rasamsonia emersonii CBS 393.64			PF08267;PF01717;
A0A1H7X714	A0A1H7X714_9FIRM	unreviewed	5'-nucleotidase SurE (EC 3.1.3.5) (Nucleoside 5'-monophosphate phosphohydrolase)	surE SAMN04488698_101109	Candidatus Frackibacter sp. WG12	256	3.1.3.5	CATALYTIC ACTIVITY: ; Reaction=a ribonucleoside 5'-phosphate + H2O = a ribonucleoside + phosphate; Xref=Rhea:RHEA:12484, ChEBI:CHEBI:15377, ChEBI:CHEBI:18254, ChEBI:CHEBI:43474, ChEBI:CHEBI:58043; EC=3.1.3.5; Evidence={ECO:0000256|HAMAP-Rule:MF_00060, ECO:0000256|SAAS:SAAS00978885};			cytoplasm [GO:0005737]	5'-nucleotidase activity [GO:0008253]; metal ion binding [GO:0046872]; nucleotide binding [GO:0000166]	cellular organisms, Bacteria, Terrabacteria group, Firmicutes, Clostridia, Halanaerobiales, Halobacteroidaceae, Candidatus Frackibacter, Candidatus Frackibacter sp. WG12			PF01975;
A0A1M3TBP0	A0A1M3TBP0_9EURO	unreviewed	6,7-dimethyl-8-ribityllumazine synthase (DMRL synthase) (EC 2.5.1.78)	ASPFODRAFT_305432	Aspergillus luchuensis CBS 106.47	210	2.5.1.78	CATALYTIC ACTIVITY: ; Reaction=(2S)-2-hydroxy-3-oxobutyl phosphate + 5-amino-6-(D-ribitylamino)uracil = 6,7-dimethyl-8-(1-D-ribityl)lumazine + H(+) + 2 H2O + phosphate; Xref=Rhea:RHEA:26152, ChEBI:CHEBI:15377, ChEBI:CHEBI:15378, ChEBI:CHEBI:15934, ChEBI:CHEBI:43474, ChEBI:CHEBI:58201, ChEBI:CHEBI:58830; EC=2.5.1.78; Evidence={ECO:0000256|RuleBase:RU003795};	PATHWAY: Cofactor biosynthesis; riboflavin biosynthesis; riboflavin from 2-hydroxy-3-oxobutyl phosphate and 5-amino-6-(D-ribitylamino)uracil: step 1/2. {ECO:0000256|RuleBase:RU003795}.	riboflavin biosynthetic process [GO:0009231]	riboflavin synthase complex [GO:0009349]	6,7-dimethyl-8-ribityllumazine synthase activity [GO:0000906]	cellular organisms, Eukaryota, Opisthokonta, Fungi, Dikarya, Ascomycota, saccharomyceta, Pezizomycotina, leotiomyceta, Eurotiomycetes, Eurotiomycetidae, Eurotiales (green and blue molds), Aspergillaceae, Aspergillus, Aspergillus luchuensis, Aspergillus luchuensis CBS 106.47			PF00885;
A0A2T4LF02	A0A2T4LF02_STAEP	unreviewed	60 kDa chaperonin (Fragment)	groEL BUY60_14835	Staphylococcus epidermidis	213				protein refolding [GO:0042026]	cytoplasm [GO:0005737]	ATP binding [GO:0005524]	cellular organisms, Bacteria, Terrabacteria group, Firmicutes, Bacilli, Bacillales, Staphylococcaceae, Staphylococcus, Staphylococcus epidermidis			PF00118;
A0A099DC34	A0A099DC34_9BACL	unreviewed	60 kDa chaperonin (Fragment)	groEL JY98_16935	Exiguobacterium mexicanum	161				protein refolding [GO:0042026]	cytoplasm [GO:0005737]	ATP binding [GO:0005524]	cellular organisms, Bacteria, Terrabacteria group, Firmicutes, Bacilli, Bacillales, Bacillales incertae sedis, Bacillales Family XII. Incertae Sedis, Exiguobacterium, Exiguobacterium mexicanum			PF00118;
Q88YM5	CH60_LACPL	reviewed	60 kDa chaperonin (GroEL protein) (Protein Cpn60)	groL groEL lp_0728	Lactobacillus plantarum (strain ATCC BAA-793 / NCIMB 8826 / WCFS1)	541				protein refolding [GO:0042026]	cytoplasm [GO:0005737]	ATP binding [GO:0005524]; unfolded protein binding [GO:0051082]	cellular organisms, Bacteria, Terrabacteria group, Firmicutes, Bacilli, Lactobacillales, Lactobacillaceae, Lactobacillus, Lactobacillus plantarum, Lactobacillus plantarum (strain ATCC BAA-793 / NCIMB 8826 / WCFS1)			PF00118;
A0A2E5Q7R2	A0A2E5Q7R2_9PROT	unreviewed	60 kDa chaperonin (GroEL protein) (Protein Cpn60)	groL groEL CMK60_07315	Proteobacteria bacterium	552				protein refolding [GO:0042026]	cytoplasm [GO:0005737]	ATP binding [GO:0005524]; unfolded protein binding [GO:0051082]	cellular organisms, Bacteria, Proteobacteria, unclassified Proteobacteria, unclassified Proteobacteria (miscellaneous), Proteobacteria bacterium			PF00118;
U2WLT4	U2WLT4_LACPN	unreviewed	60 kDa chaperonin (GroEL protein) (Protein Cpn60)	groL groEL N644_1455	Lactobacillus plantarum AY01	541				protein refolding [GO:0042026]	cytoplasm [GO:0005737]	ATP binding [GO:0005524]; unfolded protein binding [GO:0051082]	cellular organisms, Bacteria, Terrabacteria group, Firmicutes, Bacilli, Lactobacillales, Lactobacillaceae, Lactobacillus, Lactobacillus plantarum, Lactobacillus plantarum AY01			PF00118;
A0A1J4X996	A0A1J4X996_9PROT	unreviewed	60 kDa chaperonin (GroEL protein) (Protein Cpn60)	groL groEL AUJ55_05875	Proteobacteria bacterium CG1_02_64_396	550				protein refolding [GO:0042026]	cytoplasm [GO:0005737]	ATP binding [GO:0005524]; unfolded protein binding [GO:0051082]	cellular organisms, Bacteria, Proteobacteria, unclassified Proteobacteria, unclassified Proteobacteria (miscellaneous), Proteobacteria bacterium CG1_02_64_396			PF00118;
A0A2G8MSF0	A0A2G8MSF0_9PSED	unreviewed	60 kDa chaperonin (GroEL protein) (Protein Cpn60)	groL groEL CQW31_27375	Pseudomonas sp. 382	546				protein refolding [GO:0042026]	cytoplasm [GO:0005737]	ATP binding [GO:0005524]; unfolded protein binding [GO:0051082]	cellular organisms, Bacteria, Proteobacteria, Gammaproteobacteria, Pseudomonadales, Pseudomonadaceae, Pseudomonas, Pseudomonas sp. 382			PF00118;
A0A2D6ISA7	A0A2D6ISA7_9PROT	unreviewed	60 kDa chaperonin (GroEL protein) (Protein Cpn60)	groL groEL CMK52_05380	Proteobacteria bacterium	557				protein refolding [GO:0042026]	cytoplasm [GO:0005737]	ATP binding [GO:0005524]; unfolded protein binding [GO:0051082]	cellular organisms, Bacteria, Proteobacteria, unclassified Proteobacteria, unclassified Proteobacteria (miscellaneous), Proteobacteria bacterium			PF00118;
A0A0R2BSG1	A0A0R2BSG1_9LACO	unreviewed	60 kDa chaperonin (GroEL protein) (Protein Cpn60)	groL groEL FC84_GL001313	Lactobacillus dextrinicus DSM 20335	545				protein refolding [GO:0042026]	cytoplasm [GO:0005737]	ATP binding [GO:0005524]; unfolded protein binding [GO:0051082]	cellular organisms, Bacteria, Terrabacteria group, Firmicutes, Bacilli, Lactobacillales, Lactobacillaceae, Lactobacillus, Lactobacillus dextrinicus, Lactobacillus dextrinicus DSM 20335			PF00118;
R6CK24	R6CK24_9FIRM	unreviewed	60 kDa chaperonin (GroEL protein) (Protein Cpn60)	groL groEL BN718_00878	Ruminococcus sp. CAG:579	560				protein refolding [GO:0042026]	cytoplasm [GO:0005737]	ATP binding [GO:0005524]; unfolded protein binding [GO:0051082]	cellular organisms, Bacteria, Terrabacteria group, Firmicutes, Clostridia, Clostridiales, Ruminococcaceae, Ruminococcus, environmental samples, Ruminococcus sp. CAG:579			PF00118;
A0A2D6XP10	A0A2D6XP10_9PROT	unreviewed	60 kDa chaperonin (GroEL protein) (Protein Cpn60)	groL groEL CMK51_00750	Proteobacteria bacterium	547				protein refolding [GO:0042026]	cytoplasm [GO:0005737]	ATP binding [GO:0005524]; unfolded protein binding [GO:0051082]	cellular organisms, Bacteria, Proteobacteria, unclassified Proteobacteria, unclassified Proteobacteria (miscellaneous), Proteobacteria bacterium			PF00118;
A0A2T5PYM1	A0A2T5PYM1_LACZE	unreviewed	60 kDa chaperonin (GroEL protein) (Protein Cpn60)	groL groEL DB330_04220	Lactobacillus zeae	545				protein refolding [GO:0042026]	cytoplasm [GO:0005737]	ATP binding [GO:0005524]; unfolded protein binding [GO:0051082]	cellular organisms, Bacteria, Terrabacteria group, Firmicutes, Bacilli, Lactobacillales, Lactobacillaceae, Lactobacillus, Lactobacillus casei group, Lactobacillus zeae			PF00118;
A0A1I0A0M6	A0A1I0A0M6_9CLOT	unreviewed	60 kDa chaperonin (GroEL protein) (Protein Cpn60)	groL groEL SAMN05660297_00811	Natronincola peptidivorans	545				protein refolding [GO:0042026]	cytoplasm [GO:0005737]	ATP binding [GO:0005524]; unfolded protein binding [GO:0051082]	cellular organisms, Bacteria, Terrabacteria group, Firmicutes, Clostridia, Clostridiales, Clostridiaceae, Natronincola, Natronincola peptidivorans			PF00118;
A0A2W4RAI7	A0A2W4RAI7_9PROT	unreviewed	60 kDa chaperonin (GroEL protein) (Protein Cpn60)	groL groEL DIU56_01490	Proteobacteria bacterium	543				protein refolding [GO:0042026]	cytoplasm [GO:0005737]	ATP binding [GO:0005524]; unfolded protein binding [GO:0051082]	cellular organisms, Bacteria, Proteobacteria, unclassified Proteobacteria, unclassified Proteobacteria (miscellaneous), Proteobacteria bacterium			PF00118;
A0A0R2L445	A0A0R2L445_9LACO	unreviewed	60 kDa chaperonin (GroEL protein) (Protein Cpn60)	groL groEL IV55_GL001104	Lactobacillus siliginis	547				protein refolding [GO:0042026]	cytoplasm [GO:0005737]	ATP binding [GO:0005524]; unfolded protein binding [GO:0051082]	cellular organisms, Bacteria, Terrabacteria group, Firmicutes, Bacilli, Lactobacillales, Lactobacillaceae, Lactobacillus, Lactobacillus siliginis			PF00118;
A0A0R1W7U4	A0A0R1W7U4_9LACO	unreviewed	60 kDa chaperonin (GroEL protein) (Protein Cpn60)	groL groEL FC15_GL000024	Lactobacillus concavus DSM 17758	541				protein refolding [GO:0042026]	cytoplasm [GO:0005737]	ATP binding [GO:0005524]; unfolded protein binding [GO:0051082]	cellular organisms, Bacteria, Terrabacteria group, Firmicutes, Bacilli, Lactobacillales, Lactobacillaceae, Lactobacillus, Lactobacillus concavus, Lactobacillus concavus DSM 17758			PF00118;
A0A100I3T1	A0A100I3T1_ASPNG	unreviewed	60S acidic ribosomal protein P0	ABL_00241	Aspergillus niger	312				ribosome biogenesis [GO:0042254]	ribosome [GO:0005840]		cellular organisms, Eukaryota, Opisthokonta, Fungi, Dikarya, Ascomycota, saccharomyceta, Pezizomycotina, leotiomyceta, Eurotiomycetes, Eurotiomycetidae, Eurotiales (green and blue molds), Aspergillaceae, Aspergillus, Aspergillus niger			PF00466;
A0A2I1CAX7	A0A2I1CAX7_9EURO	unreviewed	60S acidic ribosomal protein P0	P174DRAFT_460810	Aspergillus novofumigatus IBT 16806	323				ribosome biogenesis [GO:0042254]	ribosome [GO:0005840]		cellular organisms, Eukaryota, Opisthokonta, Fungi, Dikarya, Ascomycota, saccharomyceta, Pezizomycotina, leotiomyceta, Eurotiomycetes, Eurotiomycetidae, Eurotiales (green and blue molds), Aspergillaceae, Aspergillus, Aspergillus novofumigatus, Aspergillus novofumigatus IBT 16806			PF00466;
A0A017S3R6	A0A017S3R6_9EURO	unreviewed	60S acidic ribosomal protein P0	EURHEDRAFT_416358	Aspergillus ruber CBS 135680	311				ribosome biogenesis [GO:0042254]	ribosome [GO:0005840]		cellular organisms, Eukaryota, Opisthokonta, Fungi, Dikarya, Ascomycota, saccharomyceta, Pezizomycotina, leotiomyceta, Eurotiomycetes, Eurotiomycetidae, Eurotiales (green and blue molds), Aspergillaceae, Aspergillus, Aspergillus ruber, Aspergillus ruber CBS 135680			PF00466;
A0A0F4Z4N1	A0A0F4Z4N1_TALEM	unreviewed	60S acidic ribosomal protein P0	T310_0916	Rasamsonia emersonii CBS 393.64	312				cytoplasmic translation [GO:0002181]; ribosomal large subunit assembly [GO:0000027]	cytosolic large ribosomal subunit [GO:0022625]	large ribosomal subunit rRNA binding [GO:0070180]; structural constituent of ribosome [GO:0003735]	cellular organisms, Eukaryota, Opisthokonta, Fungi, Dikarya, Ascomycota, saccharomyceta, Pezizomycotina, leotiomyceta, Eurotiomycetes, Eurotiomycetidae, Eurotiales (green and blue molds), Trichocomaceae, Rasamsonia, Talaromyces emersonii (Thermophilic fungus) (Rasamsonia emersonii), Rasamsonia emersonii CBS 393.64			PF00466;
A0A1E3BSV5	A0A1E3BSV5_9EURO	unreviewed	60S acidic ribosomal protein P0	SI65_01628	Aspergillus cristatus	311				ribosome biogenesis [GO:0042254]	ribosome [GO:0005840]		cellular organisms, Eukaryota, Opisthokonta, Fungi, Dikarya, Ascomycota, saccharomyceta, Pezizomycotina, leotiomyceta, Eurotiomycetes, Eurotiomycetidae, Eurotiales (green and blue molds), Aspergillaceae, Aspergillus, Aspergillus cristatus			PF00466;
B8NNH5	B8NNH5_ASPFN	unreviewed	60S acidic ribosomal protein P1	AFLA_127860	Aspergillus flavus (strain ATCC 200026 / FGSC A1120 / NRRL 3357 / JCM 12722 / SRRC 167)	234				translational elongation [GO:0006414]	integral component of membrane [GO:0016021]; ribosome [GO:0005840]	structural constituent of ribosome [GO:0003735]	cellular organisms, Eukaryota, Opisthokonta, Fungi, Dikarya, Ascomycota, saccharomyceta, Pezizomycotina, leotiomyceta, Eurotiomycetes, Eurotiomycetidae, Eurotiales (green and blue molds), Aspergillaceae, Aspergillus, Aspergillus flavus, Aspergillus flavus (strain ATCC 200026 / FGSC A1120 / NRRL 3357 / JCM 12722 / SRRC 167)
A0A1E3B9V7	A0A1E3B9V7_9EURO	unreviewed	60S acidic ribosomal protein P2	SI65_06541	Aspergillus cristatus	108				translational elongation [GO:0006414]	ribosome [GO:0005840]	structural constituent of ribosome [GO:0003735]	cellular organisms, Eukaryota, Opisthokonta, Fungi, Dikarya, Ascomycota, saccharomyceta, Pezizomycotina, leotiomyceta, Eurotiomycetes, Eurotiomycetidae, Eurotiales (green and blue molds), Aspergillaceae, Aspergillus, Aspergillus cristatus
A0A0F8XBN8	A0A0F8XBN8_9EURO	unreviewed	60S ribosomal protein	ARAM_006058	Aspergillus rambellii	186				translation [GO:0006412]	ribosome [GO:0005840]	structural constituent of ribosome [GO:0003735]	cellular organisms, Eukaryota, Opisthokonta, Fungi, Dikarya, Ascomycota, saccharomyceta, Pezizomycotina, leotiomyceta, Eurotiomycetes, Eurotiomycetidae, Eurotiales (green and blue molds), Aspergillaceae, Aspergillus, Aspergillus rambellii			PF00831;
A0A017SCX7	A0A017SCX7_9EURO	unreviewed	60S ribosomal protein L11	EURHEDRAFT_73589	Aspergillus ruber CBS 135680	176				translation [GO:0006412]	ribosome [GO:0005840]	structural constituent of ribosome [GO:0003735]	cellular organisms, Eukaryota, Opisthokonta, Fungi, Dikarya, Ascomycota, saccharomyceta, Pezizomycotina, leotiomyceta, Eurotiomycetes, Eurotiomycetidae, Eurotiales (green and blue molds), Aspergillaceae, Aspergillus, Aspergillus ruber, Aspergillus ruber CBS 135680			PF00281;PF00673;
A0A1M3TBQ3	A0A1M3TBQ3_9EURO	unreviewed	60S ribosomal protein L13	ASPFODRAFT_208713	Aspergillus luchuensis CBS 106.47	693				translation [GO:0006412]	ribosome [GO:0005840]	structural constituent of ribosome [GO:0003735]	cellular organisms, Eukaryota, Opisthokonta, Fungi, Dikarya, Ascomycota, saccharomyceta, Pezizomycotina, leotiomyceta, Eurotiomycetes, Eurotiomycetidae, Eurotiales (green and blue molds), Aspergillaceae, Aspergillus, Aspergillus luchuensis, Aspergillus luchuensis CBS 106.47			PF01294;
A0A0F8UDH9	A0A0F8UDH9_9EURO	unreviewed	60S ribosomal protein L13	ARAM_002094	Aspergillus rambellii	614				translation [GO:0006412]	ribosome [GO:0005840]	structural constituent of ribosome [GO:0003735]	cellular organisms, Eukaryota, Opisthokonta, Fungi, Dikarya, Ascomycota, saccharomyceta, Pezizomycotina, leotiomyceta, Eurotiomycetes, Eurotiomycetidae, Eurotiales (green and blue molds), Aspergillaceae, Aspergillus, Aspergillus rambellii			PF01294;
G7XIZ3	G7XIZ3_ASPKW	unreviewed	60S ribosomal protein L17	AKAW_04802	Aspergillus kawachii (strain NBRC 4308) (White koji mold) (Aspergillus awamori var. kawachi)	250				translation [GO:0006412]	large ribosomal subunit [GO:0015934]	structural constituent of ribosome [GO:0003735]	cellular organisms, Eukaryota, Opisthokonta, Fungi, Dikarya, Ascomycota, saccharomyceta, Pezizomycotina, leotiomyceta, Eurotiomycetes, Eurotiomycetidae, Eurotiales (green and blue molds), Aspergillaceae, Aspergillus, Aspergillus kawachii (White koji mold) (Aspergillus awamori var. kawachi), Aspergillus kawachii (strain NBRC 4308) (White koji mold) (Aspergillus awamori var. kawachi)			PF00237;
A0A2I2FMM4	A0A2I2FMM4_9EURO	unreviewed	60S ribosomal protein L20	BDW47DRAFT_98695	Aspergillus candidus	174				translation [GO:0006412]	ribosome [GO:0005840]	structural constituent of ribosome [GO:0003735]	cellular organisms, Eukaryota, Opisthokonta, Fungi, Dikarya, Ascomycota, saccharomyceta, Pezizomycotina, leotiomyceta, Eurotiomycetes, Eurotiomycetidae, Eurotiales (green and blue molds), Aspergillaceae, Aspergillus, Aspergillus candidus			PF01775;
A0A0F4Z4I9	A0A0F4Z4I9_TALEM	unreviewed	60S ribosomal protein L20	T310_0876	Rasamsonia emersonii CBS 393.64	180				translation [GO:0006412]	ribosome [GO:0005840]	structural constituent of ribosome [GO:0003735]	cellular organisms, Eukaryota, Opisthokonta, Fungi, Dikarya, Ascomycota, saccharomyceta, Pezizomycotina, leotiomyceta, Eurotiomycetes, Eurotiomycetidae, Eurotiales (green and blue molds), Trichocomaceae, Rasamsonia, Talaromyces emersonii (Thermophilic fungus) (Rasamsonia emersonii), Rasamsonia emersonii CBS 393.64			PF01775;
A0A017SCJ7	A0A017SCJ7_9EURO	unreviewed	60S ribosomal protein L20	EURHEDRAFT_413308	Aspergillus ruber CBS 135680	174				translation [GO:0006412]	ribosome [GO:0005840]	structural constituent of ribosome [GO:0003735]	cellular organisms, Eukaryota, Opisthokonta, Fungi, Dikarya, Ascomycota, saccharomyceta, Pezizomycotina, leotiomyceta, Eurotiomycetes, Eurotiomycetidae, Eurotiales (green and blue molds), Aspergillaceae, Aspergillus, Aspergillus ruber, Aspergillus ruber CBS 135680			PF01775;
A0A1M3U0W2	A0A1M3U0W2_9EURO	unreviewed	60S ribosomal protein L20	ASPFODRAFT_151583	Aspergillus luchuensis CBS 106.47	198				translation [GO:0006412]	ribosome [GO:0005840]	structural constituent of ribosome [GO:0003735]	cellular organisms, Eukaryota, Opisthokonta, Fungi, Dikarya, Ascomycota, saccharomyceta, Pezizomycotina, leotiomyceta, Eurotiomycetes, Eurotiomycetidae, Eurotiales (green and blue molds), Aspergillaceae, Aspergillus, Aspergillus luchuensis, Aspergillus luchuensis CBS 106.47			PF01775;
A0A2I2G1C9	A0A2I2G1C9_9EURO	unreviewed	60S ribosomal protein L20 (Fragment)	P170DRAFT_362078	Aspergillus steynii IBT 23096	429				translation [GO:0006412]	ribosome [GO:0005840]	oxidoreductase activity [GO:0016491]; structural constituent of ribosome [GO:0003735]	cellular organisms, Eukaryota, Opisthokonta, Fungi, Dikarya, Ascomycota, saccharomyceta, Pezizomycotina, leotiomyceta, Eurotiomycetes, Eurotiomycetidae, Eurotiales (green and blue molds), Aspergillaceae, Aspergillus, Aspergillus steynii, Aspergillus steynii IBT 23096			PF00970;PF00175;PF01775;
A0A0F4YLK5	A0A0F4YLK5_TALEM	unreviewed	60S ribosomal protein L22	T310_6887	Rasamsonia emersonii CBS 393.64	124				translation [GO:0006412]	ribosome [GO:0005840]	structural constituent of ribosome [GO:0003735]	cellular organisms, Eukaryota, Opisthokonta, Fungi, Dikarya, Ascomycota, saccharomyceta, Pezizomycotina, leotiomyceta, Eurotiomycetes, Eurotiomycetidae, Eurotiales (green and blue molds), Trichocomaceae, Rasamsonia, Talaromyces emersonii (Thermophilic fungus) (Rasamsonia emersonii), Rasamsonia emersonii CBS 393.64			PF01776;
A0A0L1J6D6	A0A0L1J6D6_ASPNO	unreviewed	60S ribosomal protein L22 (Fragment)	ANOM_003962	Aspergillus nomius NRRL 13137	152				translation [GO:0006412]	ribosome [GO:0005840]	structural constituent of ribosome [GO:0003735]	cellular organisms, Eukaryota, Opisthokonta, Fungi, Dikarya, Ascomycota, saccharomyceta, Pezizomycotina, leotiomyceta, Eurotiomycetes, Eurotiomycetidae, Eurotiales (green and blue molds), Aspergillaceae, Aspergillus, Aspergillus nomius, Aspergillus nomius NRRL 13137			PF01776;
A0A0F4YU86	A0A0F4YU86_TALEM	unreviewed	60S ribosomal protein L23	T310_4120	Rasamsonia emersonii CBS 393.64	196				translation [GO:0006412]	ribosome [GO:0005840]	structural constituent of ribosome [GO:0003735]	cellular organisms, Eukaryota, Opisthokonta, Fungi, Dikarya, Ascomycota, saccharomyceta, Pezizomycotina, leotiomyceta, Eurotiomycetes, Eurotiomycetidae, Eurotiales (green and blue molds), Trichocomaceae, Rasamsonia, Talaromyces emersonii (Thermophilic fungus) (Rasamsonia emersonii), Rasamsonia emersonii CBS 393.64			PF00276;PF03939;
A0A0K8L818	A0A0K8L818_9EURO	unreviewed	60S ribosomal protein L24	AUD_3207	Aspergillus udagawae	634					ribosome [GO:0005840]		cellular organisms, Eukaryota, Opisthokonta, Fungi, Dikarya, Ascomycota, saccharomyceta, Pezizomycotina, leotiomyceta, Eurotiomycetes, Eurotiomycetidae, Eurotiales (green and blue molds), Aspergillaceae, Aspergillus, Aspergillus udagawae			PF01246;
A0A0S7E2T9	A0A0S7E2T9_9EURO	unreviewed	60S ribosomal protein L25	ALT_6362	Aspergillus lentulus	154				translation [GO:0006412]	ribosome [GO:0005840]	structural constituent of ribosome [GO:0003735]	cellular organisms, Eukaryota, Opisthokonta, Fungi, Dikarya, Ascomycota, saccharomyceta, Pezizomycotina, leotiomyceta, Eurotiomycetes, Eurotiomycetidae, Eurotiales (green and blue molds), Aspergillaceae, Aspergillus, Aspergillus lentulus			PF00276;PF03939;
A0A1E3BRH1	A0A1E3BRH1_9EURO	unreviewed	60S ribosomal protein L25	SI65_01161	Aspergillus cristatus	154				translation [GO:0006412]	ribosome [GO:0005840]	structural constituent of ribosome [GO:0003735]	cellular organisms, Eukaryota, Opisthokonta, Fungi, Dikarya, Ascomycota, saccharomyceta, Pezizomycotina, leotiomyceta, Eurotiomycetes, Eurotiomycetidae, Eurotiales (green and blue molds), Aspergillaceae, Aspergillus, Aspergillus cristatus			PF00276;PF03939;
A0A0F4YHI4	A0A0F4YHI4_TALEM	unreviewed	60S ribosomal protein L27	T310_8318	Rasamsonia emersonii CBS 393.64	132				translation [GO:0006412]	ribosome [GO:0005840]	structural constituent of ribosome [GO:0003735]	cellular organisms, Eukaryota, Opisthokonta, Fungi, Dikarya, Ascomycota, saccharomyceta, Pezizomycotina, leotiomyceta, Eurotiomycetes, Eurotiomycetidae, Eurotiales (green and blue molds), Trichocomaceae, Rasamsonia, Talaromyces emersonii (Thermophilic fungus) (Rasamsonia emersonii), Rasamsonia emersonii CBS 393.64			PF01777;
A0A0S7E8Y2	A0A0S7E8Y2_9EURO	unreviewed	60S ribosomal protein L27-A	ALT_8484	Aspergillus lentulus	354				translation [GO:0006412]	ribosome [GO:0005840]	structural constituent of ribosome [GO:0003735]	cellular organisms, Eukaryota, Opisthokonta, Fungi, Dikarya, Ascomycota, saccharomyceta, Pezizomycotina, leotiomyceta, Eurotiomycetes, Eurotiomycetidae, Eurotiales (green and blue molds), Aspergillaceae, Aspergillus, Aspergillus lentulus			PF01777;
B0XPJ7	B0XPJ7_ASPFC	unreviewed	60S ribosomal protein L27e	AFUB_006720	Neosartorya fumigata (strain CEA10 / CBS 144.89 / FGSC A1163) (Aspergillus fumigatus)	201				translation [GO:0006412]	ribosome [GO:0005840]	structural constituent of ribosome [GO:0003735]	cellular organisms, Eukaryota, Opisthokonta, Fungi, Dikarya, Ascomycota, saccharomyceta, Pezizomycotina, leotiomyceta, Eurotiomycetes, Eurotiomycetidae, Eurotiales (green and blue molds), Aspergillaceae, Aspergillus, Neosartorya fumigata (Aspergillus fumigatus), Neosartorya fumigata (strain CEA10 / CBS 144.89 / FGSC A1163) (Aspergillus fumigatus)			PF01777;
A0A117E0X7	A0A117E0X7_ASPNG	unreviewed	60S ribosomal protein L28	ABL_04037	Aspergillus niger	153				translation [GO:0006412]	ribosome [GO:0005840]	structural constituent of ribosome [GO:0003735]	cellular organisms, Eukaryota, Opisthokonta, Fungi, Dikarya, Ascomycota, saccharomyceta, Pezizomycotina, leotiomyceta, Eurotiomycetes, Eurotiomycetidae, Eurotiales (green and blue molds), Aspergillaceae, Aspergillus, Aspergillus niger			PF01778;
A0A0F4YQ62	A0A0F4YQ62_TALEM	unreviewed	60S ribosomal protein L28	T310_5755	Rasamsonia emersonii CBS 393.64	152				translation [GO:0006412]	ribosome [GO:0005840]	structural constituent of ribosome [GO:0003735]	cellular organisms, Eukaryota, Opisthokonta, Fungi, Dikarya, Ascomycota, saccharomyceta, Pezizomycotina, leotiomyceta, Eurotiomycetes, Eurotiomycetidae, Eurotiales (green and blue molds), Trichocomaceae, Rasamsonia, Talaromyces emersonii (Thermophilic fungus) (Rasamsonia emersonii), Rasamsonia emersonii CBS 393.64			PF01778;
A0A0S7DM64	A0A0S7DM64_9EURO	unreviewed	60S ribosomal protein L3	ALT_3894	Aspergillus lentulus	1262				translation [GO:0006412]	ribosome [GO:0005840]	structural constituent of ribosome [GO:0003735]	cellular organisms, Eukaryota, Opisthokonta, Fungi, Dikarya, Ascomycota, saccharomyceta, Pezizomycotina, leotiomyceta, Eurotiomycetes, Eurotiomycetidae, Eurotiales (green and blue molds), Aspergillaceae, Aspergillus, Aspergillus lentulus			PF00297;PF13181;
A0A0F4YDE4	A0A0F4YDE4_TALEM	unreviewed	60S ribosomal protein L3 (Fragment)	T310_10195	Rasamsonia emersonii CBS 393.64	754				translation [GO:0006412]	ribosome [GO:0005840]	structural constituent of ribosome [GO:0003735]	cellular organisms, Eukaryota, Opisthokonta, Fungi, Dikarya, Ascomycota, saccharomyceta, Pezizomycotina, leotiomyceta, Eurotiomycetes, Eurotiomycetidae, Eurotiales (green and blue molds), Trichocomaceae, Rasamsonia, Talaromyces emersonii (Thermophilic fungus) (Rasamsonia emersonii), Rasamsonia emersonii CBS 393.64			PF00297;
A0A0K8LH39	A0A0K8LH39_9EURO	unreviewed	60S ribosomal protein L32	AUD_6467	Aspergillus udagawae	526				translation [GO:0006412]	ribosome [GO:0005840]	oxidoreductase activity [GO:0016491]; structural constituent of ribosome [GO:0003735]	cellular organisms, Eukaryota, Opisthokonta, Fungi, Dikarya, Ascomycota, saccharomyceta, Pezizomycotina, leotiomyceta, Eurotiomycetes, Eurotiomycetidae, Eurotiales (green and blue molds), Aspergillaceae, Aspergillus, Aspergillus udagawae			PF01408;PF01655;
A0A124BZ37	A0A124BZ37_ASPNG	unreviewed	60S ribosomal protein L33	ABL_10157	Aspergillus niger	181				translation [GO:0006412]	ribosome [GO:0005840]	structural constituent of ribosome [GO:0003735]	cellular organisms, Eukaryota, Opisthokonta, Fungi, Dikarya, Ascomycota, saccharomyceta, Pezizomycotina, leotiomyceta, Eurotiomycetes, Eurotiomycetidae, Eurotiales (green and blue molds), Aspergillaceae, Aspergillus, Aspergillus niger			PF01247;
A0A017S2B4	A0A017S2B4_9EURO	unreviewed	60S ribosomal protein L35	EURHEDRAFT_248494	Aspergillus ruber CBS 135680	124				translation [GO:0006412]	ribosome [GO:0005840]	structural constituent of ribosome [GO:0003735]	cellular organisms, Eukaryota, Opisthokonta, Fungi, Dikarya, Ascomycota, saccharomyceta, Pezizomycotina, leotiomyceta, Eurotiomycetes, Eurotiomycetidae, Eurotiales (green and blue molds), Aspergillaceae, Aspergillus, Aspergillus ruber, Aspergillus ruber CBS 135680			PF00831;
A0A0J5PZL2	A0A0J5PZL2_ASPFM	unreviewed	60S ribosomal protein L35	Y699_08220	Aspergillus fumigatus Z5	208				translation [GO:0006412]	ribosome [GO:0005840]	structural constituent of ribosome [GO:0003735]	cellular organisms, Eukaryota, Opisthokonta, Fungi, Dikarya, Ascomycota, saccharomyceta, Pezizomycotina, leotiomyceta, Eurotiomycetes, Eurotiomycetidae, Eurotiales (green and blue molds), Aspergillaceae, Aspergillus, Neosartorya fumigata (Aspergillus fumigatus), Aspergillus fumigatus Z5			PF00831;
A0A0S7DZJ9	A0A0S7DZJ9_9EURO	unreviewed	60S ribosomal protein L36	ALT_5226	Aspergillus lentulus	1447				translation [GO:0006412]	integral component of membrane [GO:0016021]; ribosome [GO:0005840]	structural constituent of ribosome [GO:0003735]	cellular organisms, Eukaryota, Opisthokonta, Fungi, Dikarya, Ascomycota, saccharomyceta, Pezizomycotina, leotiomyceta, Eurotiomycetes, Eurotiomycetidae, Eurotiales (green and blue molds), Aspergillaceae, Aspergillus, Aspergillus lentulus			PF09797;PF01158;
A0A146FSU8	A0A146FSU8_9EURO	unreviewed	60S ribosomal protein L5	RIB2604_02601580	Aspergillus luchuensis	354				translation [GO:0006412]	ribosome [GO:0005840]	5S rRNA binding [GO:0008097]; structural constituent of ribosome [GO:0003735]	cellular organisms, Eukaryota, Opisthokonta, Fungi, Dikarya, Ascomycota, saccharomyceta, Pezizomycotina, leotiomyceta, Eurotiomycetes, Eurotiomycetidae, Eurotiales (green and blue molds), Aspergillaceae, Aspergillus, Aspergillus luchuensis			PF14204;PF17144;
A0A100II13	A0A100II13_ASPNG	unreviewed	60S ribosomal protein L6	ABL_04295	Aspergillus niger	202				translation [GO:0006412]	ribosome [GO:0005840]	structural constituent of ribosome [GO:0003735]	cellular organisms, Eukaryota, Opisthokonta, Fungi, Dikarya, Ascomycota, saccharomyceta, Pezizomycotina, leotiomyceta, Eurotiomycetes, Eurotiomycetidae, Eurotiales (green and blue molds), Aspergillaceae, Aspergillus, Aspergillus niger			PF01159;
A0A0F4YE47	A0A0F4YE47_TALEM	unreviewed	60S ribosomal protein L6	T310_9986	Rasamsonia emersonii CBS 393.64	245				translation [GO:0006412]	ribosome [GO:0005840]	structural constituent of ribosome [GO:0003735]	cellular organisms, Eukaryota, Opisthokonta, Fungi, Dikarya, Ascomycota, saccharomyceta, Pezizomycotina, leotiomyceta, Eurotiomycetes, Eurotiomycetidae, Eurotiales (green and blue molds), Trichocomaceae, Rasamsonia, Talaromyces emersonii (Thermophilic fungus) (Rasamsonia emersonii), Rasamsonia emersonii CBS 393.64			PF01159;
A0A1E3B958	A0A1E3B958_9EURO	unreviewed	60S ribosomal protein L6-B	SI65_07901	Aspergillus cristatus	202				translation [GO:0006412]	ribosome [GO:0005840]	structural constituent of ribosome [GO:0003735]	cellular organisms, Eukaryota, Opisthokonta, Fungi, Dikarya, Ascomycota, saccharomyceta, Pezizomycotina, leotiomyceta, Eurotiomycetes, Eurotiomycetidae, Eurotiales (green and blue molds), Aspergillaceae, Aspergillus, Aspergillus cristatus			PF01159;
Q4W9S6	Q4W9S6_ASPFU	unreviewed	60S ribosomal protein L7	AFUA_4G03880	Neosartorya fumigata (strain ATCC MYA-4609 / Af293 / CBS 101355 / FGSC A1100) (Aspergillus fumigatus)	297				maturation of LSU-rRNA from tricistronic rRNA transcript (SSU-rRNA, 5.8S rRNA, LSU-rRNA) [GO:0000463]	cytosolic large ribosomal subunit [GO:0022625]	structural constituent of ribosome [GO:0003735]	cellular organisms, Eukaryota, Opisthokonta, Fungi, Dikarya, Ascomycota, saccharomyceta, Pezizomycotina, leotiomyceta, Eurotiomycetes, Eurotiomycetidae, Eurotiales (green and blue molds), Aspergillaceae, Aspergillus, Neosartorya fumigata (Aspergillus fumigatus), Neosartorya fumigata (strain ATCC MYA-4609 / Af293 / CBS 101355 / FGSC A1100) (Aspergillus fumigatus)		Q4W9S6;	PF00327;PF08079;
A0A0F4YX17	A0A0F4YX17_TALEM	unreviewed	60S ribosomal protein L7	T310_3837	Rasamsonia emersonii CBS 393.64	251					ribosome [GO:0005840]		cellular organisms, Eukaryota, Opisthokonta, Fungi, Dikarya, Ascomycota, saccharomyceta, Pezizomycotina, leotiomyceta, Eurotiomycetes, Eurotiomycetidae, Eurotiales (green and blue molds), Trichocomaceae, Rasamsonia, Talaromyces emersonii (Thermophilic fungus) (Rasamsonia emersonii), Rasamsonia emersonii CBS 393.64			PF00327;PF08079;
A0A100IQ27	A0A100IQ27_ASPNG	unreviewed	60S ribosomal protein L7A	ABL_07931	Aspergillus niger	444				protein transport [GO:0015031]; ribosome biogenesis [GO:0042254]	membrane [GO:0016020]; ribosome [GO:0005840]		cellular organisms, Eukaryota, Opisthokonta, Fungi, Dikarya, Ascomycota, saccharomyceta, Pezizomycotina, leotiomyceta, Eurotiomycetes, Eurotiomycetidae, Eurotiales (green and blue molds), Aspergillaceae, Aspergillus, Aspergillus niger			PF01217;PF01248;
A0A0F4YUE9	A0A0F4YUE9_TALEM	unreviewed	60S ribosomal protein L8	T310_4071	Rasamsonia emersonii CBS 393.64	254				translation [GO:0006412]	ribosome [GO:0005840]	structural constituent of ribosome [GO:0003735]	cellular organisms, Eukaryota, Opisthokonta, Fungi, Dikarya, Ascomycota, saccharomyceta, Pezizomycotina, leotiomyceta, Eurotiomycetes, Eurotiomycetidae, Eurotiales (green and blue molds), Trichocomaceae, Rasamsonia, Talaromyces emersonii (Thermophilic fungus) (Rasamsonia emersonii), Rasamsonia emersonii CBS 393.64			PF00181;PF03947;
A1CQJ9	A1CQJ9_ASPCL	unreviewed	60S ribosomal protein L9, putative	ACLA_026370	Aspergillus clavatus (strain ATCC 1007 / CBS 513.65 / DSM 816 / NCTC 3887 / NRRL 1)	192				translation [GO:0006412]	ribosome [GO:0005840]	rRNA binding [GO:0019843]; structural constituent of ribosome [GO:0003735]	cellular organisms, Eukaryota, Opisthokonta, Fungi, Dikarya, Ascomycota, saccharomyceta, Pezizomycotina, leotiomyceta, Eurotiomycetes, Eurotiomycetidae, Eurotiales (green and blue molds), Aspergillaceae, Aspergillus, Aspergillus clavatus, Aspergillus clavatus (strain ATCC 1007 / CBS 513.65 / DSM 816 / NCTC 3887 / NRRL 1)			PF00347;
A0A117E1K5	A0A117E1K5_ASPNG	unreviewed	60S ribosomal subunit biogenesis protein Nop16	ABL_06844	Aspergillus niger	239							cellular organisms, Eukaryota, Opisthokonta, Fungi, Dikarya, Ascomycota, saccharomyceta, Pezizomycotina, leotiomyceta, Eurotiomycetes, Eurotiomycetidae, Eurotiales (green and blue molds), Aspergillaceae, Aspergillus, Aspergillus niger			PF09420;
A0A146F5K2	A0A146F5K2_9EURO	unreviewed	60S ribosome biogenesis protein Sqt1	RIB2604_00901300	Aspergillus luchuensis	519							cellular organisms, Eukaryota, Opisthokonta, Fungi, Dikarya, Ascomycota, saccharomyceta, Pezizomycotina, leotiomyceta, Eurotiomycetes, Eurotiomycetidae, Eurotiales (green and blue molds), Aspergillaceae, Aspergillus, Aspergillus luchuensis			PF00400;
A0A0F4Z5P6	A0A0F4Z5P6_TALEM	unreviewed	6-phosphogluconate dehydrogenase family protein	T310_0072	Rasamsonia emersonii CBS 393.64	307						NAD binding [GO:0051287]; NADP binding [GO:0050661]; oxidoreductase activity [GO:0016491]	cellular organisms, Eukaryota, Opisthokonta, Fungi, Dikarya, Ascomycota, saccharomyceta, Pezizomycotina, leotiomyceta, Eurotiomycetes, Eurotiomycetidae, Eurotiales (green and blue molds), Trichocomaceae, Rasamsonia, Talaromyces emersonii (Thermophilic fungus) (Rasamsonia emersonii), Rasamsonia emersonii CBS 393.64			PF14833;PF03446;
A0A1L9N080	A0A1L9N080_ASPTU	unreviewed	6-phosphogluconate dehydrogenase, decarboxylating (EC 1.1.1.44)	ASPTUDRAFT_30718	Aspergillus tubingensis CBS 134.48	508	1.1.1.44	CATALYTIC ACTIVITY: ; Reaction=6-phospho-D-gluconate + NADP(+) = CO2 + D-ribulose 5-phosphate + NADPH; Xref=Rhea:RHEA:10116, ChEBI:CHEBI:16526, ChEBI:CHEBI:57783, ChEBI:CHEBI:58121, ChEBI:CHEBI:58349, ChEBI:CHEBI:58759; EC=1.1.1.44; Evidence={ECO:0000256|PIRNR:PIRNR000109, ECO:0000256|RuleBase:RU000485};	PATHWAY: Carbohydrate degradation; pentose phosphate pathway; D-ribulose 5-phosphate from D-glucose 6-phosphate (oxidative stage): step 3/3. {ECO:0000256|PIRNR:PIRNR000109, ECO:0000256|RuleBase:RU000485}.	D-gluconate metabolic process [GO:0019521]; pentose-phosphate shunt [GO:0006098]		NADP binding [GO:0050661]; phosphogluconate dehydrogenase (decarboxylating) activity [GO:0004616]	cellular organisms, Eukaryota, Opisthokonta, Fungi, Dikarya, Ascomycota, saccharomyceta, Pezizomycotina, leotiomyceta, Eurotiomycetes, Eurotiomycetidae, Eurotiales (green and blue molds), Aspergillaceae, Aspergillus, Aspergillus tubingensis, Aspergillus tubingensis CBS 134.48			PF00393;PF03446;
A0A1S9DNZ8	A0A1S9DNZ8_ASPOZ	unreviewed	6-phosphogluconate dehydrogenase, decarboxylating (EC 1.1.1.44)	OAory_01065380	Aspergillus oryzae (Yellow koji mold)	734	1.1.1.44	CATALYTIC ACTIVITY: ; Reaction=6-phospho-D-gluconate + NADP(+) = CO2 + D-ribulose 5-phosphate + NADPH; Xref=Rhea:RHEA:10116, ChEBI:CHEBI:16526, ChEBI:CHEBI:57783, ChEBI:CHEBI:58121, ChEBI:CHEBI:58349, ChEBI:CHEBI:58759; EC=1.1.1.44; Evidence={ECO:0000256|RuleBase:RU000485};	PATHWAY: Carbohydrate degradation; pentose phosphate pathway; D-ribulose 5-phosphate from D-glucose 6-phosphate (oxidative stage): step 3/3. {ECO:0000256|RuleBase:RU000485}.	D-gluconate metabolic process [GO:0019521]; pentose-phosphate shunt [GO:0006098]		NADP binding [GO:0050661]; phosphogluconate dehydrogenase (decarboxylating) activity [GO:0004616]	cellular organisms, Eukaryota, Opisthokonta, Fungi, Dikarya, Ascomycota, saccharomyceta, Pezizomycotina, leotiomyceta, Eurotiomycetes, Eurotiomycetidae, Eurotiales (green and blue molds), Aspergillaceae, Aspergillus, Aspergillus oryzae (Yellow koji mold)			PF00393;PF09793;PF03446;
A0A0F4YZ37	A0A0F4YZ37_TALEM	unreviewed	6-phosphogluconate dehydrogenase, decarboxylating (EC 1.1.1.44)	T310_2827	Rasamsonia emersonii CBS 393.64	508	1.1.1.44	CATALYTIC ACTIVITY: ; Reaction=6-phospho-D-gluconate + NADP(+) = CO2 + D-ribulose 5-phosphate + NADPH; Xref=Rhea:RHEA:10116, ChEBI:CHEBI:16526, ChEBI:CHEBI:57783, ChEBI:CHEBI:58121, ChEBI:CHEBI:58349, ChEBI:CHEBI:58759; EC=1.1.1.44; Evidence={ECO:0000256|PIRNR:PIRNR000109, ECO:0000256|RuleBase:RU000485};	PATHWAY: Carbohydrate degradation; pentose phosphate pathway; D-ribulose 5-phosphate from D-glucose 6-phosphate (oxidative stage): step 3/3. {ECO:0000256|PIRNR:PIRNR000109, ECO:0000256|RuleBase:RU000485}.	D-gluconate metabolic process [GO:0019521]; pentose-phosphate shunt [GO:0006098]		NADP binding [GO:0050661]; phosphogluconate dehydrogenase (decarboxylating) activity [GO:0004616]	cellular organisms, Eukaryota, Opisthokonta, Fungi, Dikarya, Ascomycota, saccharomyceta, Pezizomycotina, leotiomyceta, Eurotiomycetes, Eurotiomycetidae, Eurotiales (green and blue molds), Trichocomaceae, Rasamsonia, Talaromyces emersonii (Thermophilic fungus) (Rasamsonia emersonii), Rasamsonia emersonii CBS 393.64			PF00393;PF03446;
A0A1H7SF96	A0A1H7SF96_9LACT	unreviewed	6-phosphogluconate dehydrogenase, decarboxylating (EC 1.1.1.44)	SAMN04488100_10822	Alkalibacterium putridalgicola	479	1.1.1.44	CATALYTIC ACTIVITY: ; Reaction=6-phospho-D-gluconate + NADP(+) = CO2 + D-ribulose 5-phosphate + NADPH; Xref=Rhea:RHEA:10116, ChEBI:CHEBI:16526, ChEBI:CHEBI:57783, ChEBI:CHEBI:58121, ChEBI:CHEBI:58349, ChEBI:CHEBI:58759; EC=1.1.1.44; Evidence={ECO:0000256|PIRNR:PIRNR000109, ECO:0000256|RuleBase:RU000485};	PATHWAY: Carbohydrate degradation; pentose phosphate pathway; D-ribulose 5-phosphate from D-glucose 6-phosphate (oxidative stage): step 3/3. {ECO:0000256|PIRNR:PIRNR000109, ECO:0000256|RuleBase:RU000485}.	D-gluconate metabolic process [GO:0019521]; pentose-phosphate shunt [GO:0006098]		NADP binding [GO:0050661]; phosphogluconate dehydrogenase (decarboxylating) activity [GO:0004616]	cellular organisms, Bacteria, Terrabacteria group, Firmicutes, Bacilli, Lactobacillales, Carnobacteriaceae, Alkalibacterium, Alkalibacterium putridalgicola			PF00393;PF03446;
A0A069D086	A0A069D086_9BACE	unreviewed	6-phosphogluconate dehydrogenase, decarboxylating (EC 1.1.1.44)	JCM15093_807	Bacteroides graminisolvens DSM 19988 = JCM 15093	490	1.1.1.44	CATALYTIC ACTIVITY: ; Reaction=6-phospho-D-gluconate + NADP(+) = CO2 + D-ribulose 5-phosphate + NADPH; Xref=Rhea:RHEA:10116, ChEBI:CHEBI:16526, ChEBI:CHEBI:57783, ChEBI:CHEBI:58121, ChEBI:CHEBI:58349, ChEBI:CHEBI:58759; EC=1.1.1.44; Evidence={ECO:0000256|PIRNR:PIRNR000109, ECO:0000256|RuleBase:RU000485};	PATHWAY: Carbohydrate degradation; pentose phosphate pathway; D-ribulose 5-phosphate from D-glucose 6-phosphate (oxidative stage): step 3/3. {ECO:0000256|PIRNR:PIRNR000109, ECO:0000256|RuleBase:RU000485}.	D-gluconate metabolic process [GO:0019521]; pentose-phosphate shunt [GO:0006098]		NADP binding [GO:0050661]; phosphogluconate dehydrogenase (decarboxylating) activity [GO:0004616]	cellular organisms, Bacteria, FCB group, Bacteroidetes/Chlorobi group, Bacteroidetes, Bacteroidia, Bacteroidales, Bacteroidaceae, Bacteroides, Bacteroides graminisolvens, Bacteroides graminisolvens DSM 19988 = JCM 15093			PF00393;PF03446;
E0NEU7	E0NEU7_PEDAC	unreviewed	6-phosphogluconate dehydrogenase, decarboxylating (EC 1.1.1.44)	gnd HMPREF0623_0159	Pediococcus acidilactici DSM 20284	515	1.1.1.44	CATALYTIC ACTIVITY: ; Reaction=6-phospho-D-gluconate + NADP(+) = CO2 + D-ribulose 5-phosphate + NADPH; Xref=Rhea:RHEA:10116, ChEBI:CHEBI:16526, ChEBI:CHEBI:57783, ChEBI:CHEBI:58121, ChEBI:CHEBI:58349, ChEBI:CHEBI:58759; EC=1.1.1.44; Evidence={ECO:0000256|PIRNR:PIRNR000109, ECO:0000256|RuleBase:RU000485};	PATHWAY: Carbohydrate degradation; pentose phosphate pathway; D-ribulose 5-phosphate from D-glucose 6-phosphate (oxidative stage): step 3/3. {ECO:0000256|PIRNR:PIRNR000109, ECO:0000256|RuleBase:RU000485}.	D-gluconate metabolic process [GO:0019521]; pentose-phosphate shunt [GO:0006098]		NADP binding [GO:0050661]; phosphogluconate dehydrogenase (decarboxylating) activity [GO:0004616]	cellular organisms, Bacteria, Terrabacteria group, Firmicutes, Bacilli, Lactobacillales, Lactobacillaceae, Pediococcus, Pediococcus acidilactici group, Pediococcus acidilactici, Pediococcus acidilactici DSM 20284			PF00393;PF03446;
A0A1E3B957	A0A1E3B957_9EURO	unreviewed	6-phosphogluconate dehydrogenase, decarboxylating (EC 1.1.1.44)	SI65_07134	Aspergillus cristatus	492	1.1.1.44	CATALYTIC ACTIVITY: ; Reaction=6-phospho-D-gluconate + NADP(+) = CO2 + D-ribulose 5-phosphate + NADPH; Xref=Rhea:RHEA:10116, ChEBI:CHEBI:16526, ChEBI:CHEBI:57783, ChEBI:CHEBI:58121, ChEBI:CHEBI:58349, ChEBI:CHEBI:58759; EC=1.1.1.44; Evidence={ECO:0000256|PIRNR:PIRNR000109, ECO:0000256|RuleBase:RU000485};	PATHWAY: Carbohydrate degradation; pentose phosphate pathway; D-ribulose 5-phosphate from D-glucose 6-phosphate (oxidative stage): step 3/3. {ECO:0000256|PIRNR:PIRNR000109, ECO:0000256|RuleBase:RU000485}.	D-gluconate metabolic process [GO:0019521]; pentose-phosphate shunt [GO:0006098]		NADP binding [GO:0050661]; phosphogluconate dehydrogenase (decarboxylating) activity [GO:0004616]	cellular organisms, Eukaryota, Opisthokonta, Fungi, Dikarya, Ascomycota, saccharomyceta, Pezizomycotina, leotiomyceta, Eurotiomycetes, Eurotiomycetidae, Eurotiales (green and blue molds), Aspergillaceae, Aspergillus, Aspergillus cristatus			PF00393;PF03446;
A0A1H2YYU7	A0A1H2YYU7_9BACL	unreviewed	6-phosphogluconate dehydrogenase, decarboxylating (EC 1.1.1.44)	SAMN05518848_104424	Paenibacillus sp. PDC88	492	1.1.1.44	CATALYTIC ACTIVITY: ; Reaction=6-phospho-D-gluconate + NADP(+) = CO2 + D-ribulose 5-phosphate + NADPH; Xref=Rhea:RHEA:10116, ChEBI:CHEBI:16526, ChEBI:CHEBI:57783, ChEBI:CHEBI:58121, ChEBI:CHEBI:58349, ChEBI:CHEBI:58759; EC=1.1.1.44; Evidence={ECO:0000256|PIRNR:PIRNR000109, ECO:0000256|RuleBase:RU000485};	PATHWAY: Carbohydrate degradation; pentose phosphate pathway; D-ribulose 5-phosphate from D-glucose 6-phosphate (oxidative stage): step 3/3. {ECO:0000256|PIRNR:PIRNR000109, ECO:0000256|RuleBase:RU000485}.	D-gluconate metabolic process [GO:0019521]; pentose-phosphate shunt [GO:0006098]		NADP binding [GO:0050661]; phosphogluconate dehydrogenase (decarboxylating) activity [GO:0004616]	cellular organisms, Bacteria, Terrabacteria group, Firmicutes, Bacilli, Bacillales, Paenibacillaceae, Paenibacillus, Paenibacillus sp. PDC88			PF00393;PF03446;
A0A1J0A507	A0A1J0A507_9ENTE	unreviewed	6-phosphogluconate dehydrogenase, decarboxylating (EC 1.1.1.44)	BHY08_03675	Vagococcus teuberi	475	1.1.1.44	CATALYTIC ACTIVITY: ; Reaction=6-phospho-D-gluconate + NADP(+) = CO2 + D-ribulose 5-phosphate + NADPH; Xref=Rhea:RHEA:10116, ChEBI:CHEBI:16526, ChEBI:CHEBI:57783, ChEBI:CHEBI:58121, ChEBI:CHEBI:58349, ChEBI:CHEBI:58759; EC=1.1.1.44; Evidence={ECO:0000256|PIRNR:PIRNR000109, ECO:0000256|RuleBase:RU000485};	PATHWAY: Carbohydrate degradation; pentose phosphate pathway; D-ribulose 5-phosphate from D-glucose 6-phosphate (oxidative stage): step 3/3. {ECO:0000256|PIRNR:PIRNR000109, ECO:0000256|RuleBase:RU000485}.	D-gluconate metabolic process [GO:0019521]; pentose-phosphate shunt [GO:0006098]		NADP binding [GO:0050661]; phosphogluconate dehydrogenase (decarboxylating) activity [GO:0004616]	cellular organisms, Bacteria, Terrabacteria group, Firmicutes, Bacilli, Lactobacillales, Enterococcaceae, Vagococcus, Vagococcus teuberi			PF00393;PF03446;
W1Q275	W1Q275_ABIDE	unreviewed	6-phosphogluconate dehydrogenase, decarboxylating (EC 1.1.1.44)	GCWU000182_001318	Abiotrophia defectiva ATCC 49176	481	1.1.1.44	CATALYTIC ACTIVITY: ; Reaction=6-phospho-D-gluconate + NADP(+) = CO2 + D-ribulose 5-phosphate + NADPH; Xref=Rhea:RHEA:10116, ChEBI:CHEBI:16526, ChEBI:CHEBI:57783, ChEBI:CHEBI:58121, ChEBI:CHEBI:58349, ChEBI:CHEBI:58759; EC=1.1.1.44; Evidence={ECO:0000256|PIRNR:PIRNR000109, ECO:0000256|RuleBase:RU000485};	PATHWAY: Carbohydrate degradation; pentose phosphate pathway; D-ribulose 5-phosphate from D-glucose 6-phosphate (oxidative stage): step 3/3. {ECO:0000256|PIRNR:PIRNR000109, ECO:0000256|RuleBase:RU000485}.	D-gluconate metabolic process [GO:0019521]; pentose-phosphate shunt [GO:0006098]		NADP binding [GO:0050661]; phosphogluconate dehydrogenase (decarboxylating) activity [GO:0004616]	cellular organisms, Bacteria, Terrabacteria group, Firmicutes, Bacilli, Lactobacillales, Aerococcaceae, Abiotrophia, Abiotrophia defectiva (Streptococcus defectivus), Abiotrophia defectiva ATCC 49176			PF00393;PF03446;
A0A1G7BTN3	A0A1G7BTN3_9BACT	unreviewed	6-phosphogluconate dehydrogenase, decarboxylating (EC 1.1.1.44)	SAMN04487894_13317	Niabella drilacis	485	1.1.1.44	CATALYTIC ACTIVITY: ; Reaction=6-phospho-D-gluconate + NADP(+) = CO2 + D-ribulose 5-phosphate + NADPH; Xref=Rhea:RHEA:10116, ChEBI:CHEBI:16526, ChEBI:CHEBI:57783, ChEBI:CHEBI:58121, ChEBI:CHEBI:58349, ChEBI:CHEBI:58759; EC=1.1.1.44; Evidence={ECO:0000256|PIRNR:PIRNR000109, ECO:0000256|RuleBase:RU000485};	PATHWAY: Carbohydrate degradation; pentose phosphate pathway; D-ribulose 5-phosphate from D-glucose 6-phosphate (oxidative stage): step 3/3. {ECO:0000256|PIRNR:PIRNR000109, ECO:0000256|RuleBase:RU000485}.	D-gluconate metabolic process [GO:0019521]; pentose-phosphate shunt [GO:0006098]		NADP binding [GO:0050661]; phosphogluconate dehydrogenase (decarboxylating) activity [GO:0004616]	cellular organisms, Bacteria, FCB group, Bacteroidetes/Chlorobi group, Bacteroidetes, Chitinophagia, Chitinophagales, Chitinophagaceae, Niabella, Niabella drilacis			PF00393;PF03446;
A1CRZ1	A1CRZ1_ASPCL	unreviewed	6-phosphogluconolactonase	ACLA_031450	Aspergillus clavatus (strain ATCC 1007 / CBS 513.65 / DSM 816 / NCTC 3887 / NRRL 1)	266				carbohydrate metabolic process [GO:0005975]; pentose-phosphate shunt [GO:0006098]		6-phosphogluconolactonase activity [GO:0017057]	cellular organisms, Eukaryota, Opisthokonta, Fungi, Dikarya, Ascomycota, saccharomyceta, Pezizomycotina, leotiomyceta, Eurotiomycetes, Eurotiomycetidae, Eurotiales (green and blue molds), Aspergillaceae, Aspergillus, Aspergillus clavatus, Aspergillus clavatus (strain ATCC 1007 / CBS 513.65 / DSM 816 / NCTC 3887 / NRRL 1)			PF01182;
A0A0F4YXQ5	A0A0F4YXQ5_TALEM	unreviewed	6-phosphogluconolactonase	T310_3082	Rasamsonia emersonii CBS 393.64	823				carbohydrate metabolic process [GO:0005975]; pentose-phosphate shunt [GO:0006098]		6-phosphogluconolactonase activity [GO:0017057]	cellular organisms, Eukaryota, Opisthokonta, Fungi, Dikarya, Ascomycota, saccharomyceta, Pezizomycotina, leotiomyceta, Eurotiomycetes, Eurotiomycetidae, Eurotiales (green and blue molds), Trichocomaceae, Rasamsonia, Talaromyces emersonii (Thermophilic fungus) (Rasamsonia emersonii), Rasamsonia emersonii CBS 393.64			PF01182;
G7X9G9	G7X9G9_ASPKW	unreviewed	6-phosphogluconolactonase	AKAW_01702	Aspergillus kawachii (strain NBRC 4308) (White koji mold) (Aspergillus awamori var. kawachi)	401							cellular organisms, Eukaryota, Opisthokonta, Fungi, Dikarya, Ascomycota, saccharomyceta, Pezizomycotina, leotiomyceta, Eurotiomycetes, Eurotiomycetidae, Eurotiales (green and blue molds), Aspergillaceae, Aspergillus, Aspergillus kawachii (White koji mold) (Aspergillus awamori var. kawachi), Aspergillus kawachii (strain NBRC 4308) (White koji mold) (Aspergillus awamori var. kawachi)			PF10282;
A0A2S3U1Y9	A0A2S3U1Y9_LACPN	unreviewed	6-phosphogluconolactonase (EC 3.1.1.31)	S101258_02913	Lactobacillus plantarum subsp. plantarum	339	3.1.1.31					6-phosphogluconolactonase activity [GO:0017057]	cellular organisms, Bacteria, Terrabacteria group, Firmicutes, Bacilli, Lactobacillales, Lactobacillaceae, Lactobacillus, Lactobacillus plantarum, Lactobacillus plantarum subsp. plantarum			PF10282;
A0A0M2PMG7	A0A0M2PMG7_9BACI	unreviewed	7,8-dihydroneopterin aldolase (EC 4.1.2.25)	WQ54_13730	Bacillus sp. SA1-12	120	4.1.2.25	CATALYTIC ACTIVITY: ; Reaction=7,8-dihydroneopterin = 6-hydroxymethyl-7,8-dihydropterin + glycolaldehyde; Xref=Rhea:RHEA:10540, ChEBI:CHEBI:17001, ChEBI:CHEBI:17071, ChEBI:CHEBI:44841; EC=4.1.2.25; Evidence={ECO:0000256|RuleBase:RU362079};	PATHWAY: Cofactor biosynthesis; tetrahydrofolate biosynthesis; 2-amino-4-hydroxy-6-hydroxymethyl-7,8-dihydropteridine diphosphate from 7,8-dihydroneopterin triphosphate: step 3/4. {ECO:0000256|RuleBase:RU362079}.	folic acid biosynthetic process [GO:0046656]; tetrahydrofolate biosynthetic process [GO:0046654]		dihydroneopterin aldolase activity [GO:0004150]	cellular organisms, Bacteria, Terrabacteria group, Firmicutes, Bacilli, Bacillales, Bacillaceae, Bacillus, Bacillus sp. SA1-12			PF02152;
A0A0K8LRI6	A0A0K8LRI6_9EURO	unreviewed	78 kDa glucose-regulated protein homolog	AUD_9831	Aspergillus udagawae	672						ATP binding [GO:0005524]	cellular organisms, Eukaryota, Opisthokonta, Fungi, Dikarya, Ascomycota, saccharomyceta, Pezizomycotina, leotiomyceta, Eurotiomycetes, Eurotiomycetidae, Eurotiales (green and blue molds), Aspergillaceae, Aspergillus, Aspergillus udagawae			PF00012;
A0A1F0QV90	A0A1F0QV90_9ACTO	unreviewed	AAA ATPase forming ring-shaped complexes	HMPREF2975_06905	Actinomyces sp. HMSC065F12	519				modification-dependent protein catabolic process [GO:0019941]; proteasomal protein catabolic process [GO:0010498]	proteasome complex [GO:0000502]	ATPase activity [GO:0016887]; ATP binding [GO:0005524]	cellular organisms, Bacteria, Terrabacteria group, Actinobacteria, Actinobacteria (high G+C Gram-positive bacteria), Actinomycetales, Actinomycetaceae, Actinomyces, Actinomyces sp. HMSC065F12			PF00004;PF16450;
A0A100IHI0	A0A100IHI0_ASPNG	unreviewed	AAA family ATPase/60S ribosome export protein Rix7	ABL_04093	Aspergillus niger	736						ATP binding [GO:0005524]	cellular organisms, Eukaryota, Opisthokonta, Fungi, Dikarya, Ascomycota, saccharomyceta, Pezizomycotina, leotiomyceta, Eurotiomycetes, Eurotiomycetidae, Eurotiales (green and blue molds), Aspergillaceae, Aspergillus, Aspergillus niger			PF00004;
A0A254U087	A0A254U087_ASPNG	unreviewed	AAR2 protein family protein	CAN33_53525	Aspergillus niger	490				translation [GO:0006412]	ribosome [GO:0005840]	structural constituent of ribosome [GO:0003735]	cellular organisms, Eukaryota, Opisthokonta, Fungi, Dikarya, Ascomycota, saccharomyceta, Pezizomycotina, leotiomyceta, Eurotiomycetes, Eurotiomycetidae, Eurotiales (green and blue molds), Aspergillaceae, Aspergillus, Aspergillus niger			PF05282;PF00411;
A0A0L1J2E4	A0A0L1J2E4_ASPNO	unreviewed	ABC a-pheromone efflux pump AtrD	ANOM_006101	Aspergillus nomius NRRL 13137	1464					integral component of membrane [GO:0016021]	ATPase activity, coupled to transmembrane movement of substances [GO:0042626]; ATP binding [GO:0005524]	cellular organisms, Eukaryota, Opisthokonta, Fungi, Dikarya, Ascomycota, saccharomyceta, Pezizomycotina, leotiomyceta, Eurotiomycetes, Eurotiomycetidae, Eurotiales (green and blue molds), Aspergillaceae, Aspergillus, Aspergillus nomius, Aspergillus nomius NRRL 13137			PF00664;PF00005;PF04669;
A0A100IQI4	A0A100IQI4_ASPNG	unreviewed	ABC transporter	ABL_08150	Aspergillus niger	614						ATPase activity [GO:0016887]; ATP binding [GO:0005524]	cellular organisms, Eukaryota, Opisthokonta, Fungi, Dikarya, Ascomycota, saccharomyceta, Pezizomycotina, leotiomyceta, Eurotiomycetes, Eurotiomycetidae, Eurotiales (green and blue molds), Aspergillaceae, Aspergillus, Aspergillus niger			PF00005;PF12848;
A0A0Q9RJR7	A0A0Q9RJR7_9ACTN	unreviewed	ABC transporter	ASH02_03065	Nocardioides sp. Soil796	551					integral component of membrane [GO:0016021]	GTP binding [GO:0005525]	cellular organisms, Bacteria, Terrabacteria group, Actinobacteria, Actinobacteria (high G+C Gram-positive bacteria), Propionibacteriales, Nocardioidaceae, Nocardioides, Nocardioides sp. Soil796			PF01926;
A0A1A2LG44	A0A1A2LG44_9MYCO	unreviewed	ABC transporter ATP-binding protein	A5699_01355	Mycobacterium sp. E802	502						ATPase activity [GO:0016887]; ATP binding [GO:0005524]	cellular organisms, Bacteria, Terrabacteria group, Actinobacteria, Actinobacteria (high G+C Gram-positive bacteria), Corynebacteriales, Mycobacteriaceae, Mycobacterium, Mycobacterium sp. E802			PF00005;
W7BGC9	W7BGC9_LISGR	unreviewed	ABC transporter ATP-binding protein/permease	LMUR_13384	Listeria grayi FSL F6-1183	574					integral component of membrane [GO:0016021]	ATPase activity, coupled to transmembrane movement of substances [GO:0042626]; ATP binding [GO:0005524]	cellular organisms, Bacteria, Terrabacteria group, Firmicutes, Bacilli, Bacillales, Listeriaceae, Listeria, Listeria grayi (Listeria murrayi), Listeria grayi FSL F6-1183			PF00664;PF00005;
A0A1S1FN18	A0A1S1FN18_9BACI	unreviewed	ABC transporter permease	HMPREF3291_12345	Bacillus sp. HMSC76G11	294				transmembrane transport [GO:0055085]	integral component of membrane [GO:0016021]; plasma membrane [GO:0005886]		cellular organisms, Bacteria, Terrabacteria group, Firmicutes, Bacilli, Bacillales, Bacillaceae, Bacillus, Bacillus sp. HMSC76G11			PF00528;
R8T1T1	R8T1T1_BACCE	unreviewed	ABC transporter permease	KOY_05118	Bacillus cereus VDM021	656				transmembrane transport [GO:0055085]	integral component of membrane [GO:0016021]		cellular organisms, Bacteria, Terrabacteria group, Firmicutes, Bacilli, Bacillales, Bacillaceae, Bacillus, Bacillus cereus group, Bacillus cereus, Bacillus cereus VDM021			PF02687;
A0A0M2W132	A0A0M2W132_9BACL	unreviewed	ABC transporter substrate-binding protein	XI25_04190	Paenibacillus sp. DMB20	484							cellular organisms, Bacteria, Terrabacteria group, Firmicutes, Bacilli, Bacillales, Paenibacillaceae, Paenibacillus, Paenibacillus sp. DMB20			PF01547;
A0A2N0FFL9	A0A2N0FFL9_9ACTN	unreviewed	ABC-type multidrug transport system fused ATPase/permease subunit	BX258_2211	Streptomyces sp. 4121.5	577					integral component of membrane [GO:0016021]	ATPase activity, coupled to transmembrane movement of substances [GO:0042626]; ATP binding [GO:0005524]	cellular organisms, Bacteria, Terrabacteria group, Actinobacteria, Actinobacteria (high G+C Gram-positive bacteria), Streptomycetales, Streptomycetaceae, Streptomyces, Streptomyces sp. 4121.5			PF00664;PF00005;
A0A0F4Z3I1	A0A0F4Z3I1_TALEM	unreviewed	Acetoacetyl-CoA synthase	T310_1074	Rasamsonia emersonii CBS 393.64	1301				lipid metabolic process [GO:0006629]		acetoacetate-CoA ligase activity [GO:0030729]; metal ion binding [GO:0046872]; metalloendopeptidase activity [GO:0004222]	cellular organisms, Eukaryota, Opisthokonta, Fungi, Dikarya, Ascomycota, saccharomyceta, Pezizomycotina, leotiomyceta, Eurotiomycetes, Eurotiomycetidae, Eurotiales (green and blue molds), Trichocomaceae, Rasamsonia, Talaromyces emersonii (Thermophilic fungus) (Rasamsonia emersonii), Rasamsonia emersonii CBS 393.64			PF16177;PF00501;PF00675;PF05193;
H4GIS6	H4GIS6_9LACO	unreviewed	Acetoin reductase	PS3_20024	Lactobacillus gastricus PS3	257				acetoin catabolic process [GO:0045150]		acetoin dehydrogenase activity [GO:0019152]	cellular organisms, Bacteria, Terrabacteria group, Firmicutes, Bacilli, Lactobacillales, Lactobacillaceae, Lactobacillus, Lactobacillus gastricus, Lactobacillus gastricus PS3
A0A0F4YUQ0	A0A0F4YUQ0_TALEM	unreviewed	Acetolactate synthase	T310_4368	Rasamsonia emersonii CBS 393.64	1045						catalytic activity [GO:0003824]; magnesium ion binding [GO:0000287]; thiamine pyrophosphate binding [GO:0030976]	cellular organisms, Eukaryota, Opisthokonta, Fungi, Dikarya, Ascomycota, saccharomyceta, Pezizomycotina, leotiomyceta, Eurotiomycetes, Eurotiomycetidae, Eurotiales (green and blue molds), Trichocomaceae, Rasamsonia, Talaromyces emersonii (Thermophilic fungus) (Rasamsonia emersonii), Rasamsonia emersonii CBS 393.64			PF02775;PF00205;PF02776;PF00400;
A0A0D7W1C6	A0A0D7W1C6_9FLAO	unreviewed	Acetolactate synthase (EC 2.2.1.6)	PK35_09865	Tamlana nanhaiensis	578	2.2.1.6	CATALYTIC ACTIVITY: ; Reaction=H(+) + 2 pyruvate = (2S)-2-acetolactate + CO2; Xref=Rhea:RHEA:25249, ChEBI:CHEBI:15361, ChEBI:CHEBI:15378, ChEBI:CHEBI:16526, ChEBI:CHEBI:58476; EC=2.2.1.6; Evidence={ECO:0000256|RuleBase:RU003591};	PATHWAY: Amino-acid biosynthesis; L-isoleucine biosynthesis; L-isoleucine from 2-oxobutanoate: step 1/4. {ECO:0000256|RuleBase:RU003591}.; PATHWAY: Amino-acid biosynthesis; L-valine biosynthesis; L-valine from pyruvate: step 1/4. {ECO:0000256|RuleBase:RU003591}.	isoleucine biosynthetic process [GO:0009097]; valine biosynthetic process [GO:0009099]		acetolactate synthase activity [GO:0003984]; flavin adenine dinucleotide binding [GO:0050660]; magnesium ion binding [GO:0000287]; thiamine pyrophosphate binding [GO:0030976]	cellular organisms, Bacteria, FCB group, Bacteroidetes/Chlorobi group, Bacteroidetes, Flavobacteriia, Flavobacteriales, Flavobacteriaceae, Tamlana, Tamlana nanhaiensis			PF02775;PF00205;PF02776;
B0XXW9	B0XXW9_ASPFC	unreviewed	Acetolactate synthase (EC 2.2.1.6)	AFUB_038840	Neosartorya fumigata (strain CEA10 / CBS 144.89 / FGSC A1163) (Aspergillus fumigatus)	752	2.2.1.6	CATALYTIC ACTIVITY: ; Reaction=H(+) + 2 pyruvate = (2S)-2-acetolactate + CO2; Xref=Rhea:RHEA:25249, ChEBI:CHEBI:15361, ChEBI:CHEBI:15378, ChEBI:CHEBI:16526, ChEBI:CHEBI:58476; EC=2.2.1.6; Evidence={ECO:0000256|RuleBase:RU003591};	PATHWAY: Amino-acid biosynthesis; L-isoleucine biosynthesis; L-isoleucine from 2-oxobutanoate: step 1/4. {ECO:0000256|RuleBase:RU003591}.; PATHWAY: Amino-acid biosynthesis; L-valine biosynthesis; L-valine from pyruvate: step 1/4. {ECO:0000256|RuleBase:RU003591}.	isoleucine biosynthetic process [GO:0009097]; valine biosynthetic process [GO:0009099]		acetolactate synthase activity [GO:0003984]; flavin adenine dinucleotide binding [GO:0050660]; magnesium ion binding [GO:0000287]; thiamine pyrophosphate binding [GO:0030976]	cellular organisms, Eukaryota, Opisthokonta, Fungi, Dikarya, Ascomycota, saccharomyceta, Pezizomycotina, leotiomyceta, Eurotiomycetes, Eurotiomycetidae, Eurotiales (green and blue molds), Aspergillaceae, Aspergillus, Neosartorya fumigata (Aspergillus fumigatus), Neosartorya fumigata (strain CEA10 / CBS 144.89 / FGSC A1163) (Aspergillus fumigatus)			PF02775;PF00205;PF02776;
A0A1F7ZKJ7	A0A1F7ZKJ7_9EURO	unreviewed	Acetyl-CoA acetyltransferase IA (Fragment)	ABOM_011259	Aspergillus bombycis	430						transferase activity, transferring acyl groups other than amino-acyl groups [GO:0016747]	cellular organisms, Eukaryota, Opisthokonta, Fungi, Dikarya, Ascomycota, saccharomyceta, Pezizomycotina, leotiomyceta, Eurotiomycetes, Eurotiomycetidae, Eurotiales (green and blue molds), Aspergillaceae, Aspergillus, Aspergillus bombycis			PF02803;PF00108;
A0A0F4YIJ1	A0A0F4YIJ1_TALEM	unreviewed	Acetyl-CoA C-acetyltransferase (EC 2.3.1.9)	T310_8016	Rasamsonia emersonii CBS 393.64	354	2.3.1.9					acetyl-CoA C-acetyltransferase activity [GO:0003985]	cellular organisms, Eukaryota, Opisthokonta, Fungi, Dikarya, Ascomycota, saccharomyceta, Pezizomycotina, leotiomyceta, Eurotiomycetes, Eurotiomycetidae, Eurotiales (green and blue molds), Trichocomaceae, Rasamsonia, Talaromyces emersonii (Thermophilic fungus) (Rasamsonia emersonii), Rasamsonia emersonii CBS 393.64			PF02803;PF00108;
A0A2G7FFB9	A0A2G7FFB9_9EURO	unreviewed	Acetyl-CoA C-acyltransferase	AARAC_004282	Aspergillus arachidicola	791						transferase activity, transferring acyl groups other than amino-acyl groups [GO:0016747]	cellular organisms, Eukaryota, Opisthokonta, Fungi, Dikarya, Ascomycota, saccharomyceta, Pezizomycotina, leotiomyceta, Eurotiomycetes, Eurotiomycetidae, Eurotiales (green and blue molds), Aspergillaceae, Aspergillus, Aspergillus arachidicola			PF02803;PF00108;
A0A0F4YTT1	A0A0F4YTT1_TALEM	unreviewed	Acetyl-CoA C-acyltransferase (EC 2.3.1.16)	T310_4752	Rasamsonia emersonii CBS 393.64	413	2.3.1.16					acetyl-CoA C-acyltransferase activity [GO:0003988]	cellular organisms, Eukaryota, Opisthokonta, Fungi, Dikarya, Ascomycota, saccharomyceta, Pezizomycotina, leotiomyceta, Eurotiomycetes, Eurotiomycetidae, Eurotiales (green and blue molds), Trichocomaceae, Rasamsonia, Talaromyces emersonii (Thermophilic fungus) (Rasamsonia emersonii), Rasamsonia emersonii CBS 393.64			PF02803;PF00108;
A0A0F4YUD3	A0A0F4YUD3_TALEM	unreviewed	Acetyl-CoA C-acyltransferase (EC 2.3.1.16)	T310_4221	Rasamsonia emersonii CBS 393.64	421	2.3.1.16			fatty acid beta-oxidation [GO:0006635]	mitochondrial intermembrane space [GO:0005758]; peroxisomal matrix [GO:0005782]	acetyl-CoA C-acyltransferase activity [GO:0003988]; mRNA binding [GO:0003729]	cellular organisms, Eukaryota, Opisthokonta, Fungi, Dikarya, Ascomycota, saccharomyceta, Pezizomycotina, leotiomyceta, Eurotiomycetes, Eurotiomycetidae, Eurotiales (green and blue molds), Trichocomaceae, Rasamsonia, Talaromyces emersonii (Thermophilic fungus) (Rasamsonia emersonii), Rasamsonia emersonii CBS 393.64			PF02803;PF00108;
A0A254UAS6	A0A254UAS6_ASPNG	unreviewed	Acetyl-CoA C-acyltransferase family protein (EC 2.3.1.16)	CAN33_10645	Aspergillus niger	997	2.3.1.16				mitochondrion [GO:0005739]	acetyl-CoA C-acyltransferase activity [GO:0003988]	cellular organisms, Eukaryota, Opisthokonta, Fungi, Dikarya, Ascomycota, saccharomyceta, Pezizomycotina, leotiomyceta, Eurotiomycetes, Eurotiomycetidae, Eurotiales (green and blue molds), Aspergillaceae, Aspergillus, Aspergillus niger			PF10501;PF02803;PF00108;
G7XHM5	G7XHM5_ASPKW	unreviewed	Acetyl-CoA carboxylase	AKAW_04548	Aspergillus kawachii (strain NBRC 4308) (White koji mold) (Aspergillus awamori var. kawachi)	2283				fatty acid biosynthetic process [GO:0006633]		acetyl-CoA carboxylase activity [GO:0003989]; ATP binding [GO:0005524]; metal ion binding [GO:0046872]	cellular organisms, Eukaryota, Opisthokonta, Fungi, Dikarya, Ascomycota, saccharomyceta, Pezizomycotina, leotiomyceta, Eurotiomycetes, Eurotiomycetidae, Eurotiales (green and blue molds), Aspergillaceae, Aspergillus, Aspergillus kawachii (White koji mold) (Aspergillus awamori var. kawachi), Aspergillus kawachii (strain NBRC 4308) (White koji mold) (Aspergillus awamori var. kawachi)			PF08326;PF02785;PF00289;PF00364;PF01039;PF02786;
Q1JTV6	Q1JTV6_ASPNG	unreviewed	Acetyl-CoA carboxylase	accA	Aspergillus niger	2295				fatty acid biosynthetic process [GO:0006633]		acetyl-CoA carboxylase activity [GO:0003989]; ATP binding [GO:0005524]; metal ion binding [GO:0046872]	cellular organisms, Eukaryota, Opisthokonta, Fungi, Dikarya, Ascomycota, saccharomyceta, Pezizomycotina, leotiomyceta, Eurotiomycetes, Eurotiomycetidae, Eurotiales (green and blue molds), Aspergillaceae, Aspergillus, Aspergillus niger			PF08326;PF02785;PF00289;PF00364;PF01039;PF02786;
A0A286IGW6	A0A286IGW6_9BACT	unreviewed	Acetyl-CoA carboxylase, biotin carboxylase subunit	SAMN06298216_0304	Cytophagales bacterium TFI 002	491						ATP binding [GO:0005524]; metal ion binding [GO:0046872]	cellular organisms, Bacteria, FCB group, Bacteroidetes/Chlorobi group, Bacteroidetes, Cytophagia, Cytophagales, unclassified Cytophagales, unclassified Cytophagales (miscellaneous), Cytophagales bacterium TFI 002			PF02785;PF00289;PF02786;
A0A2I1DB25	A0A2I1DB25_9EURO	unreviewed	Acetyl-CoA hydrolase	P168DRAFT_302078	Aspergillus campestris IBT 28561	540				acetyl-CoA metabolic process [GO:0006084]		hydrolase activity [GO:0016787]	cellular organisms, Eukaryota, Opisthokonta, Fungi, Dikarya, Ascomycota, saccharomyceta, Pezizomycotina, leotiomyceta, Eurotiomycetes, Eurotiomycetidae, Eurotiales (green and blue molds), Aspergillaceae, Aspergillus, Aspergillus campestris, Aspergillus campestris IBT 28561			PF13336;PF02550;
A0A0F0I7M7	A0A0F0I7M7_ASPPU	unreviewed	Acetyl-CoA hydrolase/transferase C-terminal domain protein	P875_00086499	Aspergillus parasiticus (strain ATCC 56775 / NRRL 5862 / SRRC 143 / SU-1)	525				acetyl-CoA metabolic process [GO:0006084]		hydrolase activity [GO:0016787]; transferase activity [GO:0016740]	cellular organisms, Eukaryota, Opisthokonta, Fungi, Dikarya, Ascomycota, saccharomyceta, Pezizomycotina, leotiomyceta, Eurotiomycetes, Eurotiomycetidae, Eurotiales (green and blue molds), Aspergillaceae, Aspergillus, Aspergillus parasiticus, Aspergillus parasiticus (strain ATCC 56775 / NRRL 5862 / SRRC 143 / SU-1)			PF13336;PF02550;
A0A2V5HFG1	A0A2V5HFG1_9EURO	unreviewed	Acetyl-coenzyme A synthetase (EC 6.2.1.1)	BO99DRAFT_471327	Aspergillus violaceofuscus CBS 115571	670	6.2.1.1	CATALYTIC ACTIVITY: ; Reaction=acetate + ATP + CoA = acetyl-CoA + AMP + diphosphate; Xref=Rhea:RHEA:23176, ChEBI:CHEBI:30089, ChEBI:CHEBI:30616, ChEBI:CHEBI:33019, ChEBI:CHEBI:57287, ChEBI:CHEBI:57288, ChEBI:CHEBI:456215; EC=6.2.1.1; Evidence={ECO:0000256|RuleBase:RU361147};		acetyl-CoA biosynthetic process from acetate [GO:0019427]		acetate-CoA ligase activity [GO:0003987]; AMP binding [GO:0016208]; ATP binding [GO:0005524]	cellular organisms, Eukaryota, Opisthokonta, Fungi, Dikarya, Ascomycota, saccharomyceta, Pezizomycotina, leotiomyceta, Eurotiomycetes, Eurotiomycetidae, Eurotiales (green and blue molds), Aspergillaceae, Aspergillus, Aspergillus violaceofuscus, Aspergillus violaceofuscus CBS 115571			PF16177;PF00501;PF13193;
A0A100IB46	A0A100IB46_ASPNG	unreviewed	Acetyl-coenzyme A synthetase (EC 6.2.1.1)	ABL_02424	Aspergillus niger	670	6.2.1.1	CATALYTIC ACTIVITY: ; Reaction=acetate + ATP + CoA = acetyl-CoA + AMP + diphosphate; Xref=Rhea:RHEA:23176, ChEBI:CHEBI:30089, ChEBI:CHEBI:30616, ChEBI:CHEBI:33019, ChEBI:CHEBI:57287, ChEBI:CHEBI:57288, ChEBI:CHEBI:456215; EC=6.2.1.1; Evidence={ECO:0000256|RuleBase:RU361147};		acetyl-CoA biosynthetic process from acetate [GO:0019427]		acetate-CoA ligase activity [GO:0003987]; AMP binding [GO:0016208]; ATP binding [GO:0005524]	cellular organisms, Eukaryota, Opisthokonta, Fungi, Dikarya, Ascomycota, saccharomyceta, Pezizomycotina, leotiomyceta, Eurotiomycetes, Eurotiomycetidae, Eurotiales (green and blue molds), Aspergillaceae, Aspergillus, Aspergillus niger			PF16177;PF00501;PF13193;
A0A1R3RUH0	A0A1R3RUH0_ASPC5	unreviewed	Acetyl-coenzyme A synthetase (EC 6.2.1.1)	ASPCADRAFT_205415	Aspergillus carbonarius (strain ITEM 5010)	670	6.2.1.1	CATALYTIC ACTIVITY: ; Reaction=acetate + ATP + CoA = acetyl-CoA + AMP + diphosphate; Xref=Rhea:RHEA:23176, ChEBI:CHEBI:30089, ChEBI:CHEBI:30616, ChEBI:CHEBI:33019, ChEBI:CHEBI:57287, ChEBI:CHEBI:57288, ChEBI:CHEBI:456215; EC=6.2.1.1; Evidence={ECO:0000256|RuleBase:RU361147};		acetyl-CoA biosynthetic process from acetate [GO:0019427]		acetate-CoA ligase activity [GO:0003987]; AMP binding [GO:0016208]; ATP binding [GO:0005524]	cellular organisms, Eukaryota, Opisthokonta, Fungi, Dikarya, Ascomycota, saccharomyceta, Pezizomycotina, leotiomyceta, Eurotiomycetes, Eurotiomycetidae, Eurotiales (green and blue molds), Aspergillaceae, Aspergillus, Aspergillus carbonarius, Aspergillus carbonarius (strain ITEM 5010)			PF16177;PF00501;PF13193;
A0A0S7E0H6	A0A0S7E0H6_9EURO	unreviewed	Acetyl-coenzyme A synthetase (EC 6.2.1.1)	ALT_5568	Aspergillus lentulus	670	6.2.1.1	CATALYTIC ACTIVITY: ; Reaction=acetate + ATP + CoA = acetyl-CoA + AMP + diphosphate; Xref=Rhea:RHEA:23176, ChEBI:CHEBI:30089, ChEBI:CHEBI:30616, ChEBI:CHEBI:33019, ChEBI:CHEBI:57287, ChEBI:CHEBI:57288, ChEBI:CHEBI:456215; EC=6.2.1.1; Evidence={ECO:0000256|RuleBase:RU361147};		acetyl-CoA biosynthetic process from acetate [GO:0019427]		acetate-CoA ligase activity [GO:0003987]; AMP binding [GO:0016208]; ATP binding [GO:0005524]	cellular organisms, Eukaryota, Opisthokonta, Fungi, Dikarya, Ascomycota, saccharomyceta, Pezizomycotina, leotiomyceta, Eurotiomycetes, Eurotiomycetidae, Eurotiales (green and blue molds), Aspergillaceae, Aspergillus, Aspergillus lentulus			PF16177;PF00501;PF13193;
A0A2T5LPN5	A0A2T5LPN5_9EURO	unreviewed	Acetyl-coenzyme A synthetase (EC 6.2.1.1)	P175DRAFT_0504149	Aspergillus ochraceoroseus IBT 24754	670	6.2.1.1	CATALYTIC ACTIVITY: ; Reaction=acetate + ATP + CoA = acetyl-CoA + AMP + diphosphate; Xref=Rhea:RHEA:23176, ChEBI:CHEBI:30089, ChEBI:CHEBI:30616, ChEBI:CHEBI:33019, ChEBI:CHEBI:57287, ChEBI:CHEBI:57288, ChEBI:CHEBI:456215; EC=6.2.1.1; Evidence={ECO:0000256|RuleBase:RU361147};		acetyl-CoA biosynthetic process from acetate [GO:0019427]		acetate-CoA ligase activity [GO:0003987]; AMP binding [GO:0016208]; ATP binding [GO:0005524]	cellular organisms, Eukaryota, Opisthokonta, Fungi, Dikarya, Ascomycota, saccharomyceta, Pezizomycotina, leotiomyceta, Eurotiomycetes, Eurotiomycetidae, Eurotiales (green and blue molds), Aspergillaceae, Aspergillus, Aspergillus ochraceoroseus, Aspergillus ochraceoroseus IBT 24754			PF16177;PF00501;PF13193;
A0A0U4ZTS7	A0A0U4ZTS7_9EURO	unreviewed	Acetyl-coenzyme A synthetase (EC 6.2.1.1)	ASPCAL01982	Aspergillus calidoustus	670	6.2.1.1	CATALYTIC ACTIVITY: ; Reaction=acetate + ATP + CoA = acetyl-CoA + AMP + diphosphate; Xref=Rhea:RHEA:23176, ChEBI:CHEBI:30089, ChEBI:CHEBI:30616, ChEBI:CHEBI:33019, ChEBI:CHEBI:57287, ChEBI:CHEBI:57288, ChEBI:CHEBI:456215; EC=6.2.1.1; Evidence={ECO:0000256|RuleBase:RU361147};		acetyl-CoA biosynthetic process from acetate [GO:0019427]		acetate-CoA ligase activity [GO:0003987]; AMP binding [GO:0016208]; ATP binding [GO:0005524]	cellular organisms, Eukaryota, Opisthokonta, Fungi, Dikarya, Ascomycota, saccharomyceta, Pezizomycotina, leotiomyceta, Eurotiomycetes, Eurotiomycetidae, Eurotiales (green and blue molds), Aspergillaceae, Aspergillus, Aspergillus calidoustus			PF16177;PF00501;PF13193;
A0A0L1IL17	A0A0L1IL17_ASPNO	unreviewed	Acetyl-coenzyme A synthetase (EC 6.2.1.1)	ANOM_011747	Aspergillus nomius NRRL 13137	716	6.2.1.1	CATALYTIC ACTIVITY: ; Reaction=acetate + ATP + CoA = acetyl-CoA + AMP + diphosphate; Xref=Rhea:RHEA:23176, ChEBI:CHEBI:30089, ChEBI:CHEBI:30616, ChEBI:CHEBI:33019, ChEBI:CHEBI:57287, ChEBI:CHEBI:57288, ChEBI:CHEBI:456215; EC=6.2.1.1; Evidence={ECO:0000256|RuleBase:RU361147};		acetyl-CoA biosynthetic process from acetate [GO:0019427]		acetate-CoA ligase activity [GO:0003987]; AMP binding [GO:0016208]; ATP binding [GO:0005524]	cellular organisms, Eukaryota, Opisthokonta, Fungi, Dikarya, Ascomycota, saccharomyceta, Pezizomycotina, leotiomyceta, Eurotiomycetes, Eurotiomycetidae, Eurotiales (green and blue molds), Aspergillaceae, Aspergillus, Aspergillus nomius, Aspergillus nomius NRRL 13137			PF16177;PF00501;PF13193;
A0A1L9PMN1	A0A1L9PMN1_ASPVE	unreviewed	Acetyl-coenzyme A synthetase (EC 6.2.1.1)	ASPVEDRAFT_131904	Aspergillus versicolor CBS 583.65	672	6.2.1.1	CATALYTIC ACTIVITY: ; Reaction=acetate + ATP + CoA = acetyl-CoA + AMP + diphosphate; Xref=Rhea:RHEA:23176, ChEBI:CHEBI:30089, ChEBI:CHEBI:30616, ChEBI:CHEBI:33019, ChEBI:CHEBI:57287, ChEBI:CHEBI:57288, ChEBI:CHEBI:456215; EC=6.2.1.1; Evidence={ECO:0000256|RuleBase:RU361147};		acetyl-CoA biosynthetic process from acetate [GO:0019427]		acetate-CoA ligase activity [GO:0003987]; AMP binding [GO:0016208]; ATP binding [GO:0005524]	cellular organisms, Eukaryota, Opisthokonta, Fungi, Dikarya, Ascomycota, saccharomyceta, Pezizomycotina, leotiomyceta, Eurotiomycetes, Eurotiomycetidae, Eurotiales (green and blue molds), Aspergillaceae, Aspergillus, Aspergillus versicolor, Aspergillus versicolor CBS 583.65			PF16177;PF00501;PF13193;
A0A0K8L5Z6	A0A0K8L5Z6_9EURO	unreviewed	Acetyl-coenzyme A synthetase (EC 6.2.1.1)	AUD_2422	Aspergillus udagawae	670	6.2.1.1	CATALYTIC ACTIVITY: ; Reaction=acetate + ATP + CoA = acetyl-CoA + AMP + diphosphate; Xref=Rhea:RHEA:23176, ChEBI:CHEBI:30089, ChEBI:CHEBI:30616, ChEBI:CHEBI:33019, ChEBI:CHEBI:57287, ChEBI:CHEBI:57288, ChEBI:CHEBI:456215; EC=6.2.1.1; Evidence={ECO:0000256|RuleBase:RU361147};		acetyl-CoA biosynthetic process from acetate [GO:0019427]		acetate-CoA ligase activity [GO:0003987]; AMP binding [GO:0016208]; ATP binding [GO:0005524]	cellular organisms, Eukaryota, Opisthokonta, Fungi, Dikarya, Ascomycota, saccharomyceta, Pezizomycotina, leotiomyceta, Eurotiomycetes, Eurotiomycetidae, Eurotiales (green and blue molds), Aspergillaceae, Aspergillus, Aspergillus udagawae			PF16177;PF00501;PF13193;
A0A1L9X789	A0A1L9X789_ASPAC	unreviewed	Acetyl-coenzyme A synthetase (EC 6.2.1.1)	ASPACDRAFT_75665	Aspergillus aculeatus ATCC 16872	670	6.2.1.1	CATALYTIC ACTIVITY: ; Reaction=acetate + ATP + CoA = acetyl-CoA + AMP + diphosphate; Xref=Rhea:RHEA:23176, ChEBI:CHEBI:30089, ChEBI:CHEBI:30616, ChEBI:CHEBI:33019, ChEBI:CHEBI:57287, ChEBI:CHEBI:57288, ChEBI:CHEBI:456215; EC=6.2.1.1; Evidence={ECO:0000256|RuleBase:RU361147};		acetyl-CoA biosynthetic process from acetate [GO:0019427]		acetate-CoA ligase activity [GO:0003987]; AMP binding [GO:0016208]; ATP binding [GO:0005524]	cellular organisms, Eukaryota, Opisthokonta, Fungi, Dikarya, Ascomycota, saccharomyceta, Pezizomycotina, leotiomyceta, Eurotiomycetes, Eurotiomycetidae, Eurotiales (green and blue molds), Aspergillaceae, Aspergillus, Aspergillus aculeatus, Aspergillus aculeatus ATCC 16872			PF16177;PF00501;PF13193;
A0A0J5PI13	A0A0J5PI13_ASPFM	unreviewed	Acetylglutamate kinase	Y699_07410	Aspergillus fumigatus Z5	1956				arginine biosynthetic process [GO:0006526]; vesicle-mediated transport [GO:0016192]	cytoplasm [GO:0005737]; integral component of membrane [GO:0016021]	kinase activity [GO:0016301]; N-acetyl-gamma-glutamyl-phosphate reductase activity [GO:0003942]; NAD binding [GO:0051287]	cellular organisms, Eukaryota, Opisthokonta, Fungi, Dikarya, Ascomycota, saccharomyceta, Pezizomycotina, leotiomyceta, Eurotiomycetes, Eurotiomycetidae, Eurotiales (green and blue molds), Aspergillaceae, Aspergillus, Neosartorya fumigata (Aspergillus fumigatus), Aspergillus fumigatus Z5			PF00696;PF04768;PF01118;PF00957;
A0A100IGJ9	A0A100IGJ9_ASPNG	unreviewed	Acetylornithine aminotransferase	ABL_03843	Aspergillus niger	474				arginine metabolic process [GO:0006525]		pyridoxal phosphate binding [GO:0030170]; transaminase activity [GO:0008483]	cellular organisms, Eukaryota, Opisthokonta, Fungi, Dikarya, Ascomycota, saccharomyceta, Pezizomycotina, leotiomyceta, Eurotiomycetes, Eurotiomycetidae, Eurotiales (green and blue molds), Aspergillaceae, Aspergillus, Aspergillus niger			PF00202;
A0A1L9MXK3	A0A1L9MXK3_ASPTU	unreviewed	Acetyltransferase component of pyruvate dehydrogenase complex (EC 2.3.1.12)	ASPTUDRAFT_77047	Aspergillus tubingensis CBS 134.48	829	2.3.1.12	CATALYTIC ACTIVITY: ; Reaction=(R)-N(6)-dihydrolipoyl-L-lysyl-[protein] + acetyl-CoA = (R)-N(6)-(S(8)-acetyldihydrolipoyl)-L-lysyl-[protein] + CoA; Xref=Rhea:RHEA:17017, Rhea:RHEA-COMP:10475, Rhea:RHEA-COMP:10478, ChEBI:CHEBI:57287, ChEBI:CHEBI:57288, ChEBI:CHEBI:83100, ChEBI:CHEBI:83111; EC=2.3.1.12; Evidence={ECO:0000256|RuleBase:RU361137};		pyruvate metabolic process [GO:0006090]	integral component of membrane [GO:0016021]; mitochondrial matrix [GO:0005759]; pyruvate dehydrogenase complex [GO:0045254]	dihydrolipoyllysine-residue acetyltransferase activity [GO:0004742]	cellular organisms, Eukaryota, Opisthokonta, Fungi, Dikarya, Ascomycota, saccharomyceta, Pezizomycotina, leotiomyceta, Eurotiomycetes, Eurotiomycetidae, Eurotiales (green and blue molds), Aspergillaceae, Aspergillus, Aspergillus tubingensis, Aspergillus tubingensis CBS 134.48			PF00198;PF00364;PF17304;PF02817;
A1CDQ6	A1CDQ6_ASPCL	unreviewed	Acetyltransferase component of pyruvate dehydrogenase complex (EC 2.3.1.12)	ACLA_007420	Aspergillus clavatus (strain ATCC 1007 / CBS 513.65 / DSM 816 / NCTC 3887 / NRRL 1)	851	2.3.1.12	CATALYTIC ACTIVITY: ; Reaction=(R)-N(6)-dihydrolipoyl-L-lysyl-[protein] + acetyl-CoA = (R)-N(6)-(S(8)-acetyldihydrolipoyl)-L-lysyl-[protein] + CoA; Xref=Rhea:RHEA:17017, Rhea:RHEA-COMP:10475, Rhea:RHEA-COMP:10478, ChEBI:CHEBI:57287, ChEBI:CHEBI:57288, ChEBI:CHEBI:83100, ChEBI:CHEBI:83111; EC=2.3.1.12; Evidence={ECO:0000256|RuleBase:RU361137};		pyruvate metabolic process [GO:0006090]	integral component of membrane [GO:0016021]; mitochondrial matrix [GO:0005759]; pyruvate dehydrogenase complex [GO:0045254]	dihydrolipoyllysine-residue acetyltransferase activity [GO:0004742]	cellular organisms, Eukaryota, Opisthokonta, Fungi, Dikarya, Ascomycota, saccharomyceta, Pezizomycotina, leotiomyceta, Eurotiomycetes, Eurotiomycetidae, Eurotiales (green and blue molds), Aspergillaceae, Aspergillus, Aspergillus clavatus, Aspergillus clavatus (strain ATCC 1007 / CBS 513.65 / DSM 816 / NCTC 3887 / NRRL 1)			PF00198;PF00364;PF17304;PF02817;
A2QMI1	A2QMI1_ASPNC	unreviewed	Acetyltransferase component of pyruvate dehydrogenase complex (EC 2.3.1.12)	An07g02180	Aspergillus niger (strain CBS 513.88 / FGSC A1513)	675	2.3.1.12	CATALYTIC ACTIVITY: ; Reaction=(R)-N(6)-dihydrolipoyl-L-lysyl-[protein] + acetyl-CoA = (R)-N(6)-(S(8)-acetyldihydrolipoyl)-L-lysyl-[protein] + CoA; Xref=Rhea:RHEA:17017, Rhea:RHEA-COMP:10475, Rhea:RHEA-COMP:10478, ChEBI:CHEBI:57287, ChEBI:CHEBI:57288, ChEBI:CHEBI:83100, ChEBI:CHEBI:83111; EC=2.3.1.12; Evidence={ECO:0000256|RuleBase:RU361137};		pyruvate metabolic process [GO:0006090]	mitochondrial matrix [GO:0005759]; pyruvate dehydrogenase complex [GO:0045254]	dihydrolipoyllysine-residue acetyltransferase activity [GO:0004742]	cellular organisms, Eukaryota, Opisthokonta, Fungi, Dikarya, Ascomycota, saccharomyceta, Pezizomycotina, leotiomyceta, Eurotiomycetes, Eurotiomycetidae, Eurotiales (green and blue molds), Aspergillaceae, Aspergillus, Aspergillus niger, Aspergillus niger (strain CBS 513.88 / FGSC A1513)			PF00198;PF00364;PF17304;PF02817;
A0A2I1BZ60	A0A2I1BZ60_9EURO	unreviewed	Acetyltransferase component of pyruvate dehydrogenase complex (EC 2.3.1.12)	P174DRAFT_375647	Aspergillus novofumigatus IBT 16806	851	2.3.1.12	CATALYTIC ACTIVITY: ; Reaction=(R)-N(6)-dihydrolipoyl-L-lysyl-[protein] + acetyl-CoA = (R)-N(6)-(S(8)-acetyldihydrolipoyl)-L-lysyl-[protein] + CoA; Xref=Rhea:RHEA:17017, Rhea:RHEA-COMP:10475, Rhea:RHEA-COMP:10478, ChEBI:CHEBI:57287, ChEBI:CHEBI:57288, ChEBI:CHEBI:83100, ChEBI:CHEBI:83111; EC=2.3.1.12; Evidence={ECO:0000256|RuleBase:RU361137};		pyruvate metabolic process [GO:0006090]	integral component of membrane [GO:0016021]; mitochondrial matrix [GO:0005759]; pyruvate dehydrogenase complex [GO:0045254]	dihydrolipoyllysine-residue acetyltransferase activity [GO:0004742]	cellular organisms, Eukaryota, Opisthokonta, Fungi, Dikarya, Ascomycota, saccharomyceta, Pezizomycotina, leotiomyceta, Eurotiomycetes, Eurotiomycetidae, Eurotiales (green and blue molds), Aspergillaceae, Aspergillus, Aspergillus novofumigatus, Aspergillus novofumigatus IBT 16806			PF00198;PF00364;PF17304;PF02817;
A0A146FGG1	A0A146FGG1_9EURO	unreviewed	Acid phosphatase	RIB2604_01802180	Aspergillus luchuensis	1072				cellular protein modification process [GO:0006464]; lipid storage [GO:0019915]	integral component of membrane [GO:0016021]	hydrolase activity [GO:0016787]	cellular organisms, Eukaryota, Opisthokonta, Fungi, Dikarya, Ascomycota, saccharomyceta, Pezizomycotina, leotiomyceta, Eurotiomycetes, Eurotiomycetidae, Eurotiales (green and blue molds), Aspergillaceae, Aspergillus, Aspergillus luchuensis			PF06775;PF01975;PF03133;
A0A0F4YFW5	A0A0F4YFW5_TALEM	unreviewed	Acid phosphatase	T310_9864	Rasamsonia emersonii CBS 393.64	478						phosphatase activity [GO:0016791]	cellular organisms, Eukaryota, Opisthokonta, Fungi, Dikarya, Ascomycota, saccharomyceta, Pezizomycotina, leotiomyceta, Eurotiomycetes, Eurotiomycetidae, Eurotiales (green and blue molds), Trichocomaceae, Rasamsonia, Talaromyces emersonii (Thermophilic fungus) (Rasamsonia emersonii), Rasamsonia emersonii CBS 393.64			PF00328;
A0A2G6DHW0	A0A2G6DHW0_9PROT	unreviewed	Aconitate hydratase B (EC 4.2.1.3) (EC 4.2.1.99) (2-methylisocitrate dehydratase)	acnB CR991_07315	Proteobacteria bacterium	863	4.2.1.3; 4.2.1.99	CATALYTIC ACTIVITY: ; Reaction=(2S,3R)-3-hydroxybutane-1,2,3-tricarboxylate = 2-methyl-cis-aconitate + H2O; Xref=Rhea:RHEA:17941, ChEBI:CHEBI:15377, ChEBI:CHEBI:57429, ChEBI:CHEBI:57872; EC=4.2.1.99; Evidence={ECO:0000256|PIRNR:PIRNR036687};; CATALYTIC ACTIVITY: ; Reaction=citrate = isocitrate; Xref=Rhea:RHEA:10336, ChEBI:CHEBI:16087, ChEBI:CHEBI:16947; EC=4.2.1.3; Evidence={ECO:0000256|PIRNR:PIR…	PATHWAY: Carbohydrate metabolism; tricarboxylic acid cycle; isocitrate from oxaloacetate: step 2/2. {ECO:0000256|PIRNR:PIRNR036687}.	tricarboxylic acid cycle [GO:0006099]	cytosol [GO:0005829]	2-methylisocitrate dehydratase activity [GO:0047456]; 4 iron, 4 sulfur cluster binding [GO:0051539]; aconitate hydratase activity [GO:0003994]; metal ion binding [GO:0046872]	cellular organisms, Bacteria, Proteobacteria, unclassified Proteobacteria, unclassified Proteobacteria (miscellaneous), Proteobacteria bacterium			PF00330;PF06434;PF11791;
A0A146FA76	A0A146FA76_9EURO	unreviewed	Aconitate hydratase, mitochondrial (Aconitase) (EC 4.2.1.-)	RIB2604_01602440	Aspergillus luchuensis	793	4.2.1.-			tricarboxylic acid cycle [GO:0006099]	mitochondrion [GO:0005739]	4 iron, 4 sulfur cluster binding [GO:0051539]; aconitate hydratase activity [GO:0003994]; metal ion binding [GO:0046872]	cellular organisms, Eukaryota, Opisthokonta, Fungi, Dikarya, Ascomycota, saccharomyceta, Pezizomycotina, leotiomyceta, Eurotiomycetes, Eurotiomycetidae, Eurotiales (green and blue molds), Aspergillaceae, Aspergillus, Aspergillus luchuensis			PF00330;PF00694;
A0A1M3T351	A0A1M3T351_9EURO	unreviewed	Aconitate hydratase, mitochondrial (Aconitase) (EC 4.2.1.-)	ASPFODRAFT_383594	Aspergillus luchuensis CBS 106.47	785	4.2.1.-			tricarboxylic acid cycle [GO:0006099]	mitochondrion [GO:0005739]	4 iron, 4 sulfur cluster binding [GO:0051539]; aconitate hydratase activity [GO:0003994]; metal ion binding [GO:0046872]	cellular organisms, Eukaryota, Opisthokonta, Fungi, Dikarya, Ascomycota, saccharomyceta, Pezizomycotina, leotiomyceta, Eurotiomycetes, Eurotiomycetidae, Eurotiales (green and blue molds), Aspergillaceae, Aspergillus, Aspergillus luchuensis, Aspergillus luchuensis CBS 106.47			PF00330;PF00694;
A0A1L9NQ48	A0A1L9NQ48_ASPTU	unreviewed	Aconitate hydratase, mitochondrial (Aconitase) (EC 4.2.1.-)	ASPTUDRAFT_114045	Aspergillus tubingensis CBS 134.48	767	4.2.1.-			tricarboxylic acid cycle [GO:0006099]	mitochondrion [GO:0005739]	4 iron, 4 sulfur cluster binding [GO:0051539]; aconitate hydratase activity [GO:0003994]; metal ion binding [GO:0046872]	cellular organisms, Eukaryota, Opisthokonta, Fungi, Dikarya, Ascomycota, saccharomyceta, Pezizomycotina, leotiomyceta, Eurotiomycetes, Eurotiomycetidae, Eurotiales (green and blue molds), Aspergillaceae, Aspergillus, Aspergillus tubingensis, Aspergillus tubingensis CBS 134.48			PF00330;PF00694;
A0A1L9VFV1	A0A1L9VFV1_ASPGL	unreviewed	Aconitate hydratase, mitochondrial (Aconitase) (EC 4.2.1.-)	ASPGLDRAFT_48891	Aspergillus glaucus CBS 516.65	784	4.2.1.-			tricarboxylic acid cycle [GO:0006099]	mitochondrion [GO:0005739]	4 iron, 4 sulfur cluster binding [GO:0051539]; aconitate hydratase activity [GO:0003994]; metal ion binding [GO:0046872]	cellular organisms, Eukaryota, Opisthokonta, Fungi, Dikarya, Ascomycota, saccharomyceta, Pezizomycotina, leotiomyceta, Eurotiomycetes, Eurotiomycetidae, Eurotiales (green and blue molds), Aspergillaceae, Aspergillus, Aspergillus glaucus (Eurotium herbariorum), Aspergillus glaucus CBS 516.65			PF00330;PF00694;
A0A0F4YYV2	A0A0F4YYV2_TALEM	unreviewed	Aconitate hydratase, mitochondrial (Aconitase) (EC 4.2.1.-)	T310_2900	Rasamsonia emersonii CBS 393.64	803	4.2.1.-			mitochondrial genome maintenance [GO:0000002]; tricarboxylic acid cycle [GO:0006099]	cytosol [GO:0005829]; mitochondrial nucleoid [GO:0042645]	4 iron, 4 sulfur cluster binding [GO:0051539]; aconitate hydratase activity [GO:0003994]; double-stranded DNA binding [GO:0003690]; metal ion binding [GO:0046872]; single-stranded DNA binding [GO:0003697]	cellular organisms, Eukaryota, Opisthokonta, Fungi, Dikarya, Ascomycota, saccharomyceta, Pezizomycotina, leotiomyceta, Eurotiomycetes, Eurotiomycetidae, Eurotiales (green and blue molds), Trichocomaceae, Rasamsonia, Talaromyces emersonii (Thermophilic fungus) (Rasamsonia emersonii), Rasamsonia emersonii CBS 393.64			PF00330;PF00694;
A0A017S297	A0A017S297_9EURO	unreviewed	Aconitate hydratase, mitochondrial (Aconitase) (EC 4.2.1.-)	EURHEDRAFT_487743	Aspergillus ruber CBS 135680	785	4.2.1.-			tricarboxylic acid cycle [GO:0006099]	mitochondrion [GO:0005739]	4 iron, 4 sulfur cluster binding [GO:0051539]; aconitate hydratase activity [GO:0003994]; metal ion binding [GO:0046872]	cellular organisms, Eukaryota, Opisthokonta, Fungi, Dikarya, Ascomycota, saccharomyceta, Pezizomycotina, leotiomyceta, Eurotiomycetes, Eurotiomycetidae, Eurotiales (green and blue molds), Aspergillaceae, Aspergillus, Aspergillus ruber, Aspergillus ruber CBS 135680			PF00330;PF00694;
A0A1L9RZ98	A0A1L9RZ98_ASPWE	unreviewed	Aconitate hydratase, mitochondrial (Aconitase) (EC 4.2.1.-)	ASPWEDRAFT_33634	Aspergillus wentii DTO 134E9	786	4.2.1.-			tricarboxylic acid cycle [GO:0006099]	mitochondrion [GO:0005739]	4 iron, 4 sulfur cluster binding [GO:0051539]; aconitate hydratase activity [GO:0003994]; metal ion binding [GO:0046872]	cellular organisms, Eukaryota, Opisthokonta, Fungi, Dikarya, Ascomycota, saccharomyceta, Pezizomycotina, leotiomyceta, Eurotiomycetes, Eurotiomycetidae, Eurotiales (green and blue molds), Aspergillaceae, Aspergillus, Aspergillus wentii, Aspergillus wentii DTO 134E9			PF00330;PF00694;
A0A1S9DN60	A0A1S9DN60_ASPOZ	unreviewed	Aconitate hydratase, mitochondrial (Aconitase) (EC 4.2.1.-)	OAory_01063070	Aspergillus oryzae (Yellow koji mold)	785	4.2.1.-			tricarboxylic acid cycle [GO:0006099]	mitochondrion [GO:0005739]	4 iron, 4 sulfur cluster binding [GO:0051539]; aconitate hydratase activity [GO:0003994]; metal ion binding [GO:0046872]	cellular organisms, Eukaryota, Opisthokonta, Fungi, Dikarya, Ascomycota, saccharomyceta, Pezizomycotina, leotiomyceta, Eurotiomycetes, Eurotiomycetidae, Eurotiales (green and blue molds), Aspergillaceae, Aspergillus, Aspergillus oryzae (Yellow koji mold)			PF00330;PF00694;
A0A1L9SQ13	A0A1L9SQ13_9EURO	unreviewed	Aconitate hydratase, mitochondrial (Aconitase) (EC 4.2.1.-)	ASPZODRAFT_111729	Penicilliopsis zonata CBS 506.65	787	4.2.1.-			mitochondrial genome maintenance [GO:0000002]; tricarboxylic acid cycle [GO:0006099]	cytosol [GO:0005829]; mitochondrial nucleoid [GO:0042645]	4 iron, 4 sulfur cluster binding [GO:0051539]; aconitate hydratase activity [GO:0003994]; double-stranded DNA binding [GO:0003690]; metal ion binding [GO:0046872]; single-stranded DNA binding [GO:0003697]	cellular organisms, Eukaryota, Opisthokonta, Fungi, Dikarya, Ascomycota, saccharomyceta, Pezizomycotina, leotiomyceta, Eurotiomycetes, Eurotiomycetidae, Eurotiales (green and blue molds), Aspergillaceae, Penicilliopsis, Penicilliopsis zonata, Penicilliopsis zonata CBS 506.65			PF00330;PF00694;
A0A0U5CLN7	A0A0U5CLN7_9EURO	unreviewed	Aconitate hydratase, mitochondrial (Aconitase) (EC 4.2.1.-)	ASPCAL01829	Aspergillus calidoustus	785	4.2.1.-			tricarboxylic acid cycle [GO:0006099]	mitochondrion [GO:0005739]	4 iron, 4 sulfur cluster binding [GO:0051539]; aconitate hydratase activity [GO:0003994]; metal ion binding [GO:0046872]	cellular organisms, Eukaryota, Opisthokonta, Fungi, Dikarya, Ascomycota, saccharomyceta, Pezizomycotina, leotiomyceta, Eurotiomycetes, Eurotiomycetidae, Eurotiales (green and blue molds), Aspergillaceae, Aspergillus, Aspergillus calidoustus			PF00330;PF00694;
A0A117E2K5	A0A117E2K5_ASPNG	unreviewed	Aconitate hydratase, mitochondrial (Aconitase) (EC 4.2.1.-)	ABL_06363	Aspergillus niger	805	4.2.1.-			tricarboxylic acid cycle [GO:0006099]	mitochondrion [GO:0005739]	4 iron, 4 sulfur cluster binding [GO:0051539]; aconitate hydratase activity [GO:0003994]; metal ion binding [GO:0046872]	cellular organisms, Eukaryota, Opisthokonta, Fungi, Dikarya, Ascomycota, saccharomyceta, Pezizomycotina, leotiomyceta, Eurotiomycetes, Eurotiomycetidae, Eurotiales (green and blue molds), Aspergillaceae, Aspergillus, Aspergillus niger			PF00330;PF00694;
A0A100IQN4	A0A100IQN4_ASPNG	unreviewed	Aconitate hydratase, mitochondrial (Aconitase) (EC 4.2.1.-)	ABL_07927	Aspergillus niger	785	4.2.1.-			tricarboxylic acid cycle [GO:0006099]	mitochondrion [GO:0005739]	4 iron, 4 sulfur cluster binding [GO:0051539]; aconitate hydratase activity [GO:0003994]; metal ion binding [GO:0046872]	cellular organisms, Eukaryota, Opisthokonta, Fungi, Dikarya, Ascomycota, saccharomyceta, Pezizomycotina, leotiomyceta, Eurotiomycetes, Eurotiomycetidae, Eurotiales (green and blue molds), Aspergillaceae, Aspergillus, Aspergillus niger			PF00330;PF00694;
A0A2I1CTA0	A0A2I1CTA0_9EURO	unreviewed	Aconitate hydratase, mitochondrial (Aconitase) (EC 4.2.1.-)	P168DRAFT_293232	Aspergillus campestris IBT 28561	786	4.2.1.-			tricarboxylic acid cycle [GO:0006099]	mitochondrion [GO:0005739]	4 iron, 4 sulfur cluster binding [GO:0051539]; aconitate hydratase activity [GO:0003994]; metal ion binding [GO:0046872]	cellular organisms, Eukaryota, Opisthokonta, Fungi, Dikarya, Ascomycota, saccharomyceta, Pezizomycotina, leotiomyceta, Eurotiomycetes, Eurotiomycetidae, Eurotiales (green and blue molds), Aspergillaceae, Aspergillus, Aspergillus campestris, Aspergillus campestris IBT 28561			PF00330;PF00694;
Q45U61	Q45U61_ASPNG	unreviewed	Actibind	ACTIB-I	Aspergillus niger	270						ribonuclease T2 activity [GO:0033897]; RNA binding [GO:0003723]	cellular organisms, Eukaryota, Opisthokonta, Fungi, Dikarya, Ascomycota, saccharomyceta, Pezizomycotina, leotiomyceta, Eurotiomycetes, Eurotiomycetidae, Eurotiales (green and blue molds), Aspergillaceae, Aspergillus, Aspergillus niger			PF00445;
P10365	ACT_THELA	reviewed	Actin		Thermomyces lanuginosus (Humicola lanuginosa)	375					cytoplasm [GO:0005737]; cytoskeleton [GO:0005856]	ATP binding [GO:0005524]	cellular organisms, Eukaryota, Opisthokonta, Fungi, Dikarya, Ascomycota, saccharomyceta, Pezizomycotina, leotiomyceta, Eurotiomycetes, Eurotiomycetidae, Eurotiales (green and blue molds), Trichocomaceae, Thermomyces, Thermomyces lanuginosus (Humicola lanuginosa)			PF00022;
I8IPF0	I8IPF0_ASPO3	unreviewed	Actin	Ao3042_02276	Aspergillus oryzae (strain 3.042) (Yellow koji mold)	375						ATP binding [GO:0005524]	cellular organisms, Eukaryota, Opisthokonta, Fungi, Dikarya, Ascomycota, saccharomyceta, Pezizomycotina, leotiomyceta, Eurotiomycetes, Eurotiomycetidae, Eurotiales (green and blue molds), Aspergillaceae, Aspergillus, Aspergillus oryzae (Yellow koji mold), Aspergillus oryzae (strain 3.042) (Yellow koji mold)			PF00022;
A0A2G7GAF7	A0A2G7GAF7_9EURO	unreviewed	Actin	AARAC_005873	Aspergillus arachidicola	968				transcription, DNA-templated [GO:0006351]	nucleus [GO:0005634]	ATP binding [GO:0005524]; DNA binding [GO:0003677]; zinc ion binding [GO:0008270]	cellular organisms, Eukaryota, Opisthokonta, Fungi, Dikarya, Ascomycota, saccharomyceta, Pezizomycotina, leotiomyceta, Eurotiomycetes, Eurotiomycetidae, Eurotiales (green and blue molds), Aspergillaceae, Aspergillus, Aspergillus arachidicola			PF00022;PF04082;
A0A286RQ00	A0A286RQ00_9EURO	unreviewed	Actin (Fragment)		Aspergillus arcoverdensis	29							cellular organisms, Eukaryota, Opisthokonta, Fungi, Dikarya, Ascomycota, saccharomyceta, Pezizomycotina, leotiomyceta, Eurotiomycetes, Eurotiomycetidae, Eurotiales (green and blue molds), Aspergillaceae, Aspergillus, Aspergillus arcoverdensis
G7XV64	G7XV64_ASPKW	unreviewed	Actin binding protein	AKAW_08937	Aspergillus kawachii (strain NBRC 4308) (White koji mold) (Aspergillus awamori var. kawachi)	794						actin binding [GO:0003779]	cellular organisms, Eukaryota, Opisthokonta, Fungi, Dikarya, Ascomycota, saccharomyceta, Pezizomycotina, leotiomyceta, Eurotiomycetes, Eurotiomycetidae, Eurotiales (green and blue molds), Aspergillaceae, Aspergillus, Aspergillus kawachii (White koji mold) (Aspergillus awamori var. kawachi), Aspergillus kawachii (strain NBRC 4308) (White koji mold) (Aspergillus awamori var. kawachi)			PF00241;PF14604;
A0A100IRR2	A0A100IRR2_ASPNG	unreviewed	Actin cortical patch component	ABL_08798	Aspergillus niger	2359				translation [GO:0006412]	integral component of membrane [GO:0016021]; ribosome [GO:0005840]; SAGA-type complex [GO:0070461]	structural constituent of ribosome [GO:0003735]	cellular organisms, Eukaryota, Opisthokonta, Fungi, Dikarya, Ascomycota, saccharomyceta, Pezizomycotina, leotiomyceta, Eurotiomycetes, Eurotiomycetidae, Eurotiales (green and blue molds), Aspergillaceae, Aspergillus, Aspergillus niger			PF12894;PF01084;PF12767;PF00400;
A0A0K8L1A7	A0A0K8L1A7_9EURO	unreviewed	Actin cytoskeleton-regulatory complex protein sla1	AUD_1091	Aspergillus udagawae	1492				actin filament organization [GO:0007015]; endocytosis [GO:0006897]		cytoskeletal protein binding [GO:0008092]; identical protein binding [GO:0042802]; protein binding, bridging [GO:0030674]; ubiquitin binding [GO:0043130]	cellular organisms, Eukaryota, Opisthokonta, Fungi, Dikarya, Ascomycota, saccharomyceta, Pezizomycotina, leotiomyceta, Eurotiomycetes, Eurotiomycetidae, Eurotiales (green and blue molds), Aspergillaceae, Aspergillus, Aspergillus udagawae			PF08226;PF02678;PF05726;PF00018;PF14604;PF03983;
A0A0S7DEQ6	A0A0S7DEQ6_9EURO	unreviewed	Actin, gamma	ALT_0877	Aspergillus lentulus	426						ATP binding [GO:0005524]	cellular organisms, Eukaryota, Opisthokonta, Fungi, Dikarya, Ascomycota, saccharomyceta, Pezizomycotina, leotiomyceta, Eurotiomycetes, Eurotiomycetidae, Eurotiales (green and blue molds), Aspergillaceae, Aspergillus, Aspergillus lentulus			PF00022;
A0A017S1P3	A0A017S1P3_9EURO	unreviewed	Actin/actin-like protein	EURHEDRAFT_381848	Aspergillus ruber CBS 135680	417						ATP binding [GO:0005524]	cellular organisms, Eukaryota, Opisthokonta, Fungi, Dikarya, Ascomycota, saccharomyceta, Pezizomycotina, leotiomyceta, Eurotiomycetes, Eurotiomycetidae, Eurotiales (green and blue molds), Aspergillaceae, Aspergillus, Aspergillus ruber, Aspergillus ruber CBS 135680			PF00022;
A0A146G0J4	A0A146G0J4_9EURO	unreviewed	Actin-bundling protein Sac6	RIB2604_03303930	Aspergillus luchuensis	688				actin filament bundle assembly [GO:0051017]		actin filament binding [GO:0051015]	cellular organisms, Eukaryota, Opisthokonta, Fungi, Dikarya, Ascomycota, saccharomyceta, Pezizomycotina, leotiomyceta, Eurotiomycetes, Eurotiomycetidae, Eurotiales (green and blue molds), Aspergillaceae, Aspergillus, Aspergillus luchuensis			PF00307;
A0A0K8LNK7	A0A0K8LNK7_9EURO	unreviewed	Actin-related protein 2/3 complex subunit 2	AUD_8880	Aspergillus udagawae	1131				actin filament polymerization [GO:0030041]; Arp2/3 complex-mediated actin nucleation [GO:0034314]	Arp2/3 protein complex [GO:0005885]		cellular organisms, Eukaryota, Opisthokonta, Fungi, Dikarya, Ascomycota, saccharomyceta, Pezizomycotina, leotiomyceta, Eurotiomycetes, Eurotiomycetidae, Eurotiales (green and blue molds), Aspergillaceae, Aspergillus, Aspergillus udagawae			PF04045;
A0A146FM90	A0A146FM90_9EURO	unreviewed	Actin-related protein 2/3 complex subunit 5	RIB2604_02104710	Aspergillus luchuensis	191				Arp2/3 complex-mediated actin nucleation [GO:0034314]	Arp2/3 protein complex [GO:0005885]		cellular organisms, Eukaryota, Opisthokonta, Fungi, Dikarya, Ascomycota, saccharomyceta, Pezizomycotina, leotiomyceta, Eurotiomycetes, Eurotiomycetidae, Eurotiales (green and blue molds), Aspergillaceae, Aspergillus, Aspergillus luchuensis			PF04699;
A0A0F4YN01	A0A0F4YN01_TALEM	unreviewed	Actin-related protein 2/3 complex subunit 5	T310_6378	Rasamsonia emersonii CBS 393.64	202				Arp2/3 complex-mediated actin nucleation [GO:0034314]	Arp2/3 protein complex [GO:0005885]		cellular organisms, Eukaryota, Opisthokonta, Fungi, Dikarya, Ascomycota, saccharomyceta, Pezizomycotina, leotiomyceta, Eurotiomycetes, Eurotiomycetidae, Eurotiales (green and blue molds), Trichocomaceae, Rasamsonia, Talaromyces emersonii (Thermophilic fungus) (Rasamsonia emersonii), Rasamsonia emersonii CBS 393.64			PF04699;
A0A0F0IB25	A0A0F0IB25_ASPPU	unreviewed	Actin-related protein 2/3 complex subunit 5	P875_00010811	Aspergillus parasiticus (strain ATCC 56775 / NRRL 5862 / SRRC 143 / SU-1)	193				Arp2/3 complex-mediated actin nucleation [GO:0034314]	Arp2/3 protein complex [GO:0005885]		cellular organisms, Eukaryota, Opisthokonta, Fungi, Dikarya, Ascomycota, saccharomyceta, Pezizomycotina, leotiomyceta, Eurotiomycetes, Eurotiomycetidae, Eurotiales (green and blue molds), Aspergillaceae, Aspergillus, Aspergillus parasiticus, Aspergillus parasiticus (strain ATCC 56775 / NRRL 5862 / SRRC 143 / SU-1)			PF04699;
A0A0K8LFA5	A0A0K8LFA5_9EURO	unreviewed	Actin-related protein 8	AUD_5965	Aspergillus udagawae	1269				chromatin remodeling [GO:0006338]; histone modification [GO:0016570]; transcription elongation from RNA polymerase II promoter [GO:0006368]	Cdc73/Paf1 complex [GO:0016593]; Ino80 complex [GO:0031011]	ATP binding [GO:0005524]	cellular organisms, Eukaryota, Opisthokonta, Fungi, Dikarya, Ascomycota, saccharomyceta, Pezizomycotina, leotiomyceta, Eurotiomycetes, Eurotiomycetidae, Eurotiales (green and blue molds), Aspergillaceae, Aspergillus, Aspergillus udagawae			PF00022;PF03985;
A0A254TTL1	A0A254TTL1_ASPNG	unreviewed	Actin-related protein 8	CAN33_54720	Aspergillus niger	1259				chromatin remodeling [GO:0006338]; histone modification [GO:0016570]; transcription elongation from RNA polymerase II promoter [GO:0006368]	Cdc73/Paf1 complex [GO:0016593]; Ino80 complex [GO:0031011]	ATP binding [GO:0005524]	cellular organisms, Eukaryota, Opisthokonta, Fungi, Dikarya, Ascomycota, saccharomyceta, Pezizomycotina, leotiomyceta, Eurotiomycetes, Eurotiomycetidae, Eurotiales (green and blue molds), Aspergillaceae, Aspergillus, Aspergillus niger			PF00022;PF03985;
G3YEE7	G3YEE7_ASPNA	unreviewed	Acyl carrier protein	ASPNIDRAFT_212162	Aspergillus niger (strain ATCC 1015 / CBS 113.46 / FGSC A1144 / LSHB Ac4 / NCTC 3858a / NRRL 328 / USDA 3528.7)	137				fatty acid biosynthetic process [GO:0006633]			cellular organisms, Eukaryota, Opisthokonta, Fungi, Dikarya, Ascomycota, saccharomyceta, Pezizomycotina, leotiomyceta, Eurotiomycetes, Eurotiomycetidae, Eurotiales (green and blue molds), Aspergillaceae, Aspergillus, Aspergillus niger, Aspergillus niger (strain ATCC 1015 / CBS 113.46 / FGSC A1144 / LSHB Ac4 / NCTC 3858a / NRRL 328 / USDA 3528.7)			PF00550;
A0A1L9PWP9	A0A1L9PWP9_ASPVE	unreviewed	Acyl carrier protein	ASPVEDRAFT_870959	Aspergillus versicolor CBS 583.65	85				fatty acid biosynthetic process [GO:0006633]			cellular organisms, Eukaryota, Opisthokonta, Fungi, Dikarya, Ascomycota, saccharomyceta, Pezizomycotina, leotiomyceta, Eurotiomycetes, Eurotiomycetidae, Eurotiales (green and blue molds), Aspergillaceae, Aspergillus, Aspergillus versicolor, Aspergillus versicolor CBS 583.65			PF00550;
A0A2S7TUH0	A0A2S7TUH0_9NOCA	unreviewed	Acyl carrier protein (ACP)	acpP BSZ31_12610	Rhodococcus sp. SAORIC-690	79			PATHWAY: Lipid metabolism; fatty acid biosynthesis. {ECO:0000256|HAMAP-Rule:MF_01217, ECO:0000256|RuleBase:RU003545, ECO:0000256|SAAS:SAAS00569451}.		cytoplasm [GO:0005737]	acyl carrier activity [GO:0000036]	cellular organisms, Bacteria, Terrabacteria group, Actinobacteria, Actinobacteria (high G+C Gram-positive bacteria), Corynebacteriales, Nocardiaceae, Rhodococcus, Rhodococcus sp. SAORIC-690			PF00550;
Q4X164	Q4X164_ASPFU	unreviewed	Acyl CoA binding protein family	AFUA_2G11060	Neosartorya fumigata (strain ATCC MYA-4609 / Af293 / CBS 101355 / FGSC A1100) (Aspergillus fumigatus)	158						fatty-acyl-CoA binding [GO:0000062]	cellular organisms, Eukaryota, Opisthokonta, Fungi, Dikarya, Ascomycota, saccharomyceta, Pezizomycotina, leotiomyceta, Eurotiomycetes, Eurotiomycetidae, Eurotiales (green and blue molds), Aspergillaceae, Aspergillus, Neosartorya fumigata (Aspergillus fumigatus), Neosartorya fumigata (strain ATCC MYA-4609 / Af293 / CBS 101355 / FGSC A1100) (Aspergillus fumigatus)			PF00887;
A0A1H4C6I2	A0A1H4C6I2_9FIRM	unreviewed	Acyl-CoA dehydrogenase	SAMN04515656_1149	Eubacterium aggregans	634						flavin adenine dinucleotide binding [GO:0050660]; iron ion binding [GO:0005506]; oxidoreductase activity, acting on the CH-CH group of donors [GO:0016627]	cellular organisms, Bacteria, Terrabacteria group, Firmicutes, Clostridia, Clostridiales, Eubacteriaceae, Eubacterium, Eubacterium aggregans			PF00441;PF02770;PF02771;PF00766;PF00301;
A0A0L1IN22	A0A0L1IN22_ASPNO	unreviewed	Acyl-CoA dehydrogenase (Fragment)	ANOM_011081	Aspergillus nomius NRRL 13137	607						flavin adenine dinucleotide binding [GO:0050660]; oxidoreductase activity, acting on the CH-CH group of donors [GO:0016627]	cellular organisms, Eukaryota, Opisthokonta, Fungi, Dikarya, Ascomycota, saccharomyceta, Pezizomycotina, leotiomyceta, Eurotiomycetes, Eurotiomycetidae, Eurotiales (green and blue molds), Aspergillaceae, Aspergillus, Aspergillus nomius, Aspergillus nomius NRRL 13137			PF00441;PF02770;PF02771;PF00173;
G7XSF5	G7XSF5_ASPKW	unreviewed	Acyl-CoA dehydrogenase family protein	AKAW_07954	Aspergillus kawachii (strain NBRC 4308) (White koji mold) (Aspergillus awamori var. kawachi)	448						flavin adenine dinucleotide binding [GO:0050660]; oxidoreductase activity, acting on the CH-CH group of donors [GO:0016627]	cellular organisms, Eukaryota, Opisthokonta, Fungi, Dikarya, Ascomycota, saccharomyceta, Pezizomycotina, leotiomyceta, Eurotiomycetes, Eurotiomycetidae, Eurotiales (green and blue molds), Aspergillaceae, Aspergillus, Aspergillus kawachii (White koji mold) (Aspergillus awamori var. kawachi), Aspergillus kawachii (strain NBRC 4308) (White koji mold) (Aspergillus awamori var. kawachi)			PF00441;PF02770;PF02771;
A0A124BVH4	A0A124BVH4_ASPNG	unreviewed	Acyl-CoA dehydrogenase, mitochondrial	ABL_01447	Aspergillus niger	707						acyl-CoA dehydrogenase activity [GO:0003995]; flavin adenine dinucleotide binding [GO:0050660]; hydrolase activity [GO:0016787]	cellular organisms, Eukaryota, Opisthokonta, Fungi, Dikarya, Ascomycota, saccharomyceta, Pezizomycotina, leotiomyceta, Eurotiomycetes, Eurotiomycetidae, Eurotiales (green and blue molds), Aspergillaceae, Aspergillus, Aspergillus niger			PF00441;PF02770;PF02771;PF00149;
A0A0J5PJ40	A0A0J5PJ40_ASPFM	unreviewed	Acyl-CoA dehydrogenase, mitochondrial	Y699_09139	Aspergillus fumigatus Z5	724						acyl-CoA dehydrogenase activity [GO:0003995]; flavin adenine dinucleotide binding [GO:0050660]; hydrolase activity [GO:0016787]	cellular organisms, Eukaryota, Opisthokonta, Fungi, Dikarya, Ascomycota, saccharomyceta, Pezizomycotina, leotiomyceta, Eurotiomycetes, Eurotiomycetidae, Eurotiales (green and blue molds), Aspergillaceae, Aspergillus, Neosartorya fumigata (Aspergillus fumigatus), Aspergillus fumigatus Z5			PF00441;PF02770;PF02771;PF00149;
A0A2I2F9Z8	A0A2I2F9Z8_9EURO	unreviewed	Acyl-CoA dehydrogenase/oxidase	BDW47DRAFT_118066	Aspergillus candidus	716						acyl-CoA dehydrogenase activity [GO:0003995]; flavin adenine dinucleotide binding [GO:0050660]; hydrolase activity [GO:0016787]	cellular organisms, Eukaryota, Opisthokonta, Fungi, Dikarya, Ascomycota, saccharomyceta, Pezizomycotina, leotiomyceta, Eurotiomycetes, Eurotiomycetidae, Eurotiales (green and blue molds), Aspergillaceae, Aspergillus, Aspergillus candidus			PF00441;PF02770;PF02771;PF00149;
A0A146FSK4	A0A146FSK4_9EURO	unreviewed	Acyl-CoA thioesterase II	RIB2604_02700080	Aspergillus luchuensis	79							cellular organisms, Eukaryota, Opisthokonta, Fungi, Dikarya, Ascomycota, saccharomyceta, Pezizomycotina, leotiomyceta, Eurotiomycetes, Eurotiomycetidae, Eurotiales (green and blue molds), Aspergillaceae, Aspergillus, Aspergillus luchuensis
A0A100IFN0	A0A100IFN0_ASPNG	unreviewed	Acyl-coenzyme A oxidase	ABL_03396	Aspergillus niger	694				fatty acid beta-oxidation [GO:0006635]	peroxisome [GO:0005777]	acyl-CoA oxidase activity [GO:0003997]; FAD binding [GO:0071949]	cellular organisms, Eukaryota, Opisthokonta, Fungi, Dikarya, Ascomycota, saccharomyceta, Pezizomycotina, leotiomyceta, Eurotiomycetes, Eurotiomycetidae, Eurotiales (green and blue molds), Aspergillaceae, Aspergillus, Aspergillus niger			PF01756;PF02770;PF14749;
A0A1R3RWQ3	A0A1R3RWQ3_ASPC5	unreviewed	Acylphosphatase (EC 3.6.1.7)	ASPCADRAFT_204621	Aspergillus carbonarius (strain ITEM 5010)	102	3.6.1.7	CATALYTIC ACTIVITY: ; Reaction=an acyl phosphate + H2O = a carboxylate + H(+) + phosphate; Xref=Rhea:RHEA:14965, ChEBI:CHEBI:15377, ChEBI:CHEBI:15378, ChEBI:CHEBI:29067, ChEBI:CHEBI:43474, ChEBI:CHEBI:59918; EC=3.6.1.7; Evidence={ECO:0000256|PROSITE-ProRule:PRU00520, ECO:0000256|RuleBase:RU000553};				acylphosphatase activity [GO:0003998]	cellular organisms, Eukaryota, Opisthokonta, Fungi, Dikarya, Ascomycota, saccharomyceta, Pezizomycotina, leotiomyceta, Eurotiomycetes, Eurotiomycetidae, Eurotiales (green and blue molds), Aspergillaceae, Aspergillus, Aspergillus carbonarius, Aspergillus carbonarius (strain ITEM 5010)			PF00708;
A0A0F4YXL1	A0A0F4YXL1_TALEM	unreviewed	Acylphosphatase (EC 3.6.1.7)	T310_3559	Rasamsonia emersonii CBS 393.64	424	3.6.1.7	CATALYTIC ACTIVITY: ; Reaction=an acyl phosphate + H2O = a carboxylate + H(+) + phosphate; Xref=Rhea:RHEA:14965, ChEBI:CHEBI:15377, ChEBI:CHEBI:15378, ChEBI:CHEBI:29067, ChEBI:CHEBI:43474, ChEBI:CHEBI:59918; EC=3.6.1.7; Evidence={ECO:0000256|PROSITE-ProRule:PRU00520};				acylphosphatase activity [GO:0003998]; methyltransferase activity [GO:0008168]	cellular organisms, Eukaryota, Opisthokonta, Fungi, Dikarya, Ascomycota, saccharomyceta, Pezizomycotina, leotiomyceta, Eurotiomycetes, Eurotiomycetidae, Eurotiales (green and blue molds), Trichocomaceae, Rasamsonia, Talaromyces emersonii (Thermophilic fungus) (Rasamsonia emersonii), Rasamsonia emersonii CBS 393.64			PF00708;
A0A2V5ILV3	A0A2V5ILV3_9EURO	unreviewed	Acylphosphatase (EC 3.6.1.7)	BP00DRAFT_361399	Aspergillus indologenus CBS 114.80	138	3.6.1.7	CATALYTIC ACTIVITY: ; Reaction=an acyl phosphate + H2O = a carboxylate + H(+) + phosphate; Xref=Rhea:RHEA:14965, ChEBI:CHEBI:15377, ChEBI:CHEBI:15378, ChEBI:CHEBI:29067, ChEBI:CHEBI:43474, ChEBI:CHEBI:59918; EC=3.6.1.7; Evidence={ECO:0000256|PROSITE-ProRule:PRU00520, ECO:0000256|RuleBase:RU000553};				acylphosphatase activity [GO:0003998]	cellular organisms, Eukaryota, Opisthokonta, Fungi, Dikarya, Ascomycota, saccharomyceta, Pezizomycotina, leotiomyceta, Eurotiomycetes, Eurotiomycetidae, Eurotiales (green and blue molds), Aspergillaceae, Aspergillus, Aspergillus indologenus, Aspergillus indologenus CBS 114.80			PF00708;
A0A1M3TWD1	A0A1M3TWD1_9EURO	unreviewed	Acylphosphatase (EC 3.6.1.7)	ASPFODRAFT_67884	Aspergillus luchuensis CBS 106.47	162	3.6.1.7	CATALYTIC ACTIVITY: ; Reaction=an acyl phosphate + H2O = a carboxylate + H(+) + phosphate; Xref=Rhea:RHEA:14965, ChEBI:CHEBI:15377, ChEBI:CHEBI:15378, ChEBI:CHEBI:29067, ChEBI:CHEBI:43474, ChEBI:CHEBI:59918; EC=3.6.1.7; Evidence={ECO:0000256|PROSITE-ProRule:PRU00520};				acylphosphatase activity [GO:0003998]	cellular organisms, Eukaryota, Opisthokonta, Fungi, Dikarya, Ascomycota, saccharomyceta, Pezizomycotina, leotiomyceta, Eurotiomycetes, Eurotiomycetidae, Eurotiales (green and blue molds), Aspergillaceae, Aspergillus, Aspergillus luchuensis, Aspergillus luchuensis CBS 106.47			PF00708;
A0A146G0S5	A0A146G0S5_9EURO	unreviewed	Adenosine kinase	RIB2604_03501220	Aspergillus luchuensis	354				purine ribonucleoside salvage [GO:0006166]		adenosine kinase activity [GO:0004001]	cellular organisms, Eukaryota, Opisthokonta, Fungi, Dikarya, Ascomycota, saccharomyceta, Pezizomycotina, leotiomyceta, Eurotiomycetes, Eurotiomycetidae, Eurotiales (green and blue molds), Aspergillaceae, Aspergillus, Aspergillus luchuensis			PF00294;
A0A229XCJ3	A0A229XCJ3_9EURO	unreviewed	Adenosylhomocysteinase (EC 3.3.1.1)	CDV55_105882 CFD26_03598	Aspergillus turcosus	769	3.3.1.1	CATALYTIC ACTIVITY: ; Reaction=H2O + S-adenosyl-L-homocysteine = adenosine + L-homocysteine; Xref=Rhea:RHEA:21708, ChEBI:CHEBI:15377, ChEBI:CHEBI:16335, ChEBI:CHEBI:57856, ChEBI:CHEBI:58199; EC=3.3.1.1; Evidence={ECO:0000256|RuleBase:RU000548};	PATHWAY: Amino-acid biosynthesis; L-homocysteine biosynthesis; L-homocysteine from S-adenosyl-L-homocysteine: step 1/1. {ECO:0000256|RuleBase:RU000548}.	one-carbon metabolic process [GO:0006730]; S-adenosylhomocysteine catabolic process [GO:0019510]	integral component of membrane [GO:0016021]	adenosylhomocysteinase activity [GO:0004013]; NAD binding [GO:0051287]	cellular organisms, Eukaryota, Opisthokonta, Fungi, Dikarya, Ascomycota, saccharomyceta, Pezizomycotina, leotiomyceta, Eurotiomycetes, Eurotiomycetidae, Eurotiales (green and blue molds), Aspergillaceae, Aspergillus, Aspergillus turcosus			PF05221;PF00670;
A0A0J5Q114	A0A0J5Q114_ASPFM	unreviewed	Adenosylhomocysteinase (EC 3.3.1.1)	Y699_08254	Aspergillus fumigatus Z5	450	3.3.1.1	CATALYTIC ACTIVITY: ; Reaction=H2O + S-adenosyl-L-homocysteine = adenosine + L-homocysteine; Xref=Rhea:RHEA:21708, ChEBI:CHEBI:15377, ChEBI:CHEBI:16335, ChEBI:CHEBI:57856, ChEBI:CHEBI:58199; EC=3.3.1.1; Evidence={ECO:0000256|RuleBase:RU000548};	PATHWAY: Amino-acid biosynthesis; L-homocysteine biosynthesis; L-homocysteine from S-adenosyl-L-homocysteine: step 1/1. {ECO:0000256|RuleBase:RU000548}.	one-carbon metabolic process [GO:0006730]; S-adenosylhomocysteine catabolic process [GO:0019510]		adenosylhomocysteinase activity [GO:0004013]; NAD binding [GO:0051287]	cellular organisms, Eukaryota, Opisthokonta, Fungi, Dikarya, Ascomycota, saccharomyceta, Pezizomycotina, leotiomyceta, Eurotiomycetes, Eurotiomycetidae, Eurotiales (green and blue molds), Aspergillaceae, Aspergillus, Neosartorya fumigata (Aspergillus fumigatus), Aspergillus fumigatus Z5			PF05221;PF00670;
A0A0L1IP47	A0A0L1IP47_ASPNO	unreviewed	Adenosylhomocysteinase (EC 3.3.1.1)	ANOM_010277	Aspergillus nomius NRRL 13137	456	3.3.1.1	CATALYTIC ACTIVITY: ; Reaction=H2O + S-adenosyl-L-homocysteine = adenosine + L-homocysteine; Xref=Rhea:RHEA:21708, ChEBI:CHEBI:15377, ChEBI:CHEBI:16335, ChEBI:CHEBI:57856, ChEBI:CHEBI:58199; EC=3.3.1.1; Evidence={ECO:0000256|RuleBase:RU000548};	PATHWAY: Amino-acid biosynthesis; L-homocysteine biosynthesis; L-homocysteine from S-adenosyl-L-homocysteine: step 1/1. {ECO:0000256|RuleBase:RU000548}.	one-carbon metabolic process [GO:0006730]		adenosylhomocysteinase activity [GO:0004013]	cellular organisms, Eukaryota, Opisthokonta, Fungi, Dikarya, Ascomycota, saccharomyceta, Pezizomycotina, leotiomyceta, Eurotiomycetes, Eurotiomycetidae, Eurotiales (green and blue molds), Aspergillaceae, Aspergillus, Aspergillus nomius, Aspergillus nomius NRRL 13137			PF05221;PF00670;
A0A1L9RV88	A0A1L9RV88_ASPWE	unreviewed	Adenosylhomocysteinase (EC 3.3.1.1)	ASPWEDRAFT_735561	Aspergillus wentii DTO 134E9	449	3.3.1.1	CATALYTIC ACTIVITY: ; Reaction=H2O + S-adenosyl-L-homocysteine = adenosine + L-homocysteine; Xref=Rhea:RHEA:21708, ChEBI:CHEBI:15377, ChEBI:CHEBI:16335, ChEBI:CHEBI:57856, ChEBI:CHEBI:58199; EC=3.3.1.1; Evidence={ECO:0000256|RuleBase:RU000548};	PATHWAY: Amino-acid biosynthesis; L-homocysteine biosynthesis; L-homocysteine from S-adenosyl-L-homocysteine: step 1/1. {ECO:0000256|RuleBase:RU000548}.	one-carbon metabolic process [GO:0006730]; S-adenosylhomocysteine catabolic process [GO:0019510]		adenosylhomocysteinase activity [GO:0004013]; NAD binding [GO:0051287]	cellular organisms, Eukaryota, Opisthokonta, Fungi, Dikarya, Ascomycota, saccharomyceta, Pezizomycotina, leotiomyceta, Eurotiomycetes, Eurotiomycetidae, Eurotiales (green and blue molds), Aspergillaceae, Aspergillus, Aspergillus wentii, Aspergillus wentii DTO 134E9			PF05221;PF00670;
A0A223QHN7	A0A223QHN7_NOCDA	unreviewed	Adenosylhomocysteinase (EC 3.3.1.1) (S-adenosyl-L-homocysteine hydrolase) (AdoHcyase)	ahcY CGQ36_22370	Nocardiopsis dassonvillei	503	3.3.1.1	CATALYTIC ACTIVITY: ; Reaction=H2O + S-adenosyl-L-homocysteine = adenosine + L-homocysteine; Xref=Rhea:RHEA:21708, ChEBI:CHEBI:15377, ChEBI:CHEBI:16335, ChEBI:CHEBI:57856, ChEBI:CHEBI:58199; EC=3.3.1.1; Evidence={ECO:0000256|HAMAP-Rule:MF_00563, ECO:0000256|RuleBase:RU000548};	PATHWAY: Amino-acid biosynthesis; L-homocysteine biosynthesis; L-homocysteine from S-adenosyl-L-homocysteine: step 1/1. {ECO:0000256|HAMAP-Rule:MF_00563, ECO:0000256|RuleBase:RU000548}.	one-carbon metabolic process [GO:0006730]; S-adenosylhomocysteine catabolic process [GO:0019510]	cytoplasm [GO:0005737]	adenosylhomocysteinase activity [GO:0004013]; NAD binding [GO:0051287]	cellular organisms, Bacteria, Terrabacteria group, Actinobacteria, Actinobacteria (high G+C Gram-positive bacteria), Streptosporangiales, Nocardiopsaceae, Nocardiopsis, Nocardiopsis dassonvillei			PF05221;PF00670;
A0A2D6IQA1	A0A2D6IQA1_9PROT	unreviewed	Adenosylhomocysteinase (EC 3.3.1.1) (S-adenosyl-L-homocysteine hydrolase) (AdoHcyase)	ahcY CMK52_01650	Proteobacteria bacterium	473	3.3.1.1	CATALYTIC ACTIVITY: ; Reaction=H2O + S-adenosyl-L-homocysteine = adenosine + L-homocysteine; Xref=Rhea:RHEA:21708, ChEBI:CHEBI:15377, ChEBI:CHEBI:16335, ChEBI:CHEBI:57856, ChEBI:CHEBI:58199; EC=3.3.1.1; Evidence={ECO:0000256|HAMAP-Rule:MF_00563, ECO:0000256|RuleBase:RU000548};	PATHWAY: Amino-acid biosynthesis; L-homocysteine biosynthesis; L-homocysteine from S-adenosyl-L-homocysteine: step 1/1. {ECO:0000256|HAMAP-Rule:MF_00563, ECO:0000256|RuleBase:RU000548}.	one-carbon metabolic process [GO:0006730]; S-adenosylhomocysteine catabolic process [GO:0019510]	cytoplasm [GO:0005737]	adenosylhomocysteinase activity [GO:0004013]; NAD binding [GO:0051287]	cellular organisms, Bacteria, Proteobacteria, unclassified Proteobacteria, unclassified Proteobacteria (miscellaneous), Proteobacteria bacterium			PF05221;PF00670;
A0A1I6XX00	A0A1I6XX00_9ACTN	unreviewed	Adenosylhomocysteinase (EC 3.3.1.1) (S-adenosyl-L-homocysteine hydrolase) (AdoHcyase)	ahcY SAMN05660657_00687	Geodermatophilus amargosae	498	3.3.1.1	CATALYTIC ACTIVITY: ; Reaction=H2O + S-adenosyl-L-homocysteine = adenosine + L-homocysteine; Xref=Rhea:RHEA:21708, ChEBI:CHEBI:15377, ChEBI:CHEBI:16335, ChEBI:CHEBI:57856, ChEBI:CHEBI:58199; EC=3.3.1.1; Evidence={ECO:0000256|HAMAP-Rule:MF_00563, ECO:0000256|RuleBase:RU000548};	PATHWAY: Amino-acid biosynthesis; L-homocysteine biosynthesis; L-homocysteine from S-adenosyl-L-homocysteine: step 1/1. {ECO:0000256|HAMAP-Rule:MF_00563, ECO:0000256|RuleBase:RU000548}.	one-carbon metabolic process [GO:0006730]; S-adenosylhomocysteine catabolic process [GO:0019510]	cytoplasm [GO:0005737]	adenosylhomocysteinase activity [GO:0004013]; NAD binding [GO:0051287]	cellular organisms, Bacteria, Terrabacteria group, Actinobacteria, Actinobacteria (high G+C Gram-positive bacteria), Geodermatophilales, Geodermatophilaceae, Geodermatophilus, Geodermatophilus amargosae			PF05221;PF00670;
A0A2W4JZQ0	A0A2W4JZQ0_9PROT	unreviewed	Adenosylhomocysteinase (EC 3.3.1.1) (S-adenosyl-L-homocysteine hydrolase) (AdoHcyase)	ahcY DIU74_06135	Proteobacteria bacterium	471	3.3.1.1	CATALYTIC ACTIVITY: ; Reaction=H2O + S-adenosyl-L-homocysteine = adenosine + L-homocysteine; Xref=Rhea:RHEA:21708, ChEBI:CHEBI:15377, ChEBI:CHEBI:16335, ChEBI:CHEBI:57856, ChEBI:CHEBI:58199; EC=3.3.1.1; Evidence={ECO:0000256|HAMAP-Rule:MF_00563, ECO:0000256|RuleBase:RU000548};	PATHWAY: Amino-acid biosynthesis; L-homocysteine biosynthesis; L-homocysteine from S-adenosyl-L-homocysteine: step 1/1. {ECO:0000256|HAMAP-Rule:MF_00563, ECO:0000256|RuleBase:RU000548}.	one-carbon metabolic process [GO:0006730]; S-adenosylhomocysteine catabolic process [GO:0019510]	cytoplasm [GO:0005737]	adenosylhomocysteinase activity [GO:0004013]; NAD binding [GO:0051287]	cellular organisms, Bacteria, Proteobacteria, unclassified Proteobacteria, unclassified Proteobacteria (miscellaneous), Proteobacteria bacterium			PF05221;PF00670;
A0A1R4IXN6	A0A1R4IXN6_9SPHI	unreviewed	Adenosylhomocysteinase (EC 3.3.1.1) (S-adenosyl-L-homocysteine hydrolase) (AdoHcyase)	ahcY FM107_04145	Sphingobacterium sp. JB170	438	3.3.1.1	CATALYTIC ACTIVITY: ; Reaction=H2O + S-adenosyl-L-homocysteine = adenosine + L-homocysteine; Xref=Rhea:RHEA:21708, ChEBI:CHEBI:15377, ChEBI:CHEBI:16335, ChEBI:CHEBI:57856, ChEBI:CHEBI:58199; EC=3.3.1.1; Evidence={ECO:0000256|HAMAP-Rule:MF_00563, ECO:0000256|RuleBase:RU000548};	PATHWAY: Amino-acid biosynthesis; L-homocysteine biosynthesis; L-homocysteine from S-adenosyl-L-homocysteine: step 1/1. {ECO:0000256|HAMAP-Rule:MF_00563, ECO:0000256|RuleBase:RU000548}.	one-carbon metabolic process [GO:0006730]; S-adenosylhomocysteine catabolic process [GO:0019510]	cytoplasm [GO:0005737]	adenosylhomocysteinase activity [GO:0004013]; NAD binding [GO:0051287]	cellular organisms, Bacteria, FCB group, Bacteroidetes/Chlorobi group, Bacteroidetes, Sphingobacteriia, Sphingobacteriales, Sphingobacteriaceae, Sphingobacterium, Sphingobacterium sp. JB170			PF05221;PF00670;
A0A0J5TN78	A0A0J5TN78_9BACI	unreviewed	Adenylate kinase (AK) (EC 2.7.4.3) (ATP-AMP transphosphorylase) (ATP:AMP phosphotransferase) (Adenylate monophosphate kinase)	adk AB990_18465	Bacillus pseudalcaliphilus	217	2.7.4.3	CATALYTIC ACTIVITY: ; Reaction=AMP + ATP = 2 ADP; Xref=Rhea:RHEA:12973, ChEBI:CHEBI:30616, ChEBI:CHEBI:456215, ChEBI:CHEBI:456216; EC=2.7.4.3; Evidence={ECO:0000256|HAMAP-Rule:MF_00235, ECO:0000256|RuleBase:RU003331, ECO:0000256|SAAS:SAAS00763738};	PATHWAY: Purine metabolism; AMP biosynthesis via salvage pathway; AMP from ADP: step 1/1. {ECO:0000256|HAMAP-Rule:MF_00235, ECO:0000256|SAAS:SAAS00914379}.	AMP salvage [GO:0044209]	cytoplasm [GO:0005737]	adenylate kinase activity [GO:0004017]; ATP binding [GO:0005524]	cellular organisms, Bacteria, Terrabacteria group, Firmicutes, Bacilli, Bacillales, Bacillaceae, Bacillus, Bacillus pseudalcaliphilus			PF05191;
Q3B4C0	KAD_CHLL7	reviewed	Adenylate kinase (AK) (EC 2.7.4.3) (ATP-AMP transphosphorylase) (ATP:AMP phosphotransferase) (Adenylate monophosphate kinase)	adk Plut_0949	Chlorobium luteolum (strain DSM 273 / 2530) (Pelodictyon luteolum)	220	2.7.4.3	CATALYTIC ACTIVITY: ; Reaction=AMP + ATP = 2 ADP; Xref=Rhea:RHEA:12973, ChEBI:CHEBI:30616, ChEBI:CHEBI:456215, ChEBI:CHEBI:456216; EC=2.7.4.3; Evidence={ECO:0000255|HAMAP-Rule:MF_00235};	PATHWAY: Purine metabolism; AMP biosynthesis via salvage pathway; AMP from ADP: step 1/1. {ECO:0000255|HAMAP-Rule:MF_00235}.	AMP salvage [GO:0044209]	cytoplasm [GO:0005737]	adenylate kinase activity [GO:0004017]; ATP binding [GO:0005524]	cellular organisms, Bacteria, FCB group, Bacteroidetes/Chlorobi group, Chlorobi, Chlorobia, Chlorobiales, Chlorobiaceae, Chlorobium/Pelodictyon group, Pelodictyon, Pelodictyon luteolum, Chlorobium luteolum (strain DSM 273 / 2530) (Pelodictyon luteolum)			PF05191;
A0A1V4ILA4	A0A1V4ILA4_9CLOT	unreviewed	Adenylate kinase (AK) (EC 2.7.4.3) (ATP-AMP transphosphorylase) (ATP:AMP phosphotransferase) (Adenylate monophosphate kinase)	adk_1 adk CLORY_27000	Clostridium oryzae	216	2.7.4.3	CATALYTIC ACTIVITY: ; Reaction=AMP + ATP = 2 ADP; Xref=Rhea:RHEA:12973, ChEBI:CHEBI:30616, ChEBI:CHEBI:456215, ChEBI:CHEBI:456216; EC=2.7.4.3; Evidence={ECO:0000256|HAMAP-Rule:MF_00235, ECO:0000256|RuleBase:RU003331, ECO:0000256|SAAS:SAAS00763738};	PATHWAY: Purine metabolism; AMP biosynthesis via salvage pathway; AMP from ADP: step 1/1. {ECO:0000256|HAMAP-Rule:MF_00235, ECO:0000256|SAAS:SAAS00914379}.	AMP salvage [GO:0044209]	cytoplasm [GO:0005737]	adenylate kinase activity [GO:0004017]; ATP binding [GO:0005524]; zinc ion binding [GO:0008270]	cellular organisms, Bacteria, Terrabacteria group, Firmicutes, Clostridia, Clostridiales, Clostridiaceae, Clostridium, Clostridium oryzae			PF05191;
A0A1M3T9U5	A0A1M3T9U5_9EURO	unreviewed	Adenylate kinase (EC 2.7.4.3) (ATP-AMP transphosphorylase) (ATP:AMP phosphotransferase) (Adenylate kinase cytosolic and mitochondrial) (Adenylate monophosphate kinase)	ADK1 ASPFODRAFT_323909	Aspergillus luchuensis CBS 106.47	258	2.7.4.3	CATALYTIC ACTIVITY: ; Reaction=AMP + ATP = 2 ADP; Xref=Rhea:RHEA:12973, ChEBI:CHEBI:30616, ChEBI:CHEBI:456215, ChEBI:CHEBI:456216; EC=2.7.4.3; Evidence={ECO:0000256|HAMAP-Rule:MF_03168, ECO:0000256|SAAS:SAAS00720764};		ADP biosynthetic process [GO:0006172]; AMP metabolic process [GO:0046033]; ATP metabolic process [GO:0046034]	cytosol [GO:0005829]; mitochondrial intermembrane space [GO:0005758]	adenylate kinase activity [GO:0004017]; ATP binding [GO:0005524]	cellular organisms, Eukaryota, Opisthokonta, Fungi, Dikarya, Ascomycota, saccharomyceta, Pezizomycotina, leotiomyceta, Eurotiomycetes, Eurotiomycetidae, Eurotiales (green and blue molds), Aspergillaceae, Aspergillus, Aspergillus luchuensis, Aspergillus luchuensis CBS 106.47			PF05191;
A0A1L9R723	A0A1L9R723_ASPWE	unreviewed	Adenylate kinase (EC 2.7.4.3) (ATP-AMP transphosphorylase) (ATP:AMP phosphotransferase) (Adenylate kinase cytosolic and mitochondrial) (Adenylate monophosphate kinase)	ADK1 ASPWEDRAFT_725498	Aspergillus wentii DTO 134E9	261	2.7.4.3	CATALYTIC ACTIVITY: ; Reaction=AMP + ATP = 2 ADP; Xref=Rhea:RHEA:12973, ChEBI:CHEBI:30616, ChEBI:CHEBI:456215, ChEBI:CHEBI:456216; EC=2.7.4.3; Evidence={ECO:0000256|HAMAP-Rule:MF_03168, ECO:0000256|SAAS:SAAS00720764};		ADP biosynthetic process [GO:0006172]; AMP metabolic process [GO:0046033]; ATP metabolic process [GO:0046034]	cytosol [GO:0005829]; mitochondrial intermembrane space [GO:0005758]	adenylate kinase activity [GO:0004017]; ATP binding [GO:0005524]	cellular organisms, Eukaryota, Opisthokonta, Fungi, Dikarya, Ascomycota, saccharomyceta, Pezizomycotina, leotiomyceta, Eurotiomycetes, Eurotiomycetidae, Eurotiales (green and blue molds), Aspergillaceae, Aspergillus, Aspergillus wentii, Aspergillus wentii DTO 134E9			PF05191;
A0A1L9SAH8	A0A1L9SAH8_9EURO	unreviewed	Adenylate kinase (EC 2.7.4.3) (ATP-AMP transphosphorylase) (ATP:AMP phosphotransferase) (Adenylate kinase cytosolic and mitochondrial) (Adenylate monophosphate kinase)	ADK1 ASPZODRAFT_168988	Penicilliopsis zonata CBS 506.65	262	2.7.4.3	CATALYTIC ACTIVITY: ; Reaction=AMP + ATP = 2 ADP; Xref=Rhea:RHEA:12973, ChEBI:CHEBI:30616, ChEBI:CHEBI:456215, ChEBI:CHEBI:456216; EC=2.7.4.3; Evidence={ECO:0000256|HAMAP-Rule:MF_03168, ECO:0000256|SAAS:SAAS00720764};		ADP biosynthetic process [GO:0006172]; AMP metabolic process [GO:0046033]; ATP metabolic process [GO:0046034]	cytosol [GO:0005829]; mitochondrial intermembrane space [GO:0005758]	adenylate kinase activity [GO:0004017]; ATP binding [GO:0005524]	cellular organisms, Eukaryota, Opisthokonta, Fungi, Dikarya, Ascomycota, saccharomyceta, Pezizomycotina, leotiomyceta, Eurotiomycetes, Eurotiomycetidae, Eurotiales (green and blue molds), Aspergillaceae, Penicilliopsis, Penicilliopsis zonata, Penicilliopsis zonata CBS 506.65			PF05191;
A0A0F4YFS5	A0A0F4YFS5_TALEM	unreviewed	Adenylate kinase (EC 2.7.4.3) (ATP-AMP transphosphorylase) (ATP:AMP phosphotransferase) (Adenylate kinase cytosolic and mitochondrial) (Adenylate monophosphate kinase)	ADK1 T310_9606	Rasamsonia emersonii CBS 393.64	262	2.7.4.3	CATALYTIC ACTIVITY: ; Reaction=AMP + ATP = 2 ADP; Xref=Rhea:RHEA:12973, ChEBI:CHEBI:30616, ChEBI:CHEBI:456215, ChEBI:CHEBI:456216; EC=2.7.4.3; Evidence={ECO:0000256|HAMAP-Rule:MF_03168, ECO:0000256|SAAS:SAAS00720764};		ADP biosynthetic process [GO:0006172]; AMP metabolic process [GO:0046033]; ATP metabolic process [GO:0046034]	cytosol [GO:0005829]; mitochondrial intermembrane space [GO:0005758]	adenylate kinase activity [GO:0004017]; ATP binding [GO:0005524]	cellular organisms, Eukaryota, Opisthokonta, Fungi, Dikarya, Ascomycota, saccharomyceta, Pezizomycotina, leotiomyceta, Eurotiomycetes, Eurotiomycetidae, Eurotiales (green and blue molds), Trichocomaceae, Rasamsonia, Talaromyces emersonii (Thermophilic fungus) (Rasamsonia emersonii), Rasamsonia emersonii CBS 393.64			PF05191;
G7X5D2	G7X5D2_ASPKW	unreviewed	Adenylosuccinate lyase (ASL) (EC 4.3.2.2) (Adenylosuccinase)	AKAW_00405	Aspergillus kawachii (strain NBRC 4308) (White koji mold) (Aspergillus awamori var. kawachi)	484	4.3.2.2	CATALYTIC ACTIVITY: ; Reaction=(2S)-2-[5-amino-1-(5-phospho-beta-D-ribosyl)imidazole-4-carboxamido]succinate = 5-amino-1-(5-phospho-beta-D-ribosyl)imidazole-4-carboxamide + fumarate; Xref=Rhea:RHEA:23920, ChEBI:CHEBI:29806, ChEBI:CHEBI:58443, ChEBI:CHEBI:58475; EC=4.3.2.2; Evidence={ECO:0000256|RuleBase:RU361172};; CATALYTIC ACTIVITY: ; Reaction=N(6)-(1,2-dicarboxyethyl)-AMP = AMP + fumarate; Xre…	PATHWAY: Purine metabolism; AMP biosynthesis via de novo pathway; AMP from IMP: step 2/2. {ECO:0000256|RuleBase:RU361172}.; PATHWAY: Purine metabolism; IMP biosynthesis via de novo pathway; 5-amino-1-(5-phospho-D-ribosyl)imidazole-4-carboxamide from 5-amino-1-(5-phospho-D-ribosyl)imidazole-4-carboxylate: step 2/2. {ECO:0000256|RuleBase:RU361172}.	'de novo' AMP biosynthetic process [GO:0044208]; 'de novo' IMP biosynthetic process [GO:0006189]		(S)-2-(5-amino-1-(5-phospho-D-ribosyl)imidazole-4-carboxamido)succinate AMP-lyase (fumarate-forming) activity [GO:0070626]; N6-(1,2-dicarboxyethyl)AMP AMP-lyase (fumarate-forming) activity [GO:0004018]	cellular organisms, Eukaryota, Opisthokonta, Fungi, Dikarya, Ascomycota, saccharomyceta, Pezizomycotina, leotiomyceta, Eurotiomycetes, Eurotiomycetidae, Eurotiales (green and blue molds), Aspergillaceae, Aspergillus, Aspergillus kawachii (White koji mold) (Aspergillus awamori var. kawachi), Aspergillus kawachii (strain NBRC 4308) (White koji mold) (Aspergillus awamori var. kawachi)			PF10397;PF00206;
A0A0L1ILX2	A0A0L1ILX2_ASPNO	unreviewed	Adenylosuccinate synthetase (EC 6.3.4.4) (Fragment)	ANOM_011257	Aspergillus nomius NRRL 13137	451	6.3.4.4	CATALYTIC ACTIVITY: ; Reaction=GTP + IMP + L-aspartate = GDP + 2 H(+) + N(6)-(1,2-dicarboxyethyl)-AMP + phosphate; Xref=Rhea:RHEA:15753, ChEBI:CHEBI:15378, ChEBI:CHEBI:29991, ChEBI:CHEBI:37565, ChEBI:CHEBI:43474, ChEBI:CHEBI:57567, ChEBI:CHEBI:58053, ChEBI:CHEBI:58189; EC=6.3.4.4; Evidence={ECO:0000256|RuleBase:RU000520};	PATHWAY: Purine metabolism; AMP biosynthesis via de novo pathway; AMP from IMP: step 1/2. {ECO:0000256|RuleBase:RU000520}.	'de novo' AMP biosynthetic process [GO:0044208]		adenylosuccinate synthase activity [GO:0004019]; GTP binding [GO:0005525]; metal ion binding [GO:0046872]	cellular organisms, Eukaryota, Opisthokonta, Fungi, Dikarya, Ascomycota, saccharomyceta, Pezizomycotina, leotiomyceta, Eurotiomycetes, Eurotiomycetidae, Eurotiales (green and blue molds), Aspergillaceae, Aspergillus, Aspergillus nomius, Aspergillus nomius NRRL 13137			PF00709;
A0A100IJC7	A0A100IJC7_ASPNG	unreviewed	Adenylyl cyclase-associated protein	ABL_04447	Aspergillus niger	530				actin filament organization [GO:0007015]; cell morphogenesis [GO:0000902]		actin binding [GO:0003779]	cellular organisms, Eukaryota, Opisthokonta, Fungi, Dikarya, Ascomycota, saccharomyceta, Pezizomycotina, leotiomyceta, Eurotiomycetes, Eurotiomycetidae, Eurotiales (green and blue molds), Aspergillaceae, Aspergillus, Aspergillus niger			PF08603;PF01213;
A0A146FVM5	A0A146FVM5_9EURO	unreviewed	Adenylyl-sulfate kinase (EC 2.7.1.25)	RIB2604_02902600	Aspergillus luchuensis	227	2.7.1.25	CATALYTIC ACTIVITY: ; Reaction=adenosine 5'-phosphosulfate + ATP = 3'-phosphoadenylyl sulfate + ADP + H(+); Xref=Rhea:RHEA:24152, ChEBI:CHEBI:15378, ChEBI:CHEBI:30616, ChEBI:CHEBI:58243, ChEBI:CHEBI:58339, ChEBI:CHEBI:456216; EC=2.7.1.25; Evidence={ECO:0000256|RuleBase:RU004347};	PATHWAY: Sulfur metabolism; hydrogen sulfide biosynthesis; sulfite from sulfate: step 2/3. {ECO:0000256|RuleBase:RU004347}.	hydrogen sulfide biosynthetic process [GO:0070814]; sulfate assimilation [GO:0000103]		adenylylsulfate kinase activity [GO:0004020]; ATP binding [GO:0005524]	cellular organisms, Eukaryota, Opisthokonta, Fungi, Dikarya, Ascomycota, saccharomyceta, Pezizomycotina, leotiomyceta, Eurotiomycetes, Eurotiomycetidae, Eurotiales (green and blue molds), Aspergillaceae, Aspergillus, Aspergillus luchuensis
A0A0F0HXI8	A0A0F0HXI8_ASPPU	unreviewed	ADF-homology domain of glia maturation factor beta like protein	P875_00053576	Aspergillus parasiticus (strain ATCC 56775 / NRRL 5862 / SRRC 143 / SU-1)	172				negative regulation of Arp2/3 complex-mediated actin nucleation [GO:0034316]		actin binding [GO:0003779]; Arp2/3 complex binding [GO:0071933]	cellular organisms, Eukaryota, Opisthokonta, Fungi, Dikarya, Ascomycota, saccharomyceta, Pezizomycotina, leotiomyceta, Eurotiomycetes, Eurotiomycetidae, Eurotiales (green and blue molds), Aspergillaceae, Aspergillus, Aspergillus parasiticus, Aspergillus parasiticus (strain ATCC 56775 / NRRL 5862 / SRRC 143 / SU-1)			PF00241;
A0A1E3BSX0	A0A1E3BSX0_9EURO	unreviewed	ADP,ATP carrier protein	SI65_01451	Aspergillus cristatus	317					integral component of membrane [GO:0016021]; mitochondrial inner membrane [GO:0005743]	transmembrane transporter activity [GO:0022857]	cellular organisms, Eukaryota, Opisthokonta, Fungi, Dikarya, Ascomycota, saccharomyceta, Pezizomycotina, leotiomyceta, Eurotiomycetes, Eurotiomycetidae, Eurotiales (green and blue molds), Aspergillaceae, Aspergillus, Aspergillus cristatus			PF00153;
A0A2I1D330	A0A2I1D330_9EURO	unreviewed	ADP,ATP carrier protein	P168DRAFT_290366	Aspergillus campestris IBT 28561	315					integral component of membrane [GO:0016021]; mitochondrial inner membrane [GO:0005743]	transmembrane transporter activity [GO:0022857]	cellular organisms, Eukaryota, Opisthokonta, Fungi, Dikarya, Ascomycota, saccharomyceta, Pezizomycotina, leotiomyceta, Eurotiomycetes, Eurotiomycetidae, Eurotiales (green and blue molds), Aspergillaceae, Aspergillus, Aspergillus campestris, Aspergillus campestris IBT 28561			PF00153;
A0A0F4Z4E8	A0A0F4Z4E8_TALEM	unreviewed	ADP-ribosylation factor	T310_1005	Rasamsonia emersonii CBS 393.64	912					integral component of membrane [GO:0016021]	GTP binding [GO:0005525]	cellular organisms, Eukaryota, Opisthokonta, Fungi, Dikarya, Ascomycota, saccharomyceta, Pezizomycotina, leotiomyceta, Eurotiomycetes, Eurotiomycetidae, Eurotiales (green and blue molds), Trichocomaceae, Rasamsonia, Talaromyces emersonii (Thermophilic fungus) (Rasamsonia emersonii), Rasamsonia emersonii CBS 393.64			PF00025;
A0A100IJG5	A0A100IJG5_ASPNG	unreviewed	Aflatoxin B1-aldehyde reductase GliO-like	ABL_04507	Aspergillus niger	350						oxidoreductase activity [GO:0016491]	cellular organisms, Eukaryota, Opisthokonta, Fungi, Dikarya, Ascomycota, saccharomyceta, Pezizomycotina, leotiomyceta, Eurotiomycetes, Eurotiomycetidae, Eurotiales (green and blue molds), Aspergillaceae, Aspergillus, Aspergillus niger			PF00248;
A0A146FER8	A0A146FER8_9EURO	unreviewed	Agmatinase	RIB2604_01712450	Aspergillus luchuensis	422						hydrolase activity, acting on carbon-nitrogen (but not peptide) bonds, in linear amidines [GO:0016813]; metal ion binding [GO:0046872]	cellular organisms, Eukaryota, Opisthokonta, Fungi, Dikarya, Ascomycota, saccharomyceta, Pezizomycotina, leotiomyceta, Eurotiomycetes, Eurotiomycetidae, Eurotiales (green and blue molds), Aspergillaceae, Aspergillus, Aspergillus luchuensis			PF00491;
A0A146FL86	A0A146FL86_9EURO	unreviewed	Aha1 domain family	RIB2604_02004910	Aspergillus luchuensis	330						ATPase activator activity [GO:0001671]; chaperone binding [GO:0051087]; Hsp90 protein binding [GO:0051879]	cellular organisms, Eukaryota, Opisthokonta, Fungi, Dikarya, Ascomycota, saccharomyceta, Pezizomycotina, leotiomyceta, Eurotiomycetes, Eurotiomycetidae, Eurotiales (green and blue molds), Aspergillaceae, Aspergillus, Aspergillus luchuensis			PF09229;PF08327;
A0A0F4YV55	A0A0F4YV55_TALEM	unreviewed	Aha1 domain family	T310_4237	Rasamsonia emersonii CBS 393.64	411						ATPase activator activity [GO:0001671]; chaperone binding [GO:0051087]; Hsp90 protein binding [GO:0051879]	cellular organisms, Eukaryota, Opisthokonta, Fungi, Dikarya, Ascomycota, saccharomyceta, Pezizomycotina, leotiomyceta, Eurotiomycetes, Eurotiomycetidae, Eurotiales (green and blue molds), Trichocomaceae, Rasamsonia, Talaromyces emersonii (Thermophilic fungus) (Rasamsonia emersonii), Rasamsonia emersonii CBS 393.64			PF09229;PF08327;
Q4WQ26	Q4WQ26_ASPFU	unreviewed	Aha1 domain family	AFUA_4G11330	Neosartorya fumigata (strain ATCC MYA-4609 / Af293 / CBS 101355 / FGSC A1100) (Aspergillus fumigatus)	379					integral component of membrane [GO:0016021]	ATPase activator activity [GO:0001671]; chaperone binding [GO:0051087]; Hsp90 protein binding [GO:0051879]	cellular organisms, Eukaryota, Opisthokonta, Fungi, Dikarya, Ascomycota, saccharomyceta, Pezizomycotina, leotiomyceta, Eurotiomycetes, Eurotiomycetidae, Eurotiales (green and blue molds), Aspergillaceae, Aspergillus, Neosartorya fumigata (Aspergillus fumigatus), Neosartorya fumigata (strain ATCC MYA-4609 / Af293 / CBS 101355 / FGSC A1100) (Aspergillus fumigatus)			PF09229;PF08327;
A0A0F4YYU3	A0A0F4YYU3_TALEM	unreviewed	AhpC/TSA family protein	T310_2890	Rasamsonia emersonii CBS 393.64	182						oxidoreductase activity [GO:0016491]	cellular organisms, Eukaryota, Opisthokonta, Fungi, Dikarya, Ascomycota, saccharomyceta, Pezizomycotina, leotiomyceta, Eurotiomycetes, Eurotiomycetidae, Eurotiales (green and blue molds), Trichocomaceae, Rasamsonia, Talaromyces emersonii (Thermophilic fungus) (Rasamsonia emersonii), Rasamsonia emersonii CBS 393.64			PF08534;
B0Y8T7	B0Y8T7_ASPFC	unreviewed	AhpC/TSA family protein	AFUB_078510	Neosartorya fumigata (strain CEA10 / CBS 144.89 / FGSC A1163) (Aspergillus fumigatus)	220				cell redox homeostasis [GO:0045454]	cell [GO:0005623]	oxidoreductase activity [GO:0016491]	cellular organisms, Eukaryota, Opisthokonta, Fungi, Dikarya, Ascomycota, saccharomyceta, Pezizomycotina, leotiomyceta, Eurotiomycetes, Eurotiomycetidae, Eurotiales (green and blue molds), Aspergillaceae, Aspergillus, Neosartorya fumigata (Aspergillus fumigatus), Neosartorya fumigata (strain CEA10 / CBS 144.89 / FGSC A1163) (Aspergillus fumigatus)			PF08534;
A0A2G7GA31	A0A2G7GA31_9EURO	unreviewed	Alanine aminotransferase	AARAC_006709	Aspergillus arachidicola	1018				biosynthetic process [GO:0009058]		pyridoxal phosphate binding [GO:0030170]; transaminase activity [GO:0008483]	cellular organisms, Eukaryota, Opisthokonta, Fungi, Dikarya, Ascomycota, saccharomyceta, Pezizomycotina, leotiomyceta, Eurotiomycetes, Eurotiomycetidae, Eurotiales (green and blue molds), Aspergillaceae, Aspergillus, Aspergillus arachidicola			PF00155;PF01399;PF10602;
A0A1X1TAC9	A0A1X1TAC9_9MYCO	unreviewed	Alanine racemase (EC 5.1.1.1)	AWC00_15235	Mycobacterium conspicuum	386	5.1.1.1	CATALYTIC ACTIVITY: ; Reaction=L-alanine = D-alanine; Xref=Rhea:RHEA:20249, ChEBI:CHEBI:57416, ChEBI:CHEBI:57972; EC=5.1.1.1; Evidence={ECO:0000256|HAMAP-Rule:MF_01201, ECO:0000256|SAAS:SAAS00021649};	PATHWAY: Amino-acid biosynthesis; D-alanine biosynthesis; D-alanine from L-alanine: step 1/1. {ECO:0000256|HAMAP-Rule:MF_01201}.	D-alanine biosynthetic process [GO:0030632]		alanine racemase activity [GO:0008784]; pyridoxal phosphate binding [GO:0030170]	cellular organisms, Bacteria, Terrabacteria group, Actinobacteria, Actinobacteria (high G+C Gram-positive bacteria), Corynebacteriales, Mycobacteriaceae, Mycobacterium, Mycobacterium conspicuum			PF00842;PF01168;
A0A2G7FUA2	A0A2G7FUA2_9EURO	unreviewed	Alanine--tRNA ligase (EC 6.1.1.7) (Alanyl-tRNA synthetase) (AlaRS)	ALA1 AARAC_009824	Aspergillus arachidicola	1036	6.1.1.7	CATALYTIC ACTIVITY: ; Reaction=ATP + L-alanine + tRNA(Ala) = AMP + diphosphate + L-alanyl-tRNA(Ala); Xref=Rhea:RHEA:12540, Rhea:RHEA-COMP:9657, Rhea:RHEA-COMP:9923, ChEBI:CHEBI:30616, ChEBI:CHEBI:33019, ChEBI:CHEBI:57972, ChEBI:CHEBI:78442, ChEBI:CHEBI:78497, ChEBI:CHEBI:456215; EC=6.1.1.7; Evidence={ECO:0000256|HAMAP-Rule:MF_03133};		mitochondrial alanyl-tRNA aminoacylation [GO:0070143]	mitochondrion [GO:0005739]	alanine-tRNA ligase activity [GO:0004813]; ATP binding [GO:0005524]; tRNA binding [GO:0000049]; zinc ion binding [GO:0008270]	cellular organisms, Eukaryota, Opisthokonta, Fungi, Dikarya, Ascomycota, saccharomyceta, Pezizomycotina, leotiomyceta, Eurotiomycetes, Eurotiomycetidae, Eurotiales (green and blue molds), Aspergillaceae, Aspergillus, Aspergillus arachidicola			PF02272;PF01411;PF07973;
A0A1L9N4R0	A0A1L9N4R0_ASPTU	unreviewed	Alanine--tRNA ligase (EC 6.1.1.7) (Alanyl-tRNA synthetase) (AlaRS)	ALA1 ASPTUDRAFT_56224	Aspergillus tubingensis CBS 134.48	1019	6.1.1.7	CATALYTIC ACTIVITY: ; Reaction=ATP + L-alanine + tRNA(Ala) = AMP + diphosphate + L-alanyl-tRNA(Ala); Xref=Rhea:RHEA:12540, Rhea:RHEA-COMP:9657, Rhea:RHEA-COMP:9923, ChEBI:CHEBI:30616, ChEBI:CHEBI:33019, ChEBI:CHEBI:57972, ChEBI:CHEBI:78442, ChEBI:CHEBI:78497, ChEBI:CHEBI:456215; EC=6.1.1.7; Evidence={ECO:0000256|HAMAP-Rule:MF_03133};		mitochondrial alanyl-tRNA aminoacylation [GO:0070143]	mitochondrion [GO:0005739]	alanine-tRNA ligase activity [GO:0004813]; ATP binding [GO:0005524]; tRNA binding [GO:0000049]; zinc ion binding [GO:0008270]	cellular organisms, Eukaryota, Opisthokonta, Fungi, Dikarya, Ascomycota, saccharomyceta, Pezizomycotina, leotiomyceta, Eurotiomycetes, Eurotiomycetidae, Eurotiales (green and blue molds), Aspergillaceae, Aspergillus, Aspergillus tubingensis, Aspergillus tubingensis CBS 134.48			PF02272;PF01411;PF07973;
A0A1M3THK5	A0A1M3THK5_9EURO	unreviewed	Alanine--tRNA ligase (EC 6.1.1.7) (Alanyl-tRNA synthetase) (AlaRS)	ALA1 ASPFODRAFT_60258	Aspergillus luchuensis CBS 106.47	1019	6.1.1.7	CATALYTIC ACTIVITY: ; Reaction=ATP + L-alanine + tRNA(Ala) = AMP + diphosphate + L-alanyl-tRNA(Ala); Xref=Rhea:RHEA:12540, Rhea:RHEA-COMP:9657, Rhea:RHEA-COMP:9923, ChEBI:CHEBI:30616, ChEBI:CHEBI:33019, ChEBI:CHEBI:57972, ChEBI:CHEBI:78442, ChEBI:CHEBI:78497, ChEBI:CHEBI:456215; EC=6.1.1.7; Evidence={ECO:0000256|HAMAP-Rule:MF_03133};		mitochondrial alanyl-tRNA aminoacylation [GO:0070143]	mitochondrion [GO:0005739]	alanine-tRNA ligase activity [GO:0004813]; ATP binding [GO:0005524]; tRNA binding [GO:0000049]; zinc ion binding [GO:0008270]	cellular organisms, Eukaryota, Opisthokonta, Fungi, Dikarya, Ascomycota, saccharomyceta, Pezizomycotina, leotiomyceta, Eurotiomycetes, Eurotiomycetidae, Eurotiales (green and blue molds), Aspergillaceae, Aspergillus, Aspergillus luchuensis, Aspergillus luchuensis CBS 106.47			PF02272;PF01411;PF07973;
A0A1I5K1B5	A0A1I5K1B5_9BACT	unreviewed	Alanine--tRNA ligase (EC 6.1.1.7) (Alanyl-tRNA synthetase) (AlaRS)	alaS SAMN04487852_107131	Prevotella sp. tf2-5	887	6.1.1.7	CATALYTIC ACTIVITY: ; Reaction=ATP + L-alanine + tRNA(Ala) = AMP + diphosphate + L-alanyl-tRNA(Ala); Xref=Rhea:RHEA:12540, Rhea:RHEA-COMP:9657, Rhea:RHEA-COMP:9923, ChEBI:CHEBI:30616, ChEBI:CHEBI:33019, ChEBI:CHEBI:57972, ChEBI:CHEBI:78442, ChEBI:CHEBI:78497, ChEBI:CHEBI:456215; EC=6.1.1.7; Evidence={ECO:0000256|HAMAP-Rule:MF_00036, ECO:0000256|SAAS:SAAS00390173};		alanyl-tRNA aminoacylation [GO:0006419]	cytoplasm [GO:0005737]	alanine-tRNA ligase activity [GO:0004813]; ATP binding [GO:0005524]; tRNA binding [GO:0000049]; zinc ion binding [GO:0008270]	cellular organisms, Bacteria, FCB group, Bacteroidetes/Chlorobi group, Bacteroidetes, Bacteroidia, Bacteroidales, Prevotellaceae, Prevotella, Prevotella sp. tf2-5			PF02272;PF01411;PF07973;
A0A0F4YVB3	A0A0F4YVB3_TALEM	unreviewed	Alcohol dehydrogenase	T310_3796	Rasamsonia emersonii CBS 393.64	364						oxidoreductase activity [GO:0016491]	cellular organisms, Eukaryota, Opisthokonta, Fungi, Dikarya, Ascomycota, saccharomyceta, Pezizomycotina, leotiomyceta, Eurotiomycetes, Eurotiomycetidae, Eurotiales (green and blue molds), Trichocomaceae, Rasamsonia, Talaromyces emersonii (Thermophilic fungus) (Rasamsonia emersonii), Rasamsonia emersonii CBS 393.64			PF08240;PF00107;
A0A0L1J2Y9	A0A0L1J2Y9_ASPNO	unreviewed	Alcohol dehydrogenase	ANOM_004866	Aspergillus nomius NRRL 13137	424							cellular organisms, Eukaryota, Opisthokonta, Fungi, Dikarya, Ascomycota, saccharomyceta, Pezizomycotina, leotiomyceta, Eurotiomycetes, Eurotiomycetidae, Eurotiales (green and blue molds), Aspergillaceae, Aspergillus, Aspergillus nomius, Aspergillus nomius NRRL 13137
A0A100I2G0	A0A100I2G0_ASPNG	unreviewed	Alcohol dehydrogenase	ABL_00195	Aspergillus niger	348						oxidoreductase activity [GO:0016491]; zinc ion binding [GO:0008270]	cellular organisms, Eukaryota, Opisthokonta, Fungi, Dikarya, Ascomycota, saccharomyceta, Pezizomycotina, leotiomyceta, Eurotiomycetes, Eurotiomycetidae, Eurotiales (green and blue molds), Aspergillaceae, Aspergillus, Aspergillus niger			PF08240;PF00107;
A0A100I5F2	A0A100I5F2_ASPNG	unreviewed	Alcohol dehydrogenase	ABL_01005	Aspergillus niger	368						oxidoreductase activity [GO:0016491]	cellular organisms, Eukaryota, Opisthokonta, Fungi, Dikarya, Ascomycota, saccharomyceta, Pezizomycotina, leotiomyceta, Eurotiomycetes, Eurotiomycetidae, Eurotiales (green and blue molds), Aspergillaceae, Aspergillus, Aspergillus niger			PF08240;PF00107;
A0A146FFD3	A0A146FFD3_9EURO	unreviewed	Alcohol dehydrogenase	RIB2604_01803460	Aspergillus luchuensis	359						oxidoreductase activity [GO:0016491]; zinc ion binding [GO:0008270]	cellular organisms, Eukaryota, Opisthokonta, Fungi, Dikarya, Ascomycota, saccharomyceta, Pezizomycotina, leotiomyceta, Eurotiomycetes, Eurotiomycetidae, Eurotiales (green and blue molds), Aspergillaceae, Aspergillus, Aspergillus luchuensis			PF08240;PF00107;
A0A0F4YEF8	A0A0F4YEF8_TALEM	unreviewed	Alcohol dehydrogenase (NADP(+)) (EC 1.1.1.2)	T310_9841	Rasamsonia emersonii CBS 393.64	336	1.1.1.2					alcohol dehydrogenase (NADP+) activity [GO:0008106]	cellular organisms, Eukaryota, Opisthokonta, Fungi, Dikarya, Ascomycota, saccharomyceta, Pezizomycotina, leotiomyceta, Eurotiomycetes, Eurotiomycetidae, Eurotiales (green and blue molds), Trichocomaceae, Rasamsonia, Talaromyces emersonii (Thermophilic fungus) (Rasamsonia emersonii), Rasamsonia emersonii CBS 393.64			PF00248;
A0A0S7DHT8	A0A0S7DHT8_9EURO	unreviewed	Alcohol dehydrogenase 1	ALT_2286	Aspergillus lentulus	350						oxidoreductase activity [GO:0016491]; zinc ion binding [GO:0008270]	cellular organisms, Eukaryota, Opisthokonta, Fungi, Dikarya, Ascomycota, saccharomyceta, Pezizomycotina, leotiomyceta, Eurotiomycetes, Eurotiomycetidae, Eurotiales (green and blue molds), Aspergillaceae, Aspergillus, Aspergillus lentulus			PF08240;PF00107;
A0A1F7ZII2	A0A1F7ZII2_9EURO	unreviewed	Alcohol dehydrogenase 2	ABOM_012079	Aspergillus bombycis	352						oxidoreductase activity [GO:0016491]; zinc ion binding [GO:0008270]	cellular organisms, Eukaryota, Opisthokonta, Fungi, Dikarya, Ascomycota, saccharomyceta, Pezizomycotina, leotiomyceta, Eurotiomycetes, Eurotiomycetidae, Eurotiales (green and blue molds), Aspergillaceae, Aspergillus, Aspergillus bombycis			PF08240;PF00107;
G7Y0Z5	G7Y0Z5_ASPKW	unreviewed	Alcohol dehydrogenase superfamily protein	AKAW_10967	Aspergillus kawachii (strain NBRC 4308) (White koji mold) (Aspergillus awamori var. kawachi)	351						oxidoreductase activity [GO:0016491]	cellular organisms, Eukaryota, Opisthokonta, Fungi, Dikarya, Ascomycota, saccharomyceta, Pezizomycotina, leotiomyceta, Eurotiomycetes, Eurotiomycetidae, Eurotiales (green and blue molds), Aspergillaceae, Aspergillus, Aspergillus kawachii (White koji mold) (Aspergillus awamori var. kawachi), Aspergillus kawachii (strain NBRC 4308) (White koji mold) (Aspergillus awamori var. kawachi)			PF08240;PF00107;
A0A2I2GG33	A0A2I2GG33_9EURO	unreviewed	Alcohol dehydrogenase, class V	P170DRAFT_471771	Aspergillus steynii IBT 23096	350						oxidoreductase activity [GO:0016491]; zinc ion binding [GO:0008270]	cellular organisms, Eukaryota, Opisthokonta, Fungi, Dikarya, Ascomycota, saccharomyceta, Pezizomycotina, leotiomyceta, Eurotiomycetes, Eurotiomycetidae, Eurotiales (green and blue molds), Aspergillaceae, Aspergillus, Aspergillus steynii, Aspergillus steynii IBT 23096			PF08240;PF00107;
A0A0F4YTT7	A0A0F4YTT7_TALEM	unreviewed	Alcohol dehydrogenase, zinc-containing	T310_4347	Rasamsonia emersonii CBS 393.64	365						oxidoreductase activity [GO:0016491]; zinc ion binding [GO:0008270]	cellular organisms, Eukaryota, Opisthokonta, Fungi, Dikarya, Ascomycota, saccharomyceta, Pezizomycotina, leotiomyceta, Eurotiomycetes, Eurotiomycetidae, Eurotiales (green and blue molds), Trichocomaceae, Rasamsonia, Talaromyces emersonii (Thermophilic fungus) (Rasamsonia emersonii), Rasamsonia emersonii CBS 393.64			PF08240;PF00107;
A0A1E3BR69	A0A1E3BR69_9EURO	unreviewed	Alcohol oxidase	SI65_01062	Aspergillus cristatus	665						flavin adenine dinucleotide binding [GO:0050660]; oxidoreductase activity, acting on CH-OH group of donors [GO:0016614]	cellular organisms, Eukaryota, Opisthokonta, Fungi, Dikarya, Ascomycota, saccharomyceta, Pezizomycotina, leotiomyceta, Eurotiomycetes, Eurotiomycetidae, Eurotiales (green and blue molds), Aspergillaceae, Aspergillus, Aspergillus cristatus			PF05199;PF00732;
A0A2V5HUP8	A0A2V5HUP8_9EURO	unreviewed	Alcohol oxidase	BP00DRAFT_86509	Aspergillus indologenus CBS 114.80	692						flavin adenine dinucleotide binding [GO:0050660]; oxidoreductase activity, acting on CH-OH group of donors [GO:0016614]	cellular organisms, Eukaryota, Opisthokonta, Fungi, Dikarya, Ascomycota, saccharomyceta, Pezizomycotina, leotiomyceta, Eurotiomycetes, Eurotiomycetidae, Eurotiales (green and blue molds), Aspergillaceae, Aspergillus, Aspergillus indologenus, Aspergillus indologenus CBS 114.80			PF05199;PF00732;
A0A0F4Z346	A0A0F4Z346_TALEM	unreviewed	Alcohol oxidase (EC 1.1.3.13)	T310_1225	Rasamsonia emersonii CBS 393.64	674	1.1.3.13					alcohol oxidase activity [GO:0047639]; flavin adenine dinucleotide binding [GO:0050660]	cellular organisms, Eukaryota, Opisthokonta, Fungi, Dikarya, Ascomycota, saccharomyceta, Pezizomycotina, leotiomyceta, Eurotiomycetes, Eurotiomycetidae, Eurotiales (green and blue molds), Trichocomaceae, Rasamsonia, Talaromyces emersonii (Thermophilic fungus) (Rasamsonia emersonii), Rasamsonia emersonii CBS 393.64			PF05199;PF00732;
A0A146G098	A0A146G098_9EURO	unreviewed	Alcohol-dehydrogenase adhA	RIB2604_03501390	Aspergillus luchuensis	350						oxidoreductase activity [GO:0016491]; zinc ion binding [GO:0008270]	cellular organisms, Eukaryota, Opisthokonta, Fungi, Dikarya, Ascomycota, saccharomyceta, Pezizomycotina, leotiomyceta, Eurotiomycetes, Eurotiomycetidae, Eurotiales (green and blue molds), Aspergillaceae, Aspergillus, Aspergillus luchuensis			PF08240;PF00107;
A0A017SNY6	A0A017SNY6_9EURO	unreviewed	Aldehyde dehydrogenase	EURHEDRAFT_528543	Aspergillus ruber CBS 135680	493						oxidoreductase activity, acting on the aldehyde or oxo group of donors, NAD or NADP as acceptor [GO:0016620]	cellular organisms, Eukaryota, Opisthokonta, Fungi, Dikarya, Ascomycota, saccharomyceta, Pezizomycotina, leotiomyceta, Eurotiomycetes, Eurotiomycetidae, Eurotiales (green and blue molds), Aspergillaceae, Aspergillus, Aspergillus ruber, Aspergillus ruber CBS 135680			PF00171;
A0A2V5J3N6	A0A2V5J3N6_9EURO	unreviewed	Aldehyde dehydrogenase	BP00DRAFT_428508	Aspergillus indologenus CBS 114.80	563						oxidoreductase activity, acting on the aldehyde or oxo group of donors, NAD or NADP as acceptor [GO:0016620]	cellular organisms, Eukaryota, Opisthokonta, Fungi, Dikarya, Ascomycota, saccharomyceta, Pezizomycotina, leotiomyceta, Eurotiomycetes, Eurotiomycetidae, Eurotiales (green and blue molds), Aspergillaceae, Aspergillus, Aspergillus indologenus, Aspergillus indologenus CBS 114.80			PF00171;
A0A290XK38	A0A290XK38_9ACTN	unreviewed	Aldehyde dehydrogenase	CNO18_02735	Gordonia sp. 1D	479						oxidoreductase activity, acting on the aldehyde or oxo group of donors, NAD or NADP as acceptor [GO:0016620]	cellular organisms, Bacteria, Terrabacteria group, Actinobacteria, Actinobacteria (high G+C Gram-positive bacteria), Corynebacteriales, Gordoniaceae, Gordonia, Gordonia sp. 1D			PF00171;
A0A2I1C7A7	A0A2I1C7A7_9EURO	unreviewed	Aldehyde dehydrogenase	P174DRAFT_388269	Aspergillus novofumigatus IBT 16806	490						oxidoreductase activity, acting on the aldehyde or oxo group of donors, NAD or NADP as acceptor [GO:0016620]	cellular organisms, Eukaryota, Opisthokonta, Fungi, Dikarya, Ascomycota, saccharomyceta, Pezizomycotina, leotiomyceta, Eurotiomycetes, Eurotiomycetidae, Eurotiales (green and blue molds), Aspergillaceae, Aspergillus, Aspergillus novofumigatus, Aspergillus novofumigatus IBT 16806			PF00171;
A1CGE6	A1CGE6_ASPCL	unreviewed	Aldehyde dehydrogenase	ACLA_066620	Aspergillus clavatus (strain ATCC 1007 / CBS 513.65 / DSM 816 / NCTC 3887 / NRRL 1)	496						oxidoreductase activity, acting on the aldehyde or oxo group of donors, NAD or NADP as acceptor [GO:0016620]	cellular organisms, Eukaryota, Opisthokonta, Fungi, Dikarya, Ascomycota, saccharomyceta, Pezizomycotina, leotiomyceta, Eurotiomycetes, Eurotiomycetidae, Eurotiales (green and blue molds), Aspergillaceae, Aspergillus, Aspergillus clavatus, Aspergillus clavatus (strain ATCC 1007 / CBS 513.65 / DSM 816 / NCTC 3887 / NRRL 1)			PF00171;
A0A2I1DHK2	A0A2I1DHK2_9EURO	unreviewed	Aldehyde dehydrogenase	P168DRAFT_247890	Aspergillus campestris IBT 28561	497						oxidoreductase activity, acting on the aldehyde or oxo group of donors, NAD or NADP as acceptor [GO:0016620]	cellular organisms, Eukaryota, Opisthokonta, Fungi, Dikarya, Ascomycota, saccharomyceta, Pezizomycotina, leotiomyceta, Eurotiomycetes, Eurotiomycetidae, Eurotiales (green and blue molds), Aspergillaceae, Aspergillus, Aspergillus campestris, Aspergillus campestris IBT 28561			PF00171;
A0A1U9R1J6	A0A1U9R1J6_STRNV	unreviewed	Aldehyde dehydrogenase	BBN63_33025	Streptomyces niveus (Streptomyces spheroides)	507						oxidoreductase activity, acting on the aldehyde or oxo group of donors, NAD or NADP as acceptor [GO:0016620]	cellular organisms, Bacteria, Terrabacteria group, Actinobacteria, Actinobacteria (high G+C Gram-positive bacteria), Streptomycetales, Streptomycetaceae, Streptomyces, Streptomyces niveus (Streptomyces spheroides)			PF00171;
G7X5Z6	G7X5Z6_ASPKW	unreviewed	Aldehyde dehydrogenase	AKAW_00118	Aspergillus kawachii (strain NBRC 4308) (White koji mold) (Aspergillus awamori var. kawachi)	539				cellular aldehyde metabolic process [GO:0006081]		oxidoreductase activity, acting on the aldehyde or oxo group of donors, NAD or NADP as acceptor [GO:0016620]	cellular organisms, Eukaryota, Opisthokonta, Fungi, Dikarya, Ascomycota, saccharomyceta, Pezizomycotina, leotiomyceta, Eurotiomycetes, Eurotiomycetidae, Eurotiales (green and blue molds), Aspergillaceae, Aspergillus, Aspergillus kawachii (White koji mold) (Aspergillus awamori var. kawachi), Aspergillus kawachii (strain NBRC 4308) (White koji mold) (Aspergillus awamori var. kawachi)			PF00171;
A0A100ITW2	A0A100ITW2_ASPNG	unreviewed	Aldehyde dehydrogenase	ABL_09936	Aspergillus niger	477						oxidoreductase activity, acting on the aldehyde or oxo group of donors, NAD or NADP as acceptor [GO:0016620]	cellular organisms, Eukaryota, Opisthokonta, Fungi, Dikarya, Ascomycota, saccharomyceta, Pezizomycotina, leotiomyceta, Eurotiomycetes, Eurotiomycetidae, Eurotiales (green and blue molds), Aspergillaceae, Aspergillus, Aspergillus niger			PF00171;
A0A0F4YYI3	A0A0F4YYI3_TALEM	unreviewed	Aldehyde dehydrogenase (NAD(+)) (EC 1.2.1.3)	T310_3072	Rasamsonia emersonii CBS 393.64	528	1.2.1.3					aldehyde dehydrogenase (NAD) activity [GO:0004029]; glyceraldehyde-3-phosphate dehydrogenase (NAD+) (non-phosphorylating) activity [GO:0043878]	cellular organisms, Eukaryota, Opisthokonta, Fungi, Dikarya, Ascomycota, saccharomyceta, Pezizomycotina, leotiomyceta, Eurotiomycetes, Eurotiomycetidae, Eurotiales (green and blue molds), Trichocomaceae, Rasamsonia, Talaromyces emersonii (Thermophilic fungus) (Rasamsonia emersonii), Rasamsonia emersonii CBS 393.64			PF00171;
A2QRU8	A2QRU8_ASPNC	unreviewed	Aldehyde dehydrogenase aldA-Aspergillus niger (EC 1.2.1.3)	aldA An08g07290	Aspergillus niger (strain CBS 513.88 / FGSC A1513)	497	1.2.1.3					aldehyde dehydrogenase (NAD) activity [GO:0004029]; glyceraldehyde-3-phosphate dehydrogenase (NAD+) (non-phosphorylating) activity [GO:0043878]	cellular organisms, Eukaryota, Opisthokonta, Fungi, Dikarya, Ascomycota, saccharomyceta, Pezizomycotina, leotiomyceta, Eurotiomycetes, Eurotiomycetidae, Eurotiales (green and blue molds), Aspergillaceae, Aspergillus, Aspergillus niger, Aspergillus niger (strain CBS 513.88 / FGSC A1513)			PF00171;
A0A100IKM4	A0A100IKM4_ASPNG	unreviewed	Aldehyde dehydrogenase family protein	ABL_05636	Aspergillus niger	752				glutamine metabolic process [GO:0006541]		oxidoreductase activity, acting on the aldehyde or oxo group of donors, NAD or NADP as acceptor [GO:0016620]	cellular organisms, Eukaryota, Opisthokonta, Fungi, Dikarya, Ascomycota, saccharomyceta, Pezizomycotina, leotiomyceta, Eurotiomycetes, Eurotiomycetidae, Eurotiales (green and blue molds), Aspergillaceae, Aspergillus, Aspergillus niger			PF00171;PF00117;
A0A100IM16	A0A100IM16_ASPNG	unreviewed	Aldehyde dehydrogenase family protein	ABL_06081	Aspergillus niger	483						oxidoreductase activity, acting on the aldehyde or oxo group of donors, NAD or NADP as acceptor [GO:0016620]	cellular organisms, Eukaryota, Opisthokonta, Fungi, Dikarya, Ascomycota, saccharomyceta, Pezizomycotina, leotiomyceta, Eurotiomycetes, Eurotiomycetidae, Eurotiales (green and blue molds), Aspergillaceae, Aspergillus, Aspergillus niger			PF00171;
A0A146FT33	A0A146FT33_9EURO	unreviewed	Aldehyde dehydrogenase family protein	RIB2604_02503500	Aspergillus luchuensis	499						oxidoreductase activity, acting on the aldehyde or oxo group of donors, NAD or NADP as acceptor [GO:0016620]	cellular organisms, Eukaryota, Opisthokonta, Fungi, Dikarya, Ascomycota, saccharomyceta, Pezizomycotina, leotiomyceta, Eurotiomycetes, Eurotiomycetidae, Eurotiales (green and blue molds), Aspergillaceae, Aspergillus, Aspergillus luchuensis			PF00171;
A0A124BVY9	A0A124BVY9_ASPNG	unreviewed	Aldehyde reductase 1	ABL_02212	Aspergillus niger	331						oxidoreductase activity [GO:0016491]	cellular organisms, Eukaryota, Opisthokonta, Fungi, Dikarya, Ascomycota, saccharomyceta, Pezizomycotina, leotiomyceta, Eurotiomycetes, Eurotiomycetidae, Eurotiales (green and blue molds), Aspergillaceae, Aspergillus, Aspergillus niger			PF00248;
A0A0F4YDK9	A0A0F4YDK9_TALEM	unreviewed	Aldo-keto reductase	T310_10104	Rasamsonia emersonii CBS 393.64	283						oxidoreductase activity [GO:0016491]	cellular organisms, Eukaryota, Opisthokonta, Fungi, Dikarya, Ascomycota, saccharomyceta, Pezizomycotina, leotiomyceta, Eurotiomycetes, Eurotiomycetidae, Eurotiales (green and blue molds), Trichocomaceae, Rasamsonia, Talaromyces emersonii (Thermophilic fungus) (Rasamsonia emersonii), Rasamsonia emersonii CBS 393.64			PF00248;
A0A146FFE9	A0A146FFE9_9EURO	unreviewed	Aldo-keto reductase	RIB2604_01804360	Aspergillus luchuensis	326						oxidoreductase activity [GO:0016491]	cellular organisms, Eukaryota, Opisthokonta, Fungi, Dikarya, Ascomycota, saccharomyceta, Pezizomycotina, leotiomyceta, Eurotiomycetes, Eurotiomycetidae, Eurotiales (green and blue molds), Aspergillaceae, Aspergillus, Aspergillus luchuensis			PF00248;
A0A146FKN9	A0A146FKN9_9EURO	unreviewed	Aldo-keto reductase	RIB2604_02005020	Aspergillus luchuensis	360							cellular organisms, Eukaryota, Opisthokonta, Fungi, Dikarya, Ascomycota, saccharomyceta, Pezizomycotina, leotiomyceta, Eurotiomycetes, Eurotiomycetidae, Eurotiales (green and blue molds), Aspergillaceae, Aspergillus, Aspergillus luchuensis			PF00248;
A0A100IP35	A0A100IP35_ASPNG	unreviewed	Aldose 1-epimerase	ABL_07433	Aspergillus niger	330				carbohydrate metabolic process [GO:0005975]		carbohydrate binding [GO:0030246]; isomerase activity [GO:0016853]	cellular organisms, Eukaryota, Opisthokonta, Fungi, Dikarya, Ascomycota, saccharomyceta, Pezizomycotina, leotiomyceta, Eurotiomycetes, Eurotiomycetidae, Eurotiales (green and blue molds), Aspergillaceae, Aspergillus, Aspergillus niger			PF01263;
A0A100IBV0	A0A100IBV0_ASPNG	unreviewed	Alfa-L-rhamnosidase	ABL_02638	Aspergillus niger	922						catalytic activity [GO:0003824]	cellular organisms, Eukaryota, Opisthokonta, Fungi, Dikarya, Ascomycota, saccharomyceta, Pezizomycotina, leotiomyceta, Eurotiomycetes, Eurotiomycetidae, Eurotiales (green and blue molds), Aspergillaceae, Aspergillus, Aspergillus niger			PF05592;PF17389;PF17390;PF08531;
A0A0F4YMS4	A0A0F4YMS4_TALEM	unreviewed	Alginate lyase	T310_6444	Rasamsonia emersonii CBS 393.64	254						lyase activity [GO:0016829]	cellular organisms, Eukaryota, Opisthokonta, Fungi, Dikarya, Ascomycota, saccharomyceta, Pezizomycotina, leotiomyceta, Eurotiomycetes, Eurotiomycetidae, Eurotiales (green and blue molds), Trichocomaceae, Rasamsonia, Talaromyces emersonii (Thermophilic fungus) (Rasamsonia emersonii), Rasamsonia emersonii CBS 393.64			PF08787;
A0A124BWF4	A0A124BWF4_ASPNG	unreviewed	Alkaline phosphatase (EC 3.1.3.1)	ABL_02941	Aspergillus niger	1753	3.1.3.1	CATALYTIC ACTIVITY: ; Reaction=a phosphate monoester + H2O = an alcohol + phosphate; Xref=Rhea:RHEA:15017, ChEBI:CHEBI:15377, ChEBI:CHEBI:30879, ChEBI:CHEBI:43474, ChEBI:CHEBI:67140; EC=3.1.3.1; Evidence={ECO:0000256|RuleBase:RU003947};		mitochondrial respiratory chain complex I assembly [GO:0032981]	integral component of membrane [GO:0016021]	alkaline phosphatase activity [GO:0004035]; ATPase activity, coupled to transmembrane movement of substances [GO:0042626]; ATP binding [GO:0005524]	cellular organisms, Eukaryota, Opisthokonta, Fungi, Dikarya, Ascomycota, saccharomyceta, Pezizomycotina, leotiomyceta, Eurotiomycetes, Eurotiomycetidae, Eurotiales (green and blue molds), Aspergillaceae, Aspergillus, Aspergillus niger			PF00664;PF00005;PF00245;PF04430;
A0A1W9HKY2	A0A1W9HKY2_9PROT	unreviewed	Alkene reductase	A4S16_07090	Proteobacteria bacterium SG_bin6	366						FMN binding [GO:0010181]; oxidoreductase activity [GO:0016491]	cellular organisms, Bacteria, Proteobacteria, unclassified Proteobacteria, unclassified Proteobacteria (miscellaneous), Proteobacteria bacterium SG_bin6			PF00724;
W1RAR9	W1RAR9_PORGN	unreviewed	Alkyl hydroperoxide reductase	SJDPG2_05295	Porphyromonas gingivalis SJD2	188				cell redox homeostasis [GO:0045454]; response to oxidative stress [GO:0006979]	cell [GO:0005623]	peroxiredoxin activity [GO:0051920]	cellular organisms, Bacteria, FCB group, Bacteroidetes/Chlorobi group, Bacteroidetes, Bacteroidia, Bacteroidales, Porphyromonadaceae, Porphyromonas, Porphyromonas gingivalis, Porphyromonas gingivalis SJD2			PF10417;PF00578;
A0A1R4JCB6	A0A1R4JCB6_9SPHI	unreviewed	Alkyl hydroperoxide reductase subunit C-like protein	FM120_06645	Sphingobacterium faecium PCAi_F2.5	219				cell redox homeostasis [GO:0045454]	cell [GO:0005623]	peroxiredoxin activity [GO:0051920]	cellular organisms, Bacteria, FCB group, Bacteroidetes/Chlorobi group, Bacteroidetes, Sphingobacteriia, Sphingobacteriales, Sphingobacteriaceae, Sphingobacterium, Sphingobacterium faecium, Sphingobacterium faecium PCAi_F2.5			PF10417;PF00578;
A0A146FFB7	A0A146FFB7_9EURO	unreviewed	Allergen	RIB2604_01805200	Aspergillus luchuensis	166				cell redox homeostasis [GO:0045454]	cell [GO:0005623]	oxidoreductase activity [GO:0016491]	cellular organisms, Eukaryota, Opisthokonta, Fungi, Dikarya, Ascomycota, saccharomyceta, Pezizomycotina, leotiomyceta, Eurotiomycetes, Eurotiomycetidae, Eurotiales (green and blue molds), Aspergillaceae, Aspergillus, Aspergillus luchuensis			PF08534;
A0A0S7DN83	A0A0S7DN83_9EURO	unreviewed	Allergen Asp f 15	ALT_3832	Aspergillus lentulus	152							cellular organisms, Eukaryota, Opisthokonta, Fungi, Dikarya, Ascomycota, saccharomyceta, Pezizomycotina, leotiomyceta, Eurotiomycetes, Eurotiomycetidae, Eurotiales (green and blue molds), Aspergillaceae, Aspergillus, Aspergillus lentulus			PF07249;
A0A0K8LGV4	A0A0K8LGV4_9EURO	unreviewed	Allergen Asp f 15	AUD_6108	Aspergillus udagawae	153							cellular organisms, Eukaryota, Opisthokonta, Fungi, Dikarya, Ascomycota, saccharomyceta, Pezizomycotina, leotiomyceta, Eurotiomycetes, Eurotiomycetidae, Eurotiales (green and blue molds), Aspergillaceae, Aspergillus, Aspergillus udagawae			PF07249;
A0A0F4YLK0	A0A0F4YLK0_TALEM	unreviewed	Allergen Asp f 15	T310_7565	Rasamsonia emersonii CBS 393.64	151							cellular organisms, Eukaryota, Opisthokonta, Fungi, Dikarya, Ascomycota, saccharomyceta, Pezizomycotina, leotiomyceta, Eurotiomycetes, Eurotiomycetidae, Eurotiales (green and blue molds), Trichocomaceae, Rasamsonia, Talaromyces emersonii (Thermophilic fungus) (Rasamsonia emersonii), Rasamsonia emersonii CBS 393.64			PF07249;
A0A017SSC3	A0A017SSC3_9EURO	unreviewed	Allergen Asp f 22	EURHEDRAFT_446017	Aspergillus ruber CBS 135680	438				glycolytic process [GO:0006096]	phosphopyruvate hydratase complex [GO:0000015]	magnesium ion binding [GO:0000287]; phosphopyruvate hydratase activity [GO:0004634]	cellular organisms, Eukaryota, Opisthokonta, Fungi, Dikarya, Ascomycota, saccharomyceta, Pezizomycotina, leotiomyceta, Eurotiomycetes, Eurotiomycetidae, Eurotiales (green and blue molds), Aspergillaceae, Aspergillus, Aspergillus ruber, Aspergillus ruber CBS 135680			PF00113;PF03952;
A0A100ICX1	A0A100ICX1_ASPNG	unreviewed	Allergen Asp f 4	ABL_02873	Aspergillus niger	328					extracellular region [GO:0005576]	IgE binding [GO:0019863]	cellular organisms, Eukaryota, Opisthokonta, Fungi, Dikarya, Ascomycota, saccharomyceta, Pezizomycotina, leotiomyceta, Eurotiomycetes, Eurotiomycetidae, Eurotiales (green and blue molds), Aspergillaceae, Aspergillus, Aspergillus niger
A0A124BYH9	A0A124BYH9_ASPNG	unreviewed	Allergen Asp F3	ABL_08314	Aspergillus niger	168				cell redox homeostasis [GO:0045454]	cell [GO:0005623]	oxidoreductase activity [GO:0016491]	cellular organisms, Eukaryota, Opisthokonta, Fungi, Dikarya, Ascomycota, saccharomyceta, Pezizomycotina, leotiomyceta, Eurotiomycetes, Eurotiomycetidae, Eurotiales (green and blue molds), Aspergillaceae, Aspergillus, Aspergillus niger			PF08534;
A0A0J5PFY6	A0A0J5PFY6_ASPFM	unreviewed	Allergen Asp F3	Y699_07471	Aspergillus fumigatus Z5	168				cell redox homeostasis [GO:0045454]	cell [GO:0005623]	oxidoreductase activity [GO:0016491]	cellular organisms, Eukaryota, Opisthokonta, Fungi, Dikarya, Ascomycota, saccharomyceta, Pezizomycotina, leotiomyceta, Eurotiomycetes, Eurotiomycetidae, Eurotiales (green and blue molds), Aspergillaceae, Aspergillus, Neosartorya fumigata (Aspergillus fumigatus), Aspergillus fumigatus Z5			PF08534;
A0A017SJ09	A0A017SJ09_9EURO	unreviewed	Allergen Asp F3	EURHEDRAFT_410718	Aspergillus ruber CBS 135680	168				cell redox homeostasis [GO:0045454]	cell [GO:0005623]	oxidoreductase activity [GO:0016491]	cellular organisms, Eukaryota, Opisthokonta, Fungi, Dikarya, Ascomycota, saccharomyceta, Pezizomycotina, leotiomyceta, Eurotiomycetes, Eurotiomycetidae, Eurotiales (green and blue molds), Aspergillaceae, Aspergillus, Aspergillus ruber, Aspergillus ruber CBS 135680			PF08534;
A0A0F8V0K8	A0A0F8V0K8_9EURO	unreviewed	Allergen Asp F3	AOCH_005044	Aspergillus ochraceoroseus	168				cell redox homeostasis [GO:0045454]	cell [GO:0005623]	oxidoreductase activity [GO:0016491]	cellular organisms, Eukaryota, Opisthokonta, Fungi, Dikarya, Ascomycota, saccharomyceta, Pezizomycotina, leotiomyceta, Eurotiomycetes, Eurotiomycetidae, Eurotiales (green and blue molds), Aspergillaceae, Aspergillus, Aspergillus ochraceoroseus			PF08534;
B0Y1P0	B0Y1P0_ASPFC	unreviewed	Allergen, putative	AFUB_049980	Neosartorya fumigata (strain CEA10 / CBS 144.89 / FGSC A1163) (Aspergillus fumigatus)	202				cell redox homeostasis [GO:0045454]	cell [GO:0005623]	oxidoreductase activity [GO:0016491]	cellular organisms, Eukaryota, Opisthokonta, Fungi, Dikarya, Ascomycota, saccharomyceta, Pezizomycotina, leotiomyceta, Eurotiomycetes, Eurotiomycetidae, Eurotiales (green and blue molds), Aspergillaceae, Aspergillus, Neosartorya fumigata (Aspergillus fumigatus), Neosartorya fumigata (strain CEA10 / CBS 144.89 / FGSC A1163) (Aspergillus fumigatus)			PF08534;
A0A100I6K6	A0A100I6K6_ASPNG	unreviewed	Allergenic cerato-platanin Asp F13	ABL_01045	Aspergillus niger	149							cellular organisms, Eukaryota, Opisthokonta, Fungi, Dikarya, Ascomycota, saccharomyceta, Pezizomycotina, leotiomyceta, Eurotiomycetes, Eurotiomycetidae, Eurotiales (green and blue molds), Aspergillaceae, Aspergillus, Aspergillus niger			PF07249;
A0A124BYW1	A0A124BYW1_ASPNG	unreviewed	Alpha,alpha-trehalose phosphate synthase subunit Tps3	ABL_09452	Aspergillus niger	1259				trehalose biosynthetic process [GO:0005992]		catalytic activity [GO:0003824]	cellular organisms, Eukaryota, Opisthokonta, Fungi, Dikarya, Ascomycota, saccharomyceta, Pezizomycotina, leotiomyceta, Eurotiomycetes, Eurotiomycetidae, Eurotiales (green and blue molds), Aspergillaceae, Aspergillus, Aspergillus niger			PF00982;PF02358;
A0A117E266	A0A117E266_ASPNG	unreviewed	Alpha/beta hydrolase	ABL_06721	Aspergillus niger	546						hydrolase activity [GO:0016787]	cellular organisms, Eukaryota, Opisthokonta, Fungi, Dikarya, Ascomycota, saccharomyceta, Pezizomycotina, leotiomyceta, Eurotiomycetes, Eurotiomycetidae, Eurotiales (green and blue molds), Aspergillaceae, Aspergillus, Aspergillus niger			PF00561;
A0A146FEM5	A0A146FEM5_9EURO	unreviewed	Alpha/beta hydrolase	RIB2604_01800730	Aspergillus luchuensis	300						hydrolase activity [GO:0016787]	cellular organisms, Eukaryota, Opisthokonta, Fungi, Dikarya, Ascomycota, saccharomyceta, Pezizomycotina, leotiomyceta, Eurotiomycetes, Eurotiomycetidae, Eurotiales (green and blue molds), Aspergillaceae, Aspergillus, Aspergillus luchuensis			PF00561;
A0A100ILC7	A0A100ILC7_ASPNG	unreviewed	Alpha/beta hydrolase	ABL_06012	Aspergillus niger	300						hydrolase activity [GO:0016787]	cellular organisms, Eukaryota, Opisthokonta, Fungi, Dikarya, Ascomycota, saccharomyceta, Pezizomycotina, leotiomyceta, Eurotiomycetes, Eurotiomycetidae, Eurotiales (green and blue molds), Aspergillaceae, Aspergillus, Aspergillus niger			PF00561;
A0A254TY17	A0A254TY17_ASPNG	unreviewed	Alpha/beta hydrolase family protein	CAN33_39800	Aspergillus niger	296						hydrolase activity [GO:0016787]	cellular organisms, Eukaryota, Opisthokonta, Fungi, Dikarya, Ascomycota, saccharomyceta, Pezizomycotina, leotiomyceta, Eurotiomycetes, Eurotiomycetidae, Eurotiales (green and blue molds), Aspergillaceae, Aspergillus, Aspergillus niger			PF00561;
A0A1K1RZX7	A0A1K1RZX7_9PSEU	unreviewed	Alpha/beta hydrolase family protein	SAMN04489730_4369	Amycolatopsis australiensis	254						hydrolase activity [GO:0016787]	cellular organisms, Bacteria, Terrabacteria group, Actinobacteria, Actinobacteria (high G+C Gram-positive bacteria), Pseudonocardiales, Pseudonocardiaceae, Amycolatopsis, Amycolatopsis australiensis			PF12146;
A0A254TRS3	A0A254TRS3_ASPNG	unreviewed	Alpha/beta hydrolase fold family protein	CAN33_53080	Aspergillus niger	595						hydrolase activity [GO:0016787]	cellular organisms, Eukaryota, Opisthokonta, Fungi, Dikarya, Ascomycota, saccharomyceta, Pezizomycotina, leotiomyceta, Eurotiomycetes, Eurotiomycetidae, Eurotiales (green and blue molds), Aspergillaceae, Aspergillus, Aspergillus niger			PF07859;
A0A017S2B6	A0A017S2B6_9EURO	unreviewed	Alpha/beta-hydrolase	EURHEDRAFT_416822	Aspergillus ruber CBS 135680	245						hydrolase activity [GO:0016787]	cellular organisms, Eukaryota, Opisthokonta, Fungi, Dikarya, Ascomycota, saccharomyceta, Pezizomycotina, leotiomyceta, Eurotiomycetes, Eurotiomycetidae, Eurotiales (green and blue molds), Aspergillaceae, Aspergillus, Aspergillus ruber, Aspergillus ruber CBS 135680			PF01738;
A0A1L9US13	A0A1L9US13_9EURO	unreviewed	alpha-1,2-Mannosidase (EC 3.2.1.-)	ASPBRDRAFT_27362	Aspergillus brasiliensis CBS 101740	684	3.2.1.-			metabolic process [GO:0008152]	membrane [GO:0016020]	calcium ion binding [GO:0005509]; mannosyl-oligosaccharide 1,2-alpha-mannosidase activity [GO:0004571]	cellular organisms, Eukaryota, Opisthokonta, Fungi, Dikarya, Ascomycota, saccharomyceta, Pezizomycotina, leotiomyceta, Eurotiomycetes, Eurotiomycetidae, Eurotiales (green and blue molds), Aspergillaceae, Aspergillus, Aspergillus brasiliensis, Aspergillus brasiliensis CBS 101740			PF01532;
A0A1L9N749	A0A1L9N749_ASPTU	unreviewed	alpha-1,2-Mannosidase (EC 3.2.1.-)	ASPTUDRAFT_64981	Aspergillus tubingensis CBS 134.48	695	3.2.1.-			metabolic process [GO:0008152]	membrane [GO:0016020]	calcium ion binding [GO:0005509]; mannosyl-oligosaccharide 1,2-alpha-mannosidase activity [GO:0004571]	cellular organisms, Eukaryota, Opisthokonta, Fungi, Dikarya, Ascomycota, saccharomyceta, Pezizomycotina, leotiomyceta, Eurotiomycetes, Eurotiomycetidae, Eurotiales (green and blue molds), Aspergillaceae, Aspergillus, Aspergillus tubingensis, Aspergillus tubingensis CBS 134.48			PF01532;
A0A100IJD8	A0A100IJD8_ASPNG	unreviewed	Alpha-1,4 glucan phosphorylase (EC 2.4.1.1)	ABL_04462	Aspergillus niger	881	2.4.1.1	CATALYTIC ACTIVITY: ; Reaction=[(1->4)-alpha-D-glucosyl](n) + phosphate = [(1->4)-alpha-D-glucosyl](n-1) + alpha-D-glucose 1-phosphate; Xref=Rhea:RHEA:41732, Rhea:RHEA-COMP:9584, Rhea:RHEA-COMP:9586, ChEBI:CHEBI:15444, ChEBI:CHEBI:43474, ChEBI:CHEBI:58601; EC=2.4.1.1; Evidence={ECO:0000256|RuleBase:RU000587};		carbohydrate metabolic process [GO:0005975]		glycogen phosphorylase activity [GO:0008184]; linear malto-oligosaccharide phosphorylase activity [GO:0102250]; pyridoxal phosphate binding [GO:0030170]; SHG alpha-glucan phosphorylase activity [GO:0102499]	cellular organisms, Eukaryota, Opisthokonta, Fungi, Dikarya, Ascomycota, saccharomyceta, Pezizomycotina, leotiomyceta, Eurotiomycetes, Eurotiomycetidae, Eurotiales (green and blue molds), Aspergillaceae, Aspergillus, Aspergillus niger			PF00343;
A0A0F4YYN2	A0A0F4YYN2_TALEM	unreviewed	Alpha-amylase	T310_3232	Rasamsonia emersonii CBS 393.64	495				carbohydrate catabolic process [GO:0016052]		alpha-amylase activity [GO:0004556]; calcium ion binding [GO:0005509]	cellular organisms, Eukaryota, Opisthokonta, Fungi, Dikarya, Ascomycota, saccharomyceta, Pezizomycotina, leotiomyceta, Eurotiomycetes, Eurotiomycetidae, Eurotiales (green and blue molds), Trichocomaceae, Rasamsonia, Talaromyces emersonii (Thermophilic fungus) (Rasamsonia emersonii), Rasamsonia emersonii CBS 393.64			PF00128;PF09260;
A0A2P1ANM2	A0A2P1ANM2_9EURO	unreviewed	Alpha-amylase (EC 3.2.1.1)		uncultured Aspergillus	494	3.2.1.1			carbohydrate catabolic process [GO:0016052]		alpha-amylase activity [GO:0004556]; alpha-amylase activity (releasing maltohexaose) [GO:0103025]; calcium ion binding [GO:0005509]	cellular organisms, Eukaryota, Opisthokonta, Fungi, Dikarya, Ascomycota, saccharomyceta, Pezizomycotina, leotiomyceta, Eurotiomycetes, Eurotiomycetidae, Eurotiales (green and blue molds), Aspergillaceae, environmental samples, uncultured Aspergillus			PF00128;PF09260;
A0A2G7G438	A0A2G7G438_9EURO	unreviewed	Alpha-glucosidase	AARAC_007240	Aspergillus arachidicola	968				carbohydrate metabolic process [GO:0005975]		catalytic activity [GO:0003824]	cellular organisms, Eukaryota, Opisthokonta, Fungi, Dikarya, Ascomycota, saccharomyceta, Pezizomycotina, leotiomyceta, Eurotiomycetes, Eurotiomycetidae, Eurotiales (green and blue molds), Aspergillaceae, Aspergillus, Aspergillus arachidicola			PF00128;PF01755;
A0A174BG25	A0A174BG25_9FIRM	unreviewed	Alpha-L-fucosidase	ERS852456_01345	[Ruminococcus] torques	1497				carbohydrate metabolic process [GO:0005975]	integral component of membrane [GO:0016021]	alpha-L-fucosidase activity [GO:0004560]; carbohydrate binding [GO:0030246]	cellular organisms, Bacteria, Terrabacteria group, Firmicutes, Clostridia, Clostridiales, Lachnospiraceae, Blautia, [Ruminococcus] torques			PF01120;PF00754;PF00746;
A0A146G2E8	A0A146G2E8_9EURO	unreviewed	Alpha-n-arabinofuranosidase A	RIB2604_03900090	Aspergillus luchuensis	640				L-arabinose metabolic process [GO:0046373]		alpha-L-arabinofuranosidase activity [GO:0046556]	cellular organisms, Eukaryota, Opisthokonta, Fungi, Dikarya, Ascomycota, saccharomyceta, Pezizomycotina, leotiomyceta, Eurotiomycetes, Eurotiomycetidae, Eurotiales (green and blue molds), Aspergillaceae, Aspergillus, Aspergillus luchuensis			PF06964;
A0A146FUW8	A0A146FUW8_9EURO	unreviewed	Alpha-n-arabinofuranosidase B	RIB2604_03001060	Aspergillus luchuensis	499				arabinan metabolic process [GO:0031221]; L-arabinose metabolic process [GO:0046373]		alpha-L-arabinofuranosidase activity [GO:0046556]	cellular organisms, Eukaryota, Opisthokonta, Fungi, Dikarya, Ascomycota, saccharomyceta, Pezizomycotina, leotiomyceta, Eurotiomycetes, Eurotiomycetidae, Eurotiales (green and blue molds), Aspergillaceae, Aspergillus, Aspergillus luchuensis			PF05270;PF09206;
A0A124BYI9	A0A124BYI9_ASPNG	unreviewed	Altered inheritance of mitochondria protein 13	ABL_08312	Aspergillus niger	219							cellular organisms, Eukaryota, Opisthokonta, Fungi, Dikarya, Ascomycota, saccharomyceta, Pezizomycotina, leotiomyceta, Eurotiomycetes, Eurotiomycetidae, Eurotiales (green and blue molds), Aspergillaceae, Aspergillus, Aspergillus niger			PF07956;
A0A1L9NQ17	A0A1L9NQ17_ASPTU	unreviewed	Altered inheritance of mitochondria protein 24, mitochondrial	ASPTUDRAFT_303314	Aspergillus tubingensis CBS 134.48	411					mitochondrion [GO:0005739]		cellular organisms, Eukaryota, Opisthokonta, Fungi, Dikarya, Ascomycota, saccharomyceta, Pezizomycotina, leotiomyceta, Eurotiomycetes, Eurotiomycetidae, Eurotiales (green and blue molds), Aspergillaceae, Aspergillus, Aspergillus tubingensis, Aspergillus tubingensis CBS 134.48			PF01987;
A0A0K8L8F7	A0A0K8L8F7_9EURO	unreviewed	Alternative oxidase (EC 1.-.-.-)	AUD_3367	Aspergillus udagawae	646	1.-.-.-			response to oxidative stress [GO:0006979]	integral component of membrane [GO:0016021]; respiratory chain [GO:0070469]	alternative oxidase activity [GO:0009916]; DNA-binding transcription factor activity [GO:0003700]; heme binding [GO:0020037]; metal ion binding [GO:0046872]; peroxidase activity [GO:0004601]	cellular organisms, Eukaryota, Opisthokonta, Fungi, Dikarya, Ascomycota, saccharomyceta, Pezizomycotina, leotiomyceta, Eurotiomycetes, Eurotiomycetidae, Eurotiales (green and blue molds), Aspergillaceae, Aspergillus, Aspergillus udagawae			PF01786;PF00141;
A0A146FKY1	A0A146FKY1_9EURO	unreviewed	AMFR protein	RIB2604_02101740	Aspergillus luchuensis	192					integral component of membrane [GO:0016021]		cellular organisms, Eukaryota, Opisthokonta, Fungi, Dikarya, Ascomycota, saccharomyceta, Pezizomycotina, leotiomyceta, Eurotiomycetes, Eurotiomycetidae, Eurotiales (green and blue molds), Aspergillaceae, Aspergillus, Aspergillus luchuensis			PF02845;
A0A100I6Y0	A0A100I6Y0_ASPNG	unreviewed	Amidase family protein	ABL_01138	Aspergillus niger	773							cellular organisms, Eukaryota, Opisthokonta, Fungi, Dikarya, Ascomycota, saccharomyceta, Pezizomycotina, leotiomyceta, Eurotiomycetes, Eurotiomycetidae, Eurotiales (green and blue molds), Aspergillaceae, Aspergillus, Aspergillus niger			PF01425;
A0A146F8S1	A0A146F8S1_9EURO	unreviewed	Amidase family protein	RIB2604_01400520	Aspergillus luchuensis	550						amidase activity [GO:0004040]	cellular organisms, Eukaryota, Opisthokonta, Fungi, Dikarya, Ascomycota, saccharomyceta, Pezizomycotina, leotiomyceta, Eurotiomycetes, Eurotiomycetidae, Eurotiales (green and blue molds), Aspergillaceae, Aspergillus, Aspergillus luchuensis			PF01425;
A0A146F713	A0A146F713_9EURO	unreviewed	Amid-like NADH oxidoreductase	RIB2604_01100690	Aspergillus luchuensis	440					integral component of membrane [GO:0016021]	oxidoreductase activity [GO:0016491]	cellular organisms, Eukaryota, Opisthokonta, Fungi, Dikarya, Ascomycota, saccharomyceta, Pezizomycotina, leotiomyceta, Eurotiomycetes, Eurotiomycetidae, Eurotiales (green and blue molds), Aspergillaceae, Aspergillus, Aspergillus luchuensis			PF07992;
C0C0L1	C0C0L1_9FIRM	unreviewed	Amidohydrolase family protein	CLOHYLEM_05614	[Clostridium] hylemonae DSM 15053	271						carboxy-lyase activity [GO:0016831]; hydrolase activity [GO:0016787]	cellular organisms, Bacteria, Terrabacteria group, Firmicutes, Clostridia, Clostridiales, Lachnospiraceae, Lachnoclostridium, [Clostridium] hylemonae, [Clostridium] hylemonae DSM 15053			PF04909;
A0A146FB51	A0A146FB51_9EURO	unreviewed	Amidohydrolase-like protein	RIB2604_01704680	Aspergillus luchuensis	320						carboxy-lyase activity [GO:0016831]; hydrolase activity [GO:0016787]	cellular organisms, Eukaryota, Opisthokonta, Fungi, Dikarya, Ascomycota, saccharomyceta, Pezizomycotina, leotiomyceta, Eurotiomycetes, Eurotiomycetidae, Eurotiales (green and blue molds), Aspergillaceae, Aspergillus, Aspergillus luchuensis			PF04909;
A0A100IQG1	A0A100IQG1_ASPNG	unreviewed	Amine oxidase (EC 1.4.3.-)	ABL_08157	Aspergillus niger	721	1.4.3.-			amine metabolic process [GO:0009308]		copper ion binding [GO:0005507]; primary amine oxidase activity [GO:0008131]; quinone binding [GO:0048038]	cellular organisms, Eukaryota, Opisthokonta, Fungi, Dikarya, Ascomycota, saccharomyceta, Pezizomycotina, leotiomyceta, Eurotiomycetes, Eurotiomycetidae, Eurotiales (green and blue molds), Aspergillaceae, Aspergillus, Aspergillus niger			PF01179;PF02727;PF02728;
A0A146F5U9	A0A146F5U9_9EURO	unreviewed	Amine oxidase (EC 1.4.3.-)	RIB2604_00901340	Aspergillus luchuensis	684	1.4.3.-			amine metabolic process [GO:0009308]		copper ion binding [GO:0005507]; primary amine oxidase activity [GO:0008131]; quinone binding [GO:0048038]	cellular organisms, Eukaryota, Opisthokonta, Fungi, Dikarya, Ascomycota, saccharomyceta, Pezizomycotina, leotiomyceta, Eurotiomycetes, Eurotiomycetidae, Eurotiales (green and blue molds), Aspergillaceae, Aspergillus, Aspergillus luchuensis			PF01179;PF02727;PF02728;
A0A2V5GVE1	A0A2V5GVE1_9EURO	unreviewed	Amine oxidase (EC 1.4.3.-)	BO99DRAFT_392646	Aspergillus violaceofuscus CBS 115571	602	1.4.3.-					oxidoreductase activity [GO:0016491]	cellular organisms, Eukaryota, Opisthokonta, Fungi, Dikarya, Ascomycota, saccharomyceta, Pezizomycotina, leotiomyceta, Eurotiomycetes, Eurotiomycetidae, Eurotiales (green and blue molds), Aspergillaceae, Aspergillus, Aspergillus violaceofuscus, Aspergillus violaceofuscus CBS 115571			PF01593;PF01042;
A0A1M3T1Y2	A0A1M3T1Y2_9EURO	unreviewed	Amine oxidase (EC 1.4.3.-)	ASPFODRAFT_38151	Aspergillus luchuensis CBS 106.47	700	1.4.3.-			amine metabolic process [GO:0009308]		copper ion binding [GO:0005507]; primary amine oxidase activity [GO:0008131]; quinone binding [GO:0048038]	cellular organisms, Eukaryota, Opisthokonta, Fungi, Dikarya, Ascomycota, saccharomyceta, Pezizomycotina, leotiomyceta, Eurotiomycetes, Eurotiomycetidae, Eurotiales (green and blue molds), Aspergillaceae, Aspergillus, Aspergillus luchuensis, Aspergillus luchuensis CBS 106.47			PF01179;
E3DP66	E3DP66_HALPG	unreviewed	Amino acid ABC transporter ATP-binding protein, PAAT family	Hprae_1572	Halanaerobium praevalens (strain ATCC 33744 / DSM 2228 / GSL)	246						amino acid-transporting ATPase activity [GO:0015424]; ATP binding [GO:0005524]	cellular organisms, Bacteria, Terrabacteria group, Firmicutes, Clostridia, Halanaerobiales, Halanaerobiaceae, Halanaerobium, Halanaerobium praevalens, Halanaerobium praevalens (strain ATCC 33744 / DSM 2228 / GSL)			PF00005;
A0A2T7TM73	A0A2T7TM73_9MICC	unreviewed	Amino acid ABC transporter permease	DDA93_04670	Arthrobacter sp. Bz4	219				nitrogen compound transport [GO:0071705]	ATP-binding cassette (ABC) transporter complex [GO:0043190]	transmembrane transporter activity [GO:0022857]	cellular organisms, Bacteria, Terrabacteria group, Actinobacteria, Actinobacteria (high G+C Gram-positive bacteria), Micrococcales, Micrococcaceae, Arthrobacter, Arthrobacter sp. Bz4			PF00528;
A0A1H0JQ47	A0A1H0JQ47_9PSEU	unreviewed	Amino acid adenylation domain-containing protein	SAMN05421507_102587	Lentzea jiangxiensis	556						ligase activity [GO:0016874]; phosphopantetheine binding [GO:0031177]	cellular organisms, Bacteria, Terrabacteria group, Actinobacteria, Actinobacteria (high G+C Gram-positive bacteria), Pseudonocardiales, Pseudonocardiaceae, Lentzea, Lentzea jiangxiensis			PF00501;PF13193;PF00550;
A0A100IA76	A0A100IA76_ASPNG	unreviewed	Amino acid transporter	ABL_02169	Aspergillus niger	750					integral component of membrane [GO:0016021]		cellular organisms, Eukaryota, Opisthokonta, Fungi, Dikarya, Ascomycota, saccharomyceta, Pezizomycotina, leotiomyceta, Eurotiomycetes, Eurotiomycetidae, Eurotiales (green and blue molds), Aspergillaceae, Aspergillus, Aspergillus niger			PF01490;
A0A1L9NNF1	A0A1L9NNF1_ASPTU	unreviewed	Aminomethyltransferase (EC 2.1.2.10) (Glycine cleavage system T protein)	ASPTUDRAFT_197850	Aspergillus tubingensis CBS 134.48	482	2.1.2.10	CATALYTIC ACTIVITY: ; Reaction=(6S)-5,6,7,8-tetrahydrofolate + (R)-N(6)-(S(8)-aminomethyldihydrolipoyl)-L-lysyl-[protein] = (6R)-5,10-methylene-5,6,7,8-tetrahydrofolate + (R)-N(6)-dihydrolipoyl-L-lysyl-[protein] + NH4(+); Xref=Rhea:RHEA:16945, Rhea:RHEA-COMP:10475, Rhea:RHEA-COMP:10492, ChEBI:CHEBI:15636, ChEBI:CHEBI:28938, ChEBI:CHEBI:57453, ChEBI:CHEBI:83100, ChEBI:CHEBI:83143; EC=2.1.2.10; Evi…		glycine catabolic process [GO:0006546]	mitochondrion [GO:0005739]	aminomethyltransferase activity [GO:0004047]; transaminase activity [GO:0008483]	cellular organisms, Eukaryota, Opisthokonta, Fungi, Dikarya, Ascomycota, saccharomyceta, Pezizomycotina, leotiomyceta, Eurotiomycetes, Eurotiomycetidae, Eurotiales (green and blue molds), Aspergillaceae, Aspergillus, Aspergillus tubingensis, Aspergillus tubingensis CBS 134.48			PF01571;PF08669;
A0A0K8LKE8	A0A0K8LKE8_9EURO	unreviewed	Aminomethyltransferase (EC 2.1.2.10) (Glycine cleavage system T protein)	AUD_7770	Aspergillus udagawae	485	2.1.2.10	CATALYTIC ACTIVITY: ; Reaction=(6S)-5,6,7,8-tetrahydrofolate + (R)-N(6)-(S(8)-aminomethyldihydrolipoyl)-L-lysyl-[protein] = (6R)-5,10-methylene-5,6,7,8-tetrahydrofolate + (R)-N(6)-dihydrolipoyl-L-lysyl-[protein] + NH4(+); Xref=Rhea:RHEA:16945, Rhea:RHEA-COMP:10475, Rhea:RHEA-COMP:10492, ChEBI:CHEBI:15636, ChEBI:CHEBI:28938, ChEBI:CHEBI:57453, ChEBI:CHEBI:83100, ChEBI:CHEBI:83143; EC=2.1.2.10; Evi…		glycine catabolic process [GO:0006546]	mitochondrion [GO:0005739]	aminomethyltransferase activity [GO:0004047]; transaminase activity [GO:0008483]	cellular organisms, Eukaryota, Opisthokonta, Fungi, Dikarya, Ascomycota, saccharomyceta, Pezizomycotina, leotiomyceta, Eurotiomycetes, Eurotiomycetidae, Eurotiales (green and blue molds), Aspergillaceae, Aspergillus, Aspergillus udagawae			PF01571;PF08669;
A0A146FUD6	A0A146FUD6_9EURO	unreviewed	Aminomethyltransferase (EC 2.1.2.10) (Glycine cleavage system T protein)	RIB2604_02902670	Aspergillus luchuensis	482	2.1.2.10	CATALYTIC ACTIVITY: ; Reaction=(6S)-5,6,7,8-tetrahydrofolate + (R)-N(6)-(S(8)-aminomethyldihydrolipoyl)-L-lysyl-[protein] = (6R)-5,10-methylene-5,6,7,8-tetrahydrofolate + (R)-N(6)-dihydrolipoyl-L-lysyl-[protein] + NH4(+); Xref=Rhea:RHEA:16945, Rhea:RHEA-COMP:10475, Rhea:RHEA-COMP:10492, ChEBI:CHEBI:15636, ChEBI:CHEBI:28938, ChEBI:CHEBI:57453, ChEBI:CHEBI:83100, ChEBI:CHEBI:83143; EC=2.1.2.10; Evi…		glycine catabolic process [GO:0006546]	mitochondrion [GO:0005739]	aminomethyltransferase activity [GO:0004047]; transaminase activity [GO:0008483]	cellular organisms, Eukaryota, Opisthokonta, Fungi, Dikarya, Ascomycota, saccharomyceta, Pezizomycotina, leotiomyceta, Eurotiomycetes, Eurotiomycetidae, Eurotiales (green and blue molds), Aspergillaceae, Aspergillus, Aspergillus luchuensis			PF01571;PF08669;
A0A0L1IKM1	A0A0L1IKM1_ASPNO	unreviewed	Aminopeptidase	ANOM_011122	Aspergillus nomius NRRL 13137	1061						aminopeptidase activity [GO:0004177]; GTPase activity [GO:0003924]; GTP binding [GO:0005525]; metallopeptidase activity [GO:0008237]; zinc ion binding [GO:0008270]	cellular organisms, Eukaryota, Opisthokonta, Fungi, Dikarya, Ascomycota, saccharomyceta, Pezizomycotina, leotiomyceta, Eurotiomycetes, Eurotiomycetidae, Eurotiales (green and blue molds), Aspergillaceae, Aspergillus, Aspergillus nomius, Aspergillus nomius NRRL 13137			PF11838;PF01433;PF00071;
A0A1L9MW36	A0A1L9MW36_ASPTU	unreviewed	Aminopeptidase (EC 3.4.11.-)	ASPTUDRAFT_46577	Aspergillus tubingensis CBS 134.48	982	3.4.11.-					aminopeptidase activity [GO:0004177]; metallopeptidase activity [GO:0008237]; zinc ion binding [GO:0008270]	cellular organisms, Eukaryota, Opisthokonta, Fungi, Dikarya, Ascomycota, saccharomyceta, Pezizomycotina, leotiomyceta, Eurotiomycetes, Eurotiomycetidae, Eurotiales (green and blue molds), Aspergillaceae, Aspergillus, Aspergillus tubingensis, Aspergillus tubingensis CBS 134.48			PF11838;PF01433;
A0A2I2GP65	A0A2I2GP65_9EURO	unreviewed	Aminopeptidase (EC 3.4.11.-)	P170DRAFT_344463	Aspergillus steynii IBT 23096	879	3.4.11.-					aminopeptidase activity [GO:0004177]; metallopeptidase activity [GO:0008237]; zinc ion binding [GO:0008270]	cellular organisms, Eukaryota, Opisthokonta, Fungi, Dikarya, Ascomycota, saccharomyceta, Pezizomycotina, leotiomyceta, Eurotiomycetes, Eurotiomycetidae, Eurotiales (green and blue molds), Aspergillaceae, Aspergillus, Aspergillus steynii, Aspergillus steynii IBT 23096			PF11838;PF01433;
A0A1M3T5T7	A0A1M3T5T7_9EURO	unreviewed	Aminopeptidase (EC 3.4.11.-)	ASPFODRAFT_50928	Aspergillus luchuensis CBS 106.47	972	3.4.11.-					aminopeptidase activity [GO:0004177]; metallopeptidase activity [GO:0008237]; zinc ion binding [GO:0008270]	cellular organisms, Eukaryota, Opisthokonta, Fungi, Dikarya, Ascomycota, saccharomyceta, Pezizomycotina, leotiomyceta, Eurotiomycetes, Eurotiomycetidae, Eurotiales (green and blue molds), Aspergillaceae, Aspergillus, Aspergillus luchuensis, Aspergillus luchuensis CBS 106.47			PF11838;PF01433;
A0A0F4YX91	A0A0F4YX91_TALEM	unreviewed	Aminopeptidase (EC 3.4.11.-)	T310_3110	Rasamsonia emersonii CBS 393.64	979	3.4.11.-			protein localization by the NVT pathway [GO:0120113]	fungal-type vacuole lumen [GO:0000328]; multivesicular body [GO:0005771]; NVT complex [GO:0061957]	aminopeptidase activity [GO:0004177]; metallopeptidase activity [GO:0008237]; zinc ion binding [GO:0008270]	cellular organisms, Eukaryota, Opisthokonta, Fungi, Dikarya, Ascomycota, saccharomyceta, Pezizomycotina, leotiomyceta, Eurotiomycetes, Eurotiomycetidae, Eurotiales (green and blue molds), Trichocomaceae, Rasamsonia, Talaromyces emersonii (Thermophilic fungus) (Rasamsonia emersonii), Rasamsonia emersonii CBS 393.64			PF11838;PF01433;
A0A146FLZ1	A0A146FLZ1_9EURO	unreviewed	Aminotransferase, class III	RIB2604_02105280	Aspergillus luchuensis	471						pyridoxal phosphate binding [GO:0030170]; transaminase activity [GO:0008483]	cellular organisms, Eukaryota, Opisthokonta, Fungi, Dikarya, Ascomycota, saccharomyceta, Pezizomycotina, leotiomyceta, Eurotiomycetes, Eurotiomycetidae, Eurotiales (green and blue molds), Aspergillaceae, Aspergillus, Aspergillus luchuensis			PF00202;
A0A100ILV1	A0A100ILV1_ASPNG	unreviewed	AMP-binding enzyme	ABL_05976	Aspergillus niger	703						catalytic activity [GO:0003824]	cellular organisms, Eukaryota, Opisthokonta, Fungi, Dikarya, Ascomycota, saccharomyceta, Pezizomycotina, leotiomyceta, Eurotiomycetes, Eurotiomycetidae, Eurotiales (green and blue molds), Aspergillaceae, Aspergillus, Aspergillus niger			PF00501;
A0A100IE49	A0A100IE49_ASPNG	unreviewed	Ankyrin repeat protein	ABL_03226	Aspergillus niger	224							cellular organisms, Eukaryota, Opisthokonta, Fungi, Dikarya, Ascomycota, saccharomyceta, Pezizomycotina, leotiomyceta, Eurotiomycetes, Eurotiomycetidae, Eurotiales (green and blue molds), Aspergillaceae, Aspergillus, Aspergillus niger			PF12796;
A0A146F6E1	A0A146F6E1_9EURO	unreviewed	Ankyrin repeat protein	RIB2604_01004770	Aspergillus luchuensis	171							cellular organisms, Eukaryota, Opisthokonta, Fungi, Dikarya, Ascomycota, saccharomyceta, Pezizomycotina, leotiomyceta, Eurotiomycetes, Eurotiomycetidae, Eurotiales (green and blue molds), Aspergillaceae, Aspergillus, Aspergillus luchuensis
A0A0K8LK96	A0A0K8LK96_9EURO	unreviewed	Anthranilate synthase component 1	AUD_7343	Aspergillus udagawae	1105				biosynthetic process [GO:0009058]			cellular organisms, Eukaryota, Opisthokonta, Fungi, Dikarya, Ascomycota, saccharomyceta, Pezizomycotina, leotiomyceta, Eurotiomycetes, Eurotiomycetidae, Eurotiales (green and blue molds), Aspergillaceae, Aspergillus, Aspergillus udagawae			PF04715;PF00425;PF08513;
A0A2P2HHD1	A0A2P2HHD1_ASPFA	unreviewed	Anthranilate synthase multifunctional protein	AFLA70_159g002111	Aspergillus flavus (strain ATCC MYA-384 / AF70)	1123				glutamine metabolic process [GO:0006541]; tryptophan metabolic process [GO:0006568]		indole-3-glycerol-phosphate synthase activity [GO:0004425]; phosphoribosylanthranilate isomerase activity [GO:0004640]	cellular organisms, Eukaryota, Opisthokonta, Fungi, Dikarya, Ascomycota, saccharomyceta, Pezizomycotina, leotiomyceta, Eurotiomycetes, Eurotiomycetidae, Eurotiales (green and blue molds), Aspergillaceae, Aspergillus, Aspergillus flavus, Aspergillus flavus (strain ATCC MYA-384 / AF70)			PF00117;PF00218;PF00697;PF12738;
A0A0F4Z0C4	A0A0F4Z0C4_TALEM	unreviewed	Antigenic cell wall protein	T310_2151	Rasamsonia emersonii CBS 393.64	300							cellular organisms, Eukaryota, Opisthokonta, Fungi, Dikarya, Ascomycota, saccharomyceta, Pezizomycotina, leotiomyceta, Eurotiomycetes, Eurotiomycetidae, Eurotiales (green and blue molds), Trichocomaceae, Rasamsonia, Talaromyces emersonii (Thermophilic fungus) (Rasamsonia emersonii), Rasamsonia emersonii CBS 393.64			PF12296;
A0A0F4YSX5	A0A0F4YSX5_TALEM	unreviewed	Antigenic mitochondrial protein HSP60	T310_4786	Rasamsonia emersonii CBS 393.64	1140				protein refolding [GO:0042026]	cytoplasm [GO:0005737]	ATP binding [GO:0005524]	cellular organisms, Eukaryota, Opisthokonta, Fungi, Dikarya, Ascomycota, saccharomyceta, Pezizomycotina, leotiomyceta, Eurotiomycetes, Eurotiomycetidae, Eurotiales (green and blue molds), Trichocomaceae, Rasamsonia, Talaromyces emersonii (Thermophilic fungus) (Rasamsonia emersonii), Rasamsonia emersonii CBS 393.64			PF00118;
A1CSY7	A1CSY7_ASPCL	unreviewed	Antigenic mitochondrial protein HSP60, putative	ACLA_081080	Aspergillus clavatus (strain ATCC 1007 / CBS 513.65 / DSM 816 / NCTC 3887 / NRRL 1)	591				protein refolding [GO:0042026]	cytoplasm [GO:0005737]	ATP binding [GO:0005524]	cellular organisms, Eukaryota, Opisthokonta, Fungi, Dikarya, Ascomycota, saccharomyceta, Pezizomycotina, leotiomyceta, Eurotiomycetes, Eurotiomycetidae, Eurotiales (green and blue molds), Aspergillaceae, Aspergillus, Aspergillus clavatus, Aspergillus clavatus (strain ATCC 1007 / CBS 513.65 / DSM 816 / NCTC 3887 / NRRL 1)			PF00118;
G7XFL6	G7XFL6_ASPKW	unreviewed	Anucleate primary sterigmata	AKAW_03780	Aspergillus kawachii (strain NBRC 4308) (White koji mold) (Aspergillus awamori var. kawachi)	1666					microtubule organizing center [GO:0005815]		cellular organisms, Eukaryota, Opisthokonta, Fungi, Dikarya, Ascomycota, saccharomyceta, Pezizomycotina, leotiomyceta, Eurotiomycetes, Eurotiomycetidae, Eurotiales (green and blue molds), Aspergillaceae, Aspergillus, Aspergillus kawachii (White koji mold) (Aspergillus awamori var. kawachi), Aspergillus kawachii (strain NBRC 4308) (White koji mold) (Aspergillus awamori var. kawachi)			PF07989;PF12808;
A0A146FNU6	A0A146FNU6_9EURO	unreviewed	AP-1 complex subunit gamma	RIB2604_02112040	Aspergillus luchuensis	854				intracellular protein transport [GO:0006886]; vesicle-mediated transport [GO:0016192]	AP-1 adaptor complex [GO:0030121]		cellular organisms, Eukaryota, Opisthokonta, Fungi, Dikarya, Ascomycota, saccharomyceta, Pezizomycotina, leotiomyceta, Eurotiomycetes, Eurotiomycetidae, Eurotiales (green and blue molds), Aspergillaceae, Aspergillus, Aspergillus luchuensis			PF01602;PF02883;
A0A0K8LBQ6	A0A0K8LBQ6_9EURO	unreviewed	AP-2 complex subunit beta	AUD_4363	Aspergillus udagawae	1274				cellular amino acid metabolic process [GO:0006520]; intracellular protein transport [GO:0006886]; vesicle-mediated transport [GO:0016192]	membrane coat [GO:0030117]	pyridoxal phosphate binding [GO:0030170]	cellular organisms, Eukaryota, Opisthokonta, Fungi, Dikarya, Ascomycota, saccharomyceta, Pezizomycotina, leotiomyceta, Eurotiomycetes, Eurotiomycetidae, Eurotiales (green and blue molds), Aspergillaceae, Aspergillus, Aspergillus udagawae			PF01602;PF00291;PF14821;
A0A124BYU1	A0A124BYU1_ASPNG	unreviewed	A-pheromone processing metallopeptidase Ste23	ABL_09272	Aspergillus niger	1380						catalytic activity [GO:0003824]; metal ion binding [GO:0046872]	cellular organisms, Eukaryota, Opisthokonta, Fungi, Dikarya, Ascomycota, saccharomyceta, Pezizomycotina, leotiomyceta, Eurotiomycetes, Eurotiomycetidae, Eurotiales (green and blue molds), Aspergillaceae, Aspergillus, Aspergillus niger			PF04681;PF00675;PF05193;PF16187;
A0A2P2HBQ4	A0A2P2HBQ4_ASPFA	unreviewed	Apoptosis-inducing factor	AFLA70_128g002541	Aspergillus flavus (strain ATCC MYA-384 / AF70)	673						2 iron, 2 sulfur cluster binding [GO:0051537]; flavin adenine dinucleotide binding [GO:0050660]; oxidoreductase activity [GO:0016491]	cellular organisms, Eukaryota, Opisthokonta, Fungi, Dikarya, Ascomycota, saccharomyceta, Pezizomycotina, leotiomyceta, Eurotiomycetes, Eurotiomycetidae, Eurotiales (green and blue molds), Aspergillaceae, Aspergillus, Aspergillus flavus, Aspergillus flavus (strain ATCC MYA-384 / AF70)			PF07992;PF14759;PF00355;
A0A146FXY2	A0A146FXY2_9EURO	unreviewed	APSES transcription factor StuA	RIB2604_03303440	Aspergillus luchuensis	804						DNA binding [GO:0003677]	cellular organisms, Eukaryota, Opisthokonta, Fungi, Dikarya, Ascomycota, saccharomyceta, Pezizomycotina, leotiomyceta, Eurotiomycetes, Eurotiomycetidae, Eurotiales (green and blue molds), Aspergillaceae, Aspergillus, Aspergillus luchuensis
A0A1M3TBD5	A0A1M3TBD5_9EURO	unreviewed	Arabinogalactan endo-beta-1,4-galactanase (EC 3.2.1.89)	ASPFODRAFT_49559	Aspergillus luchuensis CBS 106.47	354	3.2.1.89	CATALYTIC ACTIVITY: ; Reaction=The enzyme specifically hydrolyzes (1->4)-beta-D-galactosidic linkages in type I arabinogalactans.; EC=3.2.1.89; Evidence={ECO:0000256|RuleBase:RU361192};		metabolic process [GO:0008152]		arabinogalactan endo-1,4-beta-galactosidase activity [GO:0031218]; glucosidase activity [GO:0015926]	cellular organisms, Eukaryota, Opisthokonta, Fungi, Dikarya, Ascomycota, saccharomyceta, Pezizomycotina, leotiomyceta, Eurotiomycetes, Eurotiomycetidae, Eurotiales (green and blue molds), Aspergillaceae, Aspergillus, Aspergillus luchuensis, Aspergillus luchuensis CBS 106.47			PF07745;
A0A0U5NXD0	A0A0U5NXD0_9CLOT	unreviewed	Arabinose operon regulatory protein	araC_2 BN3456_01645	Clostridium sp. C105KSO13	285				transcription, DNA-templated [GO:0006351]		DNA-binding transcription factor activity [GO:0003700]; sequence-specific DNA binding [GO:0043565]	cellular organisms, Bacteria, Terrabacteria group, Firmicutes, Clostridia, Clostridiales, Clostridiaceae, Clostridium, Clostridium sp. C105KSO13			PF02311;PF12833;
A0A291QWP3	A0A291QWP3_9BACT	unreviewed	AraC family transcriptional regulator	COR50_14485	Chitinophaga caeni	277				transcription, DNA-templated [GO:0006351]		DNA-binding transcription factor activity [GO:0003700]; sequence-specific DNA binding [GO:0043565]	cellular organisms, Bacteria, FCB group, Bacteroidetes/Chlorobi group, Bacteroidetes, Chitinophagia, Chitinophagales, Chitinophagaceae, Chitinophaga, Chitinophaga caeni			PF12833;
A0A2G6CW02	A0A2G6CW02_9PROT	unreviewed	AraC family transcriptional regulator	CSB48_14005	Proteobacteria bacterium	337				transcription, DNA-templated [GO:0006351]		DNA-binding transcription factor activity [GO:0003700]; sequence-specific DNA binding [GO:0043565]	cellular organisms, Bacteria, Proteobacteria, unclassified Proteobacteria, unclassified Proteobacteria (miscellaneous), Proteobacteria bacterium			PF12625;PF12833;
A0A0F4YLB9	A0A0F4YLB9_TALEM	unreviewed	ARF gtpase-activating protein	T310_6950	Rasamsonia emersonii CBS 393.64	629							cellular organisms, Eukaryota, Opisthokonta, Fungi, Dikarya, Ascomycota, saccharomyceta, Pezizomycotina, leotiomyceta, Eurotiomycetes, Eurotiomycetidae, Eurotiales (green and blue molds), Trichocomaceae, Rasamsonia, Talaromyces emersonii (Thermophilic fungus) (Rasamsonia emersonii), Rasamsonia emersonii CBS 393.64
A0A0F8U9F4	A0A0F8U9F4_9EURO	unreviewed	Arginase (EC 3.5.3.1)	AOCH_007526	Aspergillus ochraceoroseus	324	3.5.3.1	CATALYTIC ACTIVITY: ; Reaction=H2O + L-arginine = L-ornithine + urea; Xref=Rhea:RHEA:20569, ChEBI:CHEBI:15377, ChEBI:CHEBI:16199, ChEBI:CHEBI:32682, ChEBI:CHEBI:46911; EC=3.5.3.1; Evidence={ECO:0000256|RuleBase:RU361159};		arginine metabolic process [GO:0006525]		arginase activity [GO:0004053]; metal ion binding [GO:0046872]	cellular organisms, Eukaryota, Opisthokonta, Fungi, Dikarya, Ascomycota, saccharomyceta, Pezizomycotina, leotiomyceta, Eurotiomycetes, Eurotiomycetidae, Eurotiales (green and blue molds), Aspergillaceae, Aspergillus, Aspergillus ochraceoroseus			PF00491;
A0A1L9NIG3	A0A1L9NIG3_ASPTU	unreviewed	Arginine biosynthesis bifunctional protein ArgJ, mitochondrial [Cleaved into: Arginine biosynthesis bifunctional protein ArgJ alpha chain; Arginine biosynthesis bifunctional protein ArgJ beta chain] [Includes: Amino-acid acetyltransferase (EC 2.3.1.1) (N-acetylglutamate synthase) (AGS); Glutamate N-acetyltransferase (GAT) (EC 2.3.1.35) (Ornithine transacetylase) (Ornithine acetyltransferase) (OAT…	ASPTUDRAFT_49943	Aspergillus tubingensis CBS 134.48	468	2.3.1.1; 2.3.1.35	CATALYTIC ACTIVITY: ; Reaction=L-glutamate + N(2)-acetyl-L-ornithine = L-ornithine + N-acetyl-L-glutamate; Xref=Rhea:RHEA:15349, ChEBI:CHEBI:29985, ChEBI:CHEBI:44337, ChEBI:CHEBI:46911, ChEBI:CHEBI:57805; EC=2.3.1.35; Evidence={ECO:0000256|HAMAP-Rule:MF_03124};; CATALYTIC ACTIVITY: ; Reaction=acetyl-CoA + L-glutamate = CoA + H(+) + N-acetyl-L-glutamate; Xref=Rhea:RHEA:24292, ChEBI:CHEBI:15378, Ch…	PATHWAY: Amino-acid biosynthesis; L-arginine biosynthesis; L-ornithine and N-acetyl-L-glutamate from L-glutamate and N(2)-acetyl-L-ornithine (cyclic): step 1/1. {ECO:0000256|HAMAP-Rule:MF_03124}.; PATHWAY: Amino-acid biosynthesis; L-arginine biosynthesis; N(2)-acetyl-L-ornithine from L-glutamate: step 1/4. {ECO:0000256|HAMAP-Rule:MF_03124}.	arginine biosynthetic process [GO:0006526]	mitochondrial matrix [GO:0005759]	acetyl-CoA:L-glutamate N-acetyltransferase activity [GO:0004042]; glutamate N-acetyltransferase activity [GO:0004358]; methione N-acyltransferase activity [GO:0103045]	cellular organisms, Eukaryota, Opisthokonta, Fungi, Dikarya, Ascomycota, saccharomyceta, Pezizomycotina, leotiomyceta, Eurotiomycetes, Eurotiomycetidae, Eurotiales (green and blue molds), Aspergillaceae, Aspergillus, Aspergillus tubingensis, Aspergillus tubingensis CBS 134.48			PF01960;
A0A1R3RE40	A0A1R3RE40_ASPC5	unreviewed	Arginine biosynthesis bifunctional protein ArgJ, mitochondrial [Cleaved into: Arginine biosynthesis bifunctional protein ArgJ alpha chain; Arginine biosynthesis bifunctional protein ArgJ beta chain] [Includes: Amino-acid acetyltransferase (EC 2.3.1.1) (N-acetylglutamate synthase) (AGS); Glutamate N-acetyltransferase (GAT) (EC 2.3.1.35) (Ornithine transacetylase) (Ornithine acetyltransferase) (OAT…	ASPCADRAFT_210010	Aspergillus carbonarius (strain ITEM 5010)	469	2.3.1.1; 2.3.1.35	CATALYTIC ACTIVITY: ; Reaction=L-glutamate + N(2)-acetyl-L-ornithine = L-ornithine + N-acetyl-L-glutamate; Xref=Rhea:RHEA:15349, ChEBI:CHEBI:29985, ChEBI:CHEBI:44337, ChEBI:CHEBI:46911, ChEBI:CHEBI:57805; EC=2.3.1.35; Evidence={ECO:0000256|HAMAP-Rule:MF_03124};; CATALYTIC ACTIVITY: ; Reaction=acetyl-CoA + L-glutamate = CoA + H(+) + N-acetyl-L-glutamate; Xref=Rhea:RHEA:24292, ChEBI:CHEBI:15378, Ch…	PATHWAY: Amino-acid biosynthesis; L-arginine biosynthesis; L-ornithine and N-acetyl-L-glutamate from L-glutamate and N(2)-acetyl-L-ornithine (cyclic): step 1/1. {ECO:0000256|HAMAP-Rule:MF_03124}.; PATHWAY: Amino-acid biosynthesis; L-arginine biosynthesis; N(2)-acetyl-L-ornithine from L-glutamate: step 1/4. {ECO:0000256|HAMAP-Rule:MF_03124}.	arginine biosynthetic process [GO:0006526]	mitochondrial matrix [GO:0005759]	acetyl-CoA:L-glutamate N-acetyltransferase activity [GO:0004042]; glutamate N-acetyltransferase activity [GO:0004358]; methione N-acyltransferase activity [GO:0103045]	cellular organisms, Eukaryota, Opisthokonta, Fungi, Dikarya, Ascomycota, saccharomyceta, Pezizomycotina, leotiomyceta, Eurotiomycetes, Eurotiomycetidae, Eurotiales (green and blue molds), Aspergillaceae, Aspergillus, Aspergillus carbonarius, Aspergillus carbonarius (strain ITEM 5010)			PF01960;
A0A2V5I3I6	A0A2V5I3I6_9EURO	unreviewed	Arginine biosynthesis bifunctional protein ArgJ, mitochondrial [Cleaved into: Arginine biosynthesis bifunctional protein ArgJ alpha chain; Arginine biosynthesis bifunctional protein ArgJ beta chain] [Includes: Amino-acid acetyltransferase (EC 2.3.1.1) (N-acetylglutamate synthase) (AGS); Glutamate N-acetyltransferase (GAT) (EC 2.3.1.35) (Ornithine transacetylase) (Ornithine acetyltransferase) (OAT…	BP00DRAFT_251124	Aspergillus indologenus CBS 114.80	470	2.3.1.1; 2.3.1.35	CATALYTIC ACTIVITY: ; Reaction=L-glutamate + N(2)-acetyl-L-ornithine = L-ornithine + N-acetyl-L-glutamate; Xref=Rhea:RHEA:15349, ChEBI:CHEBI:29985, ChEBI:CHEBI:44337, ChEBI:CHEBI:46911, ChEBI:CHEBI:57805; EC=2.3.1.35; Evidence={ECO:0000256|HAMAP-Rule:MF_03124};; CATALYTIC ACTIVITY: ; Reaction=acetyl-CoA + L-glutamate = CoA + H(+) + N-acetyl-L-glutamate; Xref=Rhea:RHEA:24292, ChEBI:CHEBI:15378, Ch…	PATHWAY: Amino-acid biosynthesis; L-arginine biosynthesis; L-ornithine and N-acetyl-L-glutamate from L-glutamate and N(2)-acetyl-L-ornithine (cyclic): step 1/1. {ECO:0000256|HAMAP-Rule:MF_03124}.; PATHWAY: Amino-acid biosynthesis; L-arginine biosynthesis; N(2)-acetyl-L-ornithine from L-glutamate: step 1/4. {ECO:0000256|HAMAP-Rule:MF_03124}.	arginine biosynthetic process [GO:0006526]	mitochondrial matrix [GO:0005759]	acetyl-CoA:L-glutamate N-acetyltransferase activity [GO:0004042]; glutamate N-acetyltransferase activity [GO:0004358]; methione N-acyltransferase activity [GO:0103045]	cellular organisms, Eukaryota, Opisthokonta, Fungi, Dikarya, Ascomycota, saccharomyceta, Pezizomycotina, leotiomyceta, Eurotiomycetes, Eurotiomycetidae, Eurotiales (green and blue molds), Aspergillaceae, Aspergillus, Aspergillus indologenus, Aspergillus indologenus CBS 114.80			PF01960;
A0A1F8A4Y1	A0A1F8A4Y1_9EURO	unreviewed	Argininosuccinate lyase	ABOM_004819	Aspergillus bombycis	508				arginine biosynthetic process via ornithine [GO:0042450]		argininosuccinate lyase activity [GO:0004056]	cellular organisms, Eukaryota, Opisthokonta, Fungi, Dikarya, Ascomycota, saccharomyceta, Pezizomycotina, leotiomyceta, Eurotiomycetes, Eurotiomycetidae, Eurotiales (green and blue molds), Aspergillaceae, Aspergillus, Aspergillus bombycis			PF14698;PF00206;
A0A0L1JGM7	A0A0L1JGM7_ASPNO	unreviewed	Argininosuccinate synthase	ANOM_001491	Aspergillus nomius NRRL 13137	417				arginine biosynthetic process [GO:0006526]		argininosuccinate synthase activity [GO:0004055]; ATP binding [GO:0005524]	cellular organisms, Eukaryota, Opisthokonta, Fungi, Dikarya, Ascomycota, saccharomyceta, Pezizomycotina, leotiomyceta, Eurotiomycetes, Eurotiomycetidae, Eurotiales (green and blue molds), Aspergillaceae, Aspergillus, Aspergillus nomius, Aspergillus nomius NRRL 13137			PF00764;
A0A017SE25	A0A017SE25_9EURO	unreviewed	Argininosuccinate synthase	EURHEDRAFT_412528	Aspergillus ruber CBS 135680	416				arginine biosynthetic process [GO:0006526]		argininosuccinate synthase activity [GO:0004055]; ATP binding [GO:0005524]	cellular organisms, Eukaryota, Opisthokonta, Fungi, Dikarya, Ascomycota, saccharomyceta, Pezizomycotina, leotiomyceta, Eurotiomycetes, Eurotiomycetidae, Eurotiales (green and blue molds), Aspergillaceae, Aspergillus, Aspergillus ruber, Aspergillus ruber CBS 135680			PF00764;
A0A146FNN1	A0A146FNN1_9EURO	unreviewed	Arginyl-tRNA synthetase	RIB2604_02103530	Aspergillus luchuensis	666				arginyl-tRNA aminoacylation [GO:0006420]	cytoplasm [GO:0005737]	arginine-tRNA ligase activity [GO:0004814]; ATP binding [GO:0005524]	cellular organisms, Eukaryota, Opisthokonta, Fungi, Dikarya, Ascomycota, saccharomyceta, Pezizomycotina, leotiomyceta, Eurotiomycetes, Eurotiomycetidae, Eurotiales (green and blue molds), Aspergillaceae, Aspergillus, Aspergillus luchuensis			PF03485;PF05746;PF00750;
A0A2I1CNN2	A0A2I1CNN2_9EURO	unreviewed	Arginyl-tRNA synthetase	P174DRAFT_437661	Aspergillus novofumigatus IBT 16806	719				arginyl-tRNA aminoacylation [GO:0006420]	cytoplasm [GO:0005737]	arginine-tRNA ligase activity [GO:0004814]; ATP binding [GO:0005524]	cellular organisms, Eukaryota, Opisthokonta, Fungi, Dikarya, Ascomycota, saccharomyceta, Pezizomycotina, leotiomyceta, Eurotiomycetes, Eurotiomycetidae, Eurotiales (green and blue molds), Aspergillaceae, Aspergillus, Aspergillus novofumigatus, Aspergillus novofumigatus IBT 16806			PF05746;PF00750;
A0A100IM94	A0A100IM94_ASPNG	unreviewed	Aromatic amino acid aminotransferase	ABL_06448	Aspergillus niger	968				biosynthetic process [GO:0009058]		pyridoxal phosphate binding [GO:0030170]; transaminase activity [GO:0008483]	cellular organisms, Eukaryota, Opisthokonta, Fungi, Dikarya, Ascomycota, saccharomyceta, Pezizomycotina, leotiomyceta, Eurotiomycetes, Eurotiomycetidae, Eurotiales (green and blue molds), Aspergillaceae, Aspergillus, Aspergillus niger			PF00155;PF05773;PF01205;
A1DL55	A1DL55_NEOFI	unreviewed	Arp2/3 complex 20 kD subunit	NFIA_048630	Neosartorya fischeri (strain ATCC 1020 / DSM 3700 / CBS 544.65 / FGSC A1164 / JCM 1740 / NRRL 181 / WB 181) (Aspergillus fischerianus)	274				actin filament polymerization [GO:0030041]; Arp2/3 complex-mediated actin nucleation [GO:0034314]	Arp2/3 protein complex [GO:0005885]		cellular organisms, Eukaryota, Opisthokonta, Fungi, Dikarya, Ascomycota, saccharomyceta, Pezizomycotina, leotiomyceta, Eurotiomycetes, Eurotiomycetidae, Eurotiales (green and blue molds), Aspergillaceae, Aspergillus, Aspergillus fischeri, Neosartorya fischeri (strain ATCC 1020 / DSM 3700 / CBS 544.65 / FGSC A1164 / JCM 1740 / NRRL 181 / WB 181) (Aspergillus fischerianus)			PF05856;
A0A146FUJ0	A0A146FUJ0_9EURO	unreviewed	Arp2/3 complex subunit	RIB2604_02602130	Aspergillus luchuensis	452				Arp2/3 complex-mediated actin nucleation [GO:0034314]	Arp2/3 protein complex [GO:0005885]	ATP binding [GO:0005524]	cellular organisms, Eukaryota, Opisthokonta, Fungi, Dikarya, Ascomycota, saccharomyceta, Pezizomycotina, leotiomyceta, Eurotiomycetes, Eurotiomycetidae, Eurotiales (green and blue molds), Aspergillaceae, Aspergillus, Aspergillus luchuensis			PF00022;
A0A124BV86	A0A124BV86_ASPNG	unreviewed	Aryl-alcohol dehydrogenase	ABL_01126	Aspergillus niger	608						flavin adenine dinucleotide binding [GO:0050660]; oxidoreductase activity, acting on CH-OH group of donors [GO:0016614]	cellular organisms, Eukaryota, Opisthokonta, Fungi, Dikarya, Ascomycota, saccharomyceta, Pezizomycotina, leotiomyceta, Eurotiomycetes, Eurotiomycetidae, Eurotiales (green and blue molds), Aspergillaceae, Aspergillus, Aspergillus niger			PF05199;PF00732;
A0A146F7C7	A0A146F7C7_9EURO	unreviewed	Aryl-alcohol dehydrogenase	RIB2604_01400580	Aspergillus luchuensis	608						flavin adenine dinucleotide binding [GO:0050660]; oxidoreductase activity, acting on CH-OH group of donors [GO:0016614]	cellular organisms, Eukaryota, Opisthokonta, Fungi, Dikarya, Ascomycota, saccharomyceta, Pezizomycotina, leotiomyceta, Eurotiomycetes, Eurotiomycetidae, Eurotiales (green and blue molds), Aspergillaceae, Aspergillus, Aspergillus luchuensis			PF05199;PF00732;
A0A0F4YKR9	A0A0F4YKR9_TALEM	unreviewed	Aryl-alcohol dehydrogenase (NADP(+)) (EC 1.1.1.91)	T310_7216	Rasamsonia emersonii CBS 393.64	383	1.1.1.91					aryl-alcohol dehydrogenase (NADP+) activity [GO:0047681]	cellular organisms, Eukaryota, Opisthokonta, Fungi, Dikarya, Ascomycota, saccharomyceta, Pezizomycotina, leotiomyceta, Eurotiomycetes, Eurotiomycetidae, Eurotiales (green and blue molds), Trichocomaceae, Rasamsonia, Talaromyces emersonii (Thermophilic fungus) (Rasamsonia emersonii), Rasamsonia emersonii CBS 393.64			PF00248;
Q5B3P9	Q5B3P9_EMENI	unreviewed	Aryl-alcohol dehydrogenase Aad14, putative (AFU_orthologue AFUA_2G11250)	ANIA_04831	Emericella nidulans (strain FGSC A4 / ATCC 38163 / CBS 112.46 / NRRL 194 / M139) (Aspergillus nidulans)	384						oxidoreductase activity [GO:0016491]	cellular organisms, Eukaryota, Opisthokonta, Fungi, Dikarya, Ascomycota, saccharomyceta, Pezizomycotina, leotiomyceta, Eurotiomycetes, Eurotiomycetidae, Eurotiales (green and blue molds), Aspergillaceae, Aspergillus, Emericella nidulans (Aspergillus nidulans), Emericella nidulans (strain FGSC A4 / ATCC 38163 / CBS 112.46 / NRRL 194 / M139) (Aspergillus nidulans)			PF00248;
A0A0A1GSB5	A0A0A1GSB5_9LACO	unreviewed	Aryl-alcohol dehydrogenase related enzyme	LOOC260_103170	Lactobacillus hokkaidonensis JCM 18461	289						oxidoreductase activity [GO:0016491]	cellular organisms, Bacteria, Terrabacteria group, Firmicutes, Bacilli, Lactobacillales, Lactobacillaceae, Lactobacillus, Lactobacillus hokkaidonensis, Lactobacillus hokkaidonensis JCM 18461			PF00248;
A0A134BXP1	A0A134BXP1_9BACT	unreviewed	Arylsulfatase	HMPREF3034_00622	Prevotella sp. DNF00663	511						sulfuric ester hydrolase activity [GO:0008484]	cellular organisms, Bacteria, FCB group, Bacteroidetes/Chlorobi group, Bacteroidetes, Bacteroidia, Bacteroidales, Prevotellaceae, Prevotella, Prevotella sp. DNF00663			PF00884;
A0A100I9U9	A0A100I9U9_ASPNG	unreviewed	Asparagine synthetase Asn2	ABL_02096	Aspergillus niger	706				asparagine biosynthetic process [GO:0006529]		asparagine synthase (glutamine-hydrolyzing) activity [GO:0004066]; ATP binding [GO:0005524]; transferase activity [GO:0016740]	cellular organisms, Eukaryota, Opisthokonta, Fungi, Dikarya, Ascomycota, saccharomyceta, Pezizomycotina, leotiomyceta, Eurotiomycetes, Eurotiomycetidae, Eurotiales (green and blue molds), Aspergillaceae, Aspergillus, Aspergillus niger			PF00733;PF13537;PF00179;
A0A0F4Z4K7	A0A0F4Z4K7_TALEM	unreviewed	Asparagine--tRNA ligase (EC 6.1.1.22)	T310_0707	Rasamsonia emersonii CBS 393.64	560	6.1.1.22			asparaginyl-tRNA aminoacylation [GO:0006421]	cytoplasm [GO:0005737]	asparagine-tRNA ligase activity [GO:0004816]; ATP binding [GO:0005524]; nucleic acid binding [GO:0003676]	cellular organisms, Eukaryota, Opisthokonta, Fungi, Dikarya, Ascomycota, saccharomyceta, Pezizomycotina, leotiomyceta, Eurotiomycetes, Eurotiomycetidae, Eurotiales (green and blue molds), Trichocomaceae, Rasamsonia, Talaromyces emersonii (Thermophilic fungus) (Rasamsonia emersonii), Rasamsonia emersonii CBS 393.64			PF00152;PF01336;
A0A0R1XPA0	A0A0R1XPA0_9LACO	unreviewed	Asparagine--tRNA ligase (EC 6.1.1.22) (Asparaginyl-tRNA synthetase) (AsnRS)	asnS FC44_GL000105	Lactobacillus intestinalis DSM 6629	439	6.1.1.22	CATALYTIC ACTIVITY: ; Reaction=ATP + L-asparagine + tRNA(Asn) = AMP + diphosphate + H(+) + L-asparaginyl-tRNA(Asn); Xref=Rhea:RHEA:11180, Rhea:RHEA-COMP:9659, Rhea:RHEA-COMP:9674, ChEBI:CHEBI:15378, ChEBI:CHEBI:30616, ChEBI:CHEBI:33019, ChEBI:CHEBI:58048, ChEBI:CHEBI:78442, ChEBI:CHEBI:78515, ChEBI:CHEBI:456215; EC=6.1.1.22; Evidence={ECO:0000256|HAMAP-Rule:MF_00534, ECO:0000256|SAAS:SAAS00385052…		asparaginyl-tRNA aminoacylation [GO:0006421]	cytoplasm [GO:0005737]	asparagine-tRNA ligase activity [GO:0004816]; ATP binding [GO:0005524]; nucleic acid binding [GO:0003676]	cellular organisms, Bacteria, Terrabacteria group, Firmicutes, Bacilli, Lactobacillales, Lactobacillaceae, Lactobacillus, Lactobacillus intestinalis, Lactobacillus intestinalis DSM 6629			PF00152;PF01336;
A0A100IRN4	A0A100IRN4_ASPNG	unreviewed	Asparaginyl-tRNA synthetase	ABL_08760	Aspergillus niger	574				asparaginyl-tRNA aminoacylation [GO:0006421]	cytoplasm [GO:0005737]	asparagine-tRNA ligase activity [GO:0004816]; ATP binding [GO:0005524]; nucleic acid binding [GO:0003676]	cellular organisms, Eukaryota, Opisthokonta, Fungi, Dikarya, Ascomycota, saccharomyceta, Pezizomycotina, leotiomyceta, Eurotiomycetes, Eurotiomycetidae, Eurotiales (green and blue molds), Aspergillaceae, Aspergillus, Aspergillus niger			PF00152;PF01336;
A0A017SAE1	A0A017SAE1_9EURO	unreviewed	Asparaginyl-tRNA synthetase	EURHEDRAFT_413925	Aspergillus ruber CBS 135680	574				asparaginyl-tRNA aminoacylation [GO:0006421]	cytoplasm [GO:0005737]	asparagine-tRNA ligase activity [GO:0004816]; ATP binding [GO:0005524]; nucleic acid binding [GO:0003676]	cellular organisms, Eukaryota, Opisthokonta, Fungi, Dikarya, Ascomycota, saccharomyceta, Pezizomycotina, leotiomyceta, Eurotiomycetes, Eurotiomycetidae, Eurotiales (green and blue molds), Aspergillaceae, Aspergillus, Aspergillus ruber, Aspergillus ruber CBS 135680			PF00152;PF01336;
A0A0L1J9F4	A0A0L1J9F4_ASPNO	unreviewed	Asparaginyl-tRNA synthetase, cytoplasmic (Fragment)	ANOM_003340	Aspergillus nomius NRRL 13137	582				asparaginyl-tRNA aminoacylation [GO:0006421]	cytoplasm [GO:0005737]	asparagine-tRNA ligase activity [GO:0004816]; ATP binding [GO:0005524]; nucleic acid binding [GO:0003676]	cellular organisms, Eukaryota, Opisthokonta, Fungi, Dikarya, Ascomycota, saccharomyceta, Pezizomycotina, leotiomyceta, Eurotiomycetes, Eurotiomycetidae, Eurotiales (green and blue molds), Aspergillaceae, Aspergillus, Aspergillus nomius, Aspergillus nomius NRRL 13137			PF00152;PF01336;
A0A1L9MVH2	A0A1L9MVH2_ASPTU	unreviewed	Aspartate aminotransferase (EC 2.6.1.1)	ASPTUDRAFT_127946	Aspergillus tubingensis CBS 134.48	429	2.6.1.1	CATALYTIC ACTIVITY: ; Reaction=2-oxoglutarate + L-aspartate = L-glutamate + oxaloacetate; Xref=Rhea:RHEA:21824, ChEBI:CHEBI:16452, ChEBI:CHEBI:16810, ChEBI:CHEBI:29985, ChEBI:CHEBI:29991; EC=2.6.1.1; Evidence={ECO:0000256|RuleBase:RU000480};		biosynthetic process [GO:0009058]; cellular amino acid metabolic process [GO:0006520]		L-aspartate:2-oxoglutarate aminotransferase activity [GO:0004069]; pyridoxal phosphate binding [GO:0030170]	cellular organisms, Eukaryota, Opisthokonta, Fungi, Dikarya, Ascomycota, saccharomyceta, Pezizomycotina, leotiomyceta, Eurotiomycetes, Eurotiomycetidae, Eurotiales (green and blue molds), Aspergillaceae, Aspergillus, Aspergillus tubingensis, Aspergillus tubingensis CBS 134.48			PF00155;
A0A0F4YNM0	A0A0F4YNM0_TALEM	unreviewed	Aspartate aminotransferase (EC 2.6.1.1)	T310_6554	Rasamsonia emersonii CBS 393.64	429	2.6.1.1	CATALYTIC ACTIVITY: ; Reaction=2-oxoglutarate + L-aspartate = L-glutamate + oxaloacetate; Xref=Rhea:RHEA:21824, ChEBI:CHEBI:16452, ChEBI:CHEBI:16810, ChEBI:CHEBI:29985, ChEBI:CHEBI:29991; EC=2.6.1.1; Evidence={ECO:0000256|RuleBase:RU000480};		biosynthetic process [GO:0009058]; cellular amino acid metabolic process [GO:0006520]		L-aspartate:2-oxoglutarate aminotransferase activity [GO:0004069]; pyridoxal phosphate binding [GO:0030170]	cellular organisms, Eukaryota, Opisthokonta, Fungi, Dikarya, Ascomycota, saccharomyceta, Pezizomycotina, leotiomyceta, Eurotiomycetes, Eurotiomycetidae, Eurotiales (green and blue molds), Trichocomaceae, Rasamsonia, Talaromyces emersonii (Thermophilic fungus) (Rasamsonia emersonii), Rasamsonia emersonii CBS 393.64			PF00155;
A0A0F4YTZ6	A0A0F4YTZ6_TALEM	unreviewed	Aspartate aminotransferase (EC 2.6.1.1)	T310_4864	Rasamsonia emersonii CBS 393.64	500	2.6.1.1	CATALYTIC ACTIVITY: ; Reaction=2-oxoglutarate + L-aspartate = L-glutamate + oxaloacetate; Xref=Rhea:RHEA:21824, ChEBI:CHEBI:16452, ChEBI:CHEBI:16810, ChEBI:CHEBI:29985, ChEBI:CHEBI:29991; EC=2.6.1.1; Evidence={ECO:0000256|RuleBase:RU000480};		biosynthetic process [GO:0009058]; cellular amino acid metabolic process [GO:0006520]		L-aspartate:2-oxoglutarate aminotransferase activity [GO:0004069]; pyridoxal phosphate binding [GO:0030170]	cellular organisms, Eukaryota, Opisthokonta, Fungi, Dikarya, Ascomycota, saccharomyceta, Pezizomycotina, leotiomyceta, Eurotiomycetes, Eurotiomycetidae, Eurotiales (green and blue molds), Trichocomaceae, Rasamsonia, Talaromyces emersonii (Thermophilic fungus) (Rasamsonia emersonii), Rasamsonia emersonii CBS 393.64			PF00155;
A0A1L9PU10	A0A1L9PU10_ASPVE	unreviewed	Aspartate aminotransferase (EC 2.6.1.1)	ASPVEDRAFT_55048	Aspergillus versicolor CBS 583.65	418	2.6.1.1	CATALYTIC ACTIVITY: ; Reaction=2-oxoglutarate + L-aspartate = L-glutamate + oxaloacetate; Xref=Rhea:RHEA:21824, ChEBI:CHEBI:16452, ChEBI:CHEBI:16810, ChEBI:CHEBI:29985, ChEBI:CHEBI:29991; EC=2.6.1.1; Evidence={ECO:0000256|RuleBase:RU000480};		biosynthetic process [GO:0009058]; cellular amino acid metabolic process [GO:0006520]		L-aspartate:2-oxoglutarate aminotransferase activity [GO:0004069]; pyridoxal phosphate binding [GO:0030170]	cellular organisms, Eukaryota, Opisthokonta, Fungi, Dikarya, Ascomycota, saccharomyceta, Pezizomycotina, leotiomyceta, Eurotiomycetes, Eurotiomycetidae, Eurotiales (green and blue molds), Aspergillaceae, Aspergillus, Aspergillus versicolor, Aspergillus versicolor CBS 583.65			PF00155;
A0A146EYA7	A0A146EYA7_9EURO	unreviewed	Aspartate aminotransferase (EC 2.6.1.1)	RIB2604_00102650	Aspergillus luchuensis	415	2.6.1.1	CATALYTIC ACTIVITY: ; Reaction=2-oxoglutarate + L-aspartate = L-glutamate + oxaloacetate; Xref=Rhea:RHEA:21824, ChEBI:CHEBI:16452, ChEBI:CHEBI:16810, ChEBI:CHEBI:29985, ChEBI:CHEBI:29991; EC=2.6.1.1; Evidence={ECO:0000256|RuleBase:RU000480};		biosynthetic process [GO:0009058]; cellular amino acid metabolic process [GO:0006520]		L-aspartate:2-oxoglutarate aminotransferase activity [GO:0004069]; pyridoxal phosphate binding [GO:0030170]	cellular organisms, Eukaryota, Opisthokonta, Fungi, Dikarya, Ascomycota, saccharomyceta, Pezizomycotina, leotiomyceta, Eurotiomycetes, Eurotiomycetidae, Eurotiales (green and blue molds), Aspergillaceae, Aspergillus, Aspergillus luchuensis			PF00155;
A0A1U9R2C4	A0A1U9R2C4_STRNV	unreviewed	Aspartate aminotransferase family protein	BBN63_04415	Streptomyces niveus (Streptomyces spheroides)	441						pyridoxal phosphate binding [GO:0030170]; transaminase activity [GO:0008483]	cellular organisms, Bacteria, Terrabacteria group, Actinobacteria, Actinobacteria (high G+C Gram-positive bacteria), Streptomycetales, Streptomycetaceae, Streptomyces, Streptomyces niveus (Streptomyces spheroides)			PF00202;
A0A100INW1	A0A100INW1_ASPNG	unreviewed	Aspartate-semialdehyde dehydrogenase	ABL_07317	Aspergillus niger	363				cellular amino acid biosynthetic process [GO:0008652]	cytoplasm [GO:0005737]	NAD binding [GO:0051287]; NADP binding [GO:0050661]; oxidoreductase activity, acting on the aldehyde or oxo group of donors, NAD or NADP as acceptor [GO:0016620]; protein dimerization activity [GO:0046983]	cellular organisms, Eukaryota, Opisthokonta, Fungi, Dikarya, Ascomycota, saccharomyceta, Pezizomycotina, leotiomyceta, Eurotiomycetes, Eurotiomycetidae, Eurotiales (green and blue molds), Aspergillaceae, Aspergillus, Aspergillus niger			PF01118;PF02774;
A0A2A2WU74	A0A2A2WU74_9ACTN	unreviewed	Aspartate-semialdehyde dehydrogenase (ASA dehydrogenase) (ASADH) (EC 1.2.1.11) (Aspartate-beta-semialdehyde dehydrogenase)	asd CEY15_02715	Dietzia natronolimnaea	344	1.2.1.11	CATALYTIC ACTIVITY: ; Reaction=L-aspartate 4-semialdehyde + NADP(+) + phosphate = 4-phospho-L-aspartate + H(+) + NADPH; Xref=Rhea:RHEA:24284, ChEBI:CHEBI:15378, ChEBI:CHEBI:43474, ChEBI:CHEBI:57535, ChEBI:CHEBI:57783, ChEBI:CHEBI:58349, ChEBI:CHEBI:537519; EC=1.2.1.11; Evidence={ECO:0000256|HAMAP-Rule:MF_02121};	PATHWAY: Amino-acid biosynthesis; L-lysine biosynthesis via DAP pathway; (S)-tetrahydrodipicolinate from L-aspartate: step 2/4. {ECO:0000256|HAMAP-Rule:MF_02121}.; PATHWAY: Amino-acid biosynthesis; L-methionine biosynthesis via de novo pathway; L-homoserine from L-aspartate: step 2/3. {ECO:0000256|HAMAP-Rule:MF_02121}.; PATHWAY: Amino-acid biosynthesis; L-threonine biosynthesis; L-threonine from …	'de novo' L-methionine biosynthetic process [GO:0071266]; diaminopimelate biosynthetic process [GO:0019877]; isoleucine biosynthetic process [GO:0009097]; lysine biosynthetic process via diaminopimelate [GO:0009089]; threonine biosynthetic process [GO:0009088]	cytoplasm [GO:0005737]	aspartate-semialdehyde dehydrogenase activity [GO:0004073]; NAD binding [GO:0051287]; NADP binding [GO:0050661]; protein dimerization activity [GO:0046983]	cellular organisms, Bacteria, Terrabacteria group, Actinobacteria, Actinobacteria (high G+C Gram-positive bacteria), Corynebacteriales, Dietziaceae, Dietzia, Dietzia natronolimnaea			PF01118;PF02774;
A0A254UBB7	A0A254UBB7_ASPNG	unreviewed	Aspartate--tRNA(Asn) ligase (EC 6.1.1.23)	CAN33_2200	Aspergillus niger	1277	6.1.1.23			aspartyl-tRNA aminoacylation [GO:0006422]	cytoplasm [GO:0005737]	aspartate-tRNA(Asn) ligase activity [GO:0050560]; aspartate-tRNA ligase activity [GO:0004815]; ATP binding [GO:0005524]	cellular organisms, Eukaryota, Opisthokonta, Fungi, Dikarya, Ascomycota, saccharomyceta, Pezizomycotina, leotiomyceta, Eurotiomycetes, Eurotiomycetidae, Eurotiales (green and blue molds), Aspergillaceae, Aspergillus, Aspergillus niger			PF13344;PF00152;
A0A0F4YU03	A0A0F4YU03_TALEM	unreviewed	Aspartic endopeptidase	T310_4387	Rasamsonia emersonii CBS 393.64	428						aspartic-type endopeptidase activity [GO:0004190]	cellular organisms, Eukaryota, Opisthokonta, Fungi, Dikarya, Ascomycota, saccharomyceta, Pezizomycotina, leotiomyceta, Eurotiomycetes, Eurotiomycetidae, Eurotiales (green and blue molds), Trichocomaceae, Rasamsonia, Talaromyces emersonii (Thermophilic fungus) (Rasamsonia emersonii), Rasamsonia emersonii CBS 393.64			PF00026;
A0A100IK58	A0A100IK58_ASPNG	unreviewed	Aspartic protease pep1	ABL_05395	Aspergillus niger	394						aspartic-type endopeptidase activity [GO:0004190]	cellular organisms, Eukaryota, Opisthokonta, Fungi, Dikarya, Ascomycota, saccharomyceta, Pezizomycotina, leotiomyceta, Eurotiomycetes, Eurotiomycetidae, Eurotiales (green and blue molds), Aspergillaceae, Aspergillus, Aspergillus niger			PF00026;
A0A0F4YWH6	A0A0F4YWH6_TALEM	unreviewed	Aspartic-type endopeptidase (OpsB)	T310_3792	Rasamsonia emersonii CBS 393.64	486						aspartic-type endopeptidase activity [GO:0004190]	cellular organisms, Eukaryota, Opisthokonta, Fungi, Dikarya, Ascomycota, saccharomyceta, Pezizomycotina, leotiomyceta, Eurotiomycetes, Eurotiomycetidae, Eurotiales (green and blue molds), Trichocomaceae, Rasamsonia, Talaromyces emersonii (Thermophilic fungus) (Rasamsonia emersonii), Rasamsonia emersonii CBS 393.64			PF00026;
A0A124BWH7	A0A124BWH7_ASPNG	unreviewed	Aspartyl-tRNA synthetase Dps1	ABL_03047	Aspergillus niger	559				aspartyl-tRNA aminoacylation [GO:0006422]	cytoplasm [GO:0005737]	aspartate-tRNA ligase activity [GO:0004815]; ATP binding [GO:0005524]	cellular organisms, Eukaryota, Opisthokonta, Fungi, Dikarya, Ascomycota, saccharomyceta, Pezizomycotina, leotiomyceta, Eurotiomycetes, Eurotiomycetidae, Eurotiales (green and blue molds), Aspergillaceae, Aspergillus, Aspergillus niger			PF00152;
A0A146F0J0	PEPA_ASPPE	reviewed	Aspergillopepsin-1 (EC 3.4.23.18) (Aspartic protease pepA) (Aspergillopepsin I) (Aspergillopeptidase A)	pepA	Aspergillus pseudoglaucus (Eurotium repens)	390	3.4.23.18	CATALYTIC ACTIVITY: ; Reaction=Hydrolysis of proteins with broad specificity. Generally favors hydrophobic residues in P1 and P1', but also accepts Lys in P1, which leads to activation of trypsinogen. Does not clot milk.; EC=3.4.23.18; Evidence={ECO:0000269|PubMed:23044751};			extracellular region [GO:0005576]	aspartic-type endopeptidase activity [GO:0004190]	cellular organisms, Eukaryota, Opisthokonta, Fungi, Dikarya, Ascomycota, saccharomyceta, Pezizomycotina, leotiomyceta, Eurotiomycetes, Eurotiomycetidae, Eurotiales (green and blue molds), Aspergillaceae, Aspergillus, Aspergillus pseudoglaucus (Eurotium repens)			PF00026;
A2Q7X9	A2Q7X9_ASPNC	unreviewed	Aspergillus niger contig An01c0080, genomic contig	An01g02320	Aspergillus niger (strain CBS 513.88 / FGSC A1513)	212				signal transduction [GO:0007165]	membrane [GO:0016020]	GTPase activity [GO:0003924]; GTP binding [GO:0005525]	cellular organisms, Eukaryota, Opisthokonta, Fungi, Dikarya, Ascomycota, saccharomyceta, Pezizomycotina, leotiomyceta, Eurotiomycetes, Eurotiomycetidae, Eurotiales (green and blue molds), Aspergillaceae, Aspergillus, Aspergillus niger, Aspergillus niger (strain CBS 513.88 / FGSC A1513)			PF00071;
A2Q880	A2Q880_ASPNC	unreviewed	Aspergillus niger contig An01c0100, genomic contig	An01g03370	Aspergillus niger (strain CBS 513.88 / FGSC A1513)	1116				small GTPase mediated signal transduction [GO:0007264]		guanyl-nucleotide exchange factor activity [GO:0005085]	cellular organisms, Eukaryota, Opisthokonta, Fungi, Dikarya, Ascomycota, saccharomyceta, Pezizomycotina, leotiomyceta, Eurotiomycetes, Eurotiomycetidae, Eurotiales (green and blue molds), Aspergillaceae, Aspergillus, Aspergillus niger, Aspergillus niger (strain CBS 513.88 / FGSC A1513)			PF13233;PF00617;PF00618;
A2Q8P0	A2Q8P0_ASPNC	unreviewed	Aspergillus niger contig An01c0170, genomic contig (EC 1.-.-.-)	An01g05030	Aspergillus niger (strain CBS 513.88 / FGSC A1513)	392	1.-.-.-					oxidoreductase activity [GO:0016491]	cellular organisms, Eukaryota, Opisthokonta, Fungi, Dikarya, Ascomycota, saccharomyceta, Pezizomycotina, leotiomyceta, Eurotiomycetes, Eurotiomycetidae, Eurotiales (green and blue molds), Aspergillaceae, Aspergillus, Aspergillus niger, Aspergillus niger (strain CBS 513.88 / FGSC A1513)			PF01636;
A2Q9A6	A2Q9A6_ASPNC	unreviewed	Aspergillus niger contig An01c0250, genomic contig	An01g07210	Aspergillus niger (strain CBS 513.88 / FGSC A1513)	253							cellular organisms, Eukaryota, Opisthokonta, Fungi, Dikarya, Ascomycota, saccharomyceta, Pezizomycotina, leotiomyceta, Eurotiomycetes, Eurotiomycetidae, Eurotiales (green and blue molds), Aspergillaceae, Aspergillus, Aspergillus niger, Aspergillus niger (strain CBS 513.88 / FGSC A1513)			PF09774;
A2Q9G0	A2Q9G0_ASPNC	unreviewed	Aspergillus niger contig An01c0270, genomic contig	An01g07750	Aspergillus niger (strain CBS 513.88 / FGSC A1513)	175				protein folding [GO:0006457]	prefoldin complex [GO:0016272]	unfolded protein binding [GO:0051082]	cellular organisms, Eukaryota, Opisthokonta, Fungi, Dikarya, Ascomycota, saccharomyceta, Pezizomycotina, leotiomyceta, Eurotiomycetes, Eurotiomycetidae, Eurotiales (green and blue molds), Aspergillaceae, Aspergillus, Aspergillus niger, Aspergillus niger (strain CBS 513.88 / FGSC A1513)			PF01920;
A2Q9M8	A2Q9M8_ASPNC	unreviewed	Aspergillus niger contig An01c0290, genomic contig	An01g08450	Aspergillus niger (strain CBS 513.88 / FGSC A1513)	502				microtubule-based process [GO:0007017]	dynactin complex [GO:0005869]		cellular organisms, Eukaryota, Opisthokonta, Fungi, Dikarya, Ascomycota, saccharomyceta, Pezizomycotina, leotiomyceta, Eurotiomycetes, Eurotiomycetidae, Eurotiales (green and blue molds), Aspergillaceae, Aspergillus, Aspergillus niger, Aspergillus niger (strain CBS 513.88 / FGSC A1513)			PF04912;
A2Q9R6	A2Q9R6_ASPNC	unreviewed	Aspergillus niger contig An01c0300, genomic contig	An01g08830	Aspergillus niger (strain CBS 513.88 / FGSC A1513)	228							cellular organisms, Eukaryota, Opisthokonta, Fungi, Dikarya, Ascomycota, saccharomyceta, Pezizomycotina, leotiomyceta, Eurotiomycetes, Eurotiomycetidae, Eurotiales (green and blue molds), Aspergillaceae, Aspergillus, Aspergillus niger, Aspergillus niger (strain CBS 513.88 / FGSC A1513)
A2Q9U4	A2Q9U4_ASPNC	unreviewed	Aspergillus niger contig An01c0310, genomic contig	An01g09120	Aspergillus niger (strain CBS 513.88 / FGSC A1513)	473				mitochondrial translation [GO:0032543]	mitochondrion [GO:0005739]	structural constituent of ribosome [GO:0003735]	cellular organisms, Eukaryota, Opisthokonta, Fungi, Dikarya, Ascomycota, saccharomyceta, Pezizomycotina, leotiomyceta, Eurotiomycetes, Eurotiomycetidae, Eurotiales (green and blue molds), Aspergillaceae, Aspergillus, Aspergillus niger, Aspergillus niger (strain CBS 513.88 / FGSC A1513)			PF10213;
A2Q9Y7	A2Q9Y7_ASPNC	unreviewed	Aspergillus niger contig An01c0310, genomic contig (EC 1.14.11.-)	An01g09560	Aspergillus niger (strain CBS 513.88 / FGSC A1513)	366	1.14.11.-					oxidoreductase activity [GO:0016491]	cellular organisms, Eukaryota, Opisthokonta, Fungi, Dikarya, Ascomycota, saccharomyceta, Pezizomycotina, leotiomyceta, Eurotiomycetes, Eurotiomycetidae, Eurotiales (green and blue molds), Aspergillaceae, Aspergillus, Aspergillus niger, Aspergillus niger (strain CBS 513.88 / FGSC A1513)			PF02668;
A2QAA3	A2QAA3_ASPNC	unreviewed	Aspergillus niger contig An01c0330, genomic contig	An01g10750	Aspergillus niger (strain CBS 513.88 / FGSC A1513)	603							cellular organisms, Eukaryota, Opisthokonta, Fungi, Dikarya, Ascomycota, saccharomyceta, Pezizomycotina, leotiomyceta, Eurotiomycetes, Eurotiomycetidae, Eurotiales (green and blue molds), Aspergillaceae, Aspergillus, Aspergillus niger, Aspergillus niger (strain CBS 513.88 / FGSC A1513)			PF00328;
A2QAK7	A2QAK7_ASPNC	unreviewed	Aspergillus niger contig An01c0350, genomic contig	An01g11860	Aspergillus niger (strain CBS 513.88 / FGSC A1513)	901				transcription, DNA-templated [GO:0006351]	nucleus [GO:0005634]	DNA binding [GO:0003677]; zinc ion binding [GO:0008270]	cellular organisms, Eukaryota, Opisthokonta, Fungi, Dikarya, Ascomycota, saccharomyceta, Pezizomycotina, leotiomyceta, Eurotiomycetes, Eurotiomycetidae, Eurotiales (green and blue molds), Aspergillaceae, Aspergillus, Aspergillus niger, Aspergillus niger (strain CBS 513.88 / FGSC A1513)			PF04082;
A2QAU7	A2QAU7_ASPNC	unreviewed	Aspergillus niger contig An01c0390, genomic contig	An01g12810	Aspergillus niger (strain CBS 513.88 / FGSC A1513)	222				intracellular protein transport [GO:0006886]	endoplasmic reticulum [GO:0005783]; integral component of membrane [GO:0016021]		cellular organisms, Eukaryota, Opisthokonta, Fungi, Dikarya, Ascomycota, saccharomyceta, Pezizomycotina, leotiomyceta, Eurotiomycetes, Eurotiomycetidae, Eurotiales (green and blue molds), Aspergillaceae, Aspergillus, Aspergillus niger, Aspergillus niger (strain CBS 513.88 / FGSC A1513)
A2QAV7	A2QAV7_ASPNC	unreviewed	Aspergillus niger contig An01c0390, genomic contig	An01g12940	Aspergillus niger (strain CBS 513.88 / FGSC A1513)	513							cellular organisms, Eukaryota, Opisthokonta, Fungi, Dikarya, Ascomycota, saccharomyceta, Pezizomycotina, leotiomyceta, Eurotiomycetes, Eurotiomycetidae, Eurotiales (green and blue molds), Aspergillaceae, Aspergillus, Aspergillus niger, Aspergillus niger (strain CBS 513.88 / FGSC A1513)			PF06911;
A2QBW7	A2QBW7_ASPNC	unreviewed	Aspergillus niger contig An02c0010, genomic contig	An02g01470	Aspergillus niger (strain CBS 513.88 / FGSC A1513)	486							cellular organisms, Eukaryota, Opisthokonta, Fungi, Dikarya, Ascomycota, saccharomyceta, Pezizomycotina, leotiomyceta, Eurotiomycetes, Eurotiomycetidae, Eurotiales (green and blue molds), Aspergillaceae, Aspergillus, Aspergillus niger, Aspergillus niger (strain CBS 513.88 / FGSC A1513)
A2QCR9	A2QCR9_ASPNC	unreviewed	Aspergillus niger contig An02c0120, genomic contig (EC 3.6.3.14)	An02g04520	Aspergillus niger (strain CBS 513.88 / FGSC A1513)	228	3.6.3.14			ATP synthesis coupled proton transport [GO:0015986]	membrane [GO:0016020]	proton-transporting ATP synthase activity, rotational mechanism [GO:0046933]	cellular organisms, Eukaryota, Opisthokonta, Fungi, Dikarya, Ascomycota, saccharomyceta, Pezizomycotina, leotiomyceta, Eurotiomycetes, Eurotiomycetidae, Eurotiales (green and blue molds), Aspergillaceae, Aspergillus, Aspergillus niger, Aspergillus niger (strain CBS 513.88 / FGSC A1513)			PF00213;
A5AA69	A5AA69_ASPNC	unreviewed	Aspergillus niger contig An02c0200, genomic contig	An02g06760	Aspergillus niger (strain CBS 513.88 / FGSC A1513)	1140				mRNA processing [GO:0006397]	nucleus [GO:0005634]		cellular organisms, Eukaryota, Opisthokonta, Fungi, Dikarya, Ascomycota, saccharomyceta, Pezizomycotina, leotiomyceta, Eurotiomycetes, Eurotiomycetidae, Eurotiales (green and blue molds), Aspergillaceae, Aspergillus, Aspergillus niger, Aspergillus niger (strain CBS 513.88 / FGSC A1513)			PF05843;
A2QEN3	A2QEN3_ASPNC	unreviewed	Aspergillus niger contig An02c0360, genomic contig	An02g11660	Aspergillus niger (strain CBS 513.88 / FGSC A1513)	241						catalytic activity [GO:0003824]	cellular organisms, Eukaryota, Opisthokonta, Fungi, Dikarya, Ascomycota, saccharomyceta, Pezizomycotina, leotiomyceta, Eurotiomycetes, Eurotiomycetidae, Eurotiales (green and blue molds), Aspergillaceae, Aspergillus, Aspergillus niger, Aspergillus niger (strain CBS 513.88 / FGSC A1513)			PF01557;
A2QER7	A2QER7_ASPNC	unreviewed	Aspergillus niger contig An02c0380, genomic contig	An02g12000	Aspergillus niger (strain CBS 513.88 / FGSC A1513)	175							cellular organisms, Eukaryota, Opisthokonta, Fungi, Dikarya, Ascomycota, saccharomyceta, Pezizomycotina, leotiomyceta, Eurotiomycetes, Eurotiomycetidae, Eurotiales (green and blue molds), Aspergillaceae, Aspergillus, Aspergillus niger, Aspergillus niger (strain CBS 513.88 / FGSC A1513)			PF10780;
A2QG95	A2QG95_ASPNC	unreviewed	Aspergillus niger contig An03c0070, genomic contig	An03g02370	Aspergillus niger (strain CBS 513.88 / FGSC A1513)	426							cellular organisms, Eukaryota, Opisthokonta, Fungi, Dikarya, Ascomycota, saccharomyceta, Pezizomycotina, leotiomyceta, Eurotiomycetes, Eurotiomycetidae, Eurotiales (green and blue molds), Aspergillaceae, Aspergillus, Aspergillus niger, Aspergillus niger (strain CBS 513.88 / FGSC A1513)
A2QGC3	A2QGC3_ASPNC	unreviewed	Aspergillus niger contig An03c0080, genomic contig	An03g02650	Aspergillus niger (strain CBS 513.88 / FGSC A1513)	557							cellular organisms, Eukaryota, Opisthokonta, Fungi, Dikarya, Ascomycota, saccharomyceta, Pezizomycotina, leotiomyceta, Eurotiomycetes, Eurotiomycetidae, Eurotiales (green and blue molds), Aspergillaceae, Aspergillus, Aspergillus niger, Aspergillus niger (strain CBS 513.88 / FGSC A1513)			PF03737;
A2QGT1	A2QGT1_ASPNC	unreviewed	Aspergillus niger contig An03c0120, genomic contig	An03g04390	Aspergillus niger (strain CBS 513.88 / FGSC A1513)	1047							cellular organisms, Eukaryota, Opisthokonta, Fungi, Dikarya, Ascomycota, saccharomyceta, Pezizomycotina, leotiomyceta, Eurotiomycetes, Eurotiomycetidae, Eurotiales (green and blue molds), Aspergillaceae, Aspergillus, Aspergillus niger, Aspergillus niger (strain CBS 513.88 / FGSC A1513)
A2QGK6	A2QGK6_ASPNC	unreviewed	Aspergillus niger contig An03c0120, genomic contig	An03g03640	Aspergillus niger (strain CBS 513.88 / FGSC A1513)	527						oxidoreductase activity [GO:0016491]	cellular organisms, Eukaryota, Opisthokonta, Fungi, Dikarya, Ascomycota, saccharomyceta, Pezizomycotina, leotiomyceta, Eurotiomycetes, Eurotiomycetidae, Eurotiales (green and blue molds), Aspergillaceae, Aspergillus, Aspergillus niger, Aspergillus niger (strain CBS 513.88 / FGSC A1513)			PF07992;
A2QHJ6	A2QHJ6_ASPNC	unreviewed	Aspergillus niger contig An04c0010, genomic contig (EC 1.6.5.3)	An04g00110	Aspergillus niger (strain CBS 513.88 / FGSC A1513)	280	1.6.5.3					NADH dehydrogenase (ubiquinone) activity [GO:0008137]	cellular organisms, Eukaryota, Opisthokonta, Fungi, Dikarya, Ascomycota, saccharomyceta, Pezizomycotina, leotiomyceta, Eurotiomycetes, Eurotiomycetidae, Eurotiales (green and blue molds), Aspergillaceae, Aspergillus, Aspergillus niger, Aspergillus niger (strain CBS 513.88 / FGSC A1513)
A2QHP2	A2QHP2_ASPNC	unreviewed	Aspergillus niger contig An04c0030, genomic contig	An04g00560	Aspergillus niger (strain CBS 513.88 / FGSC A1513)	164							cellular organisms, Eukaryota, Opisthokonta, Fungi, Dikarya, Ascomycota, saccharomyceta, Pezizomycotina, leotiomyceta, Eurotiomycetes, Eurotiomycetidae, Eurotiales (green and blue molds), Aspergillaceae, Aspergillus, Aspergillus niger, Aspergillus niger (strain CBS 513.88 / FGSC A1513)			PF00173;
A2QHW4	A2QHW4_ASPNC	unreviewed	Aspergillus niger contig An04c0070, genomic contig	An04g01270	Aspergillus niger (strain CBS 513.88 / FGSC A1513)	217							cellular organisms, Eukaryota, Opisthokonta, Fungi, Dikarya, Ascomycota, saccharomyceta, Pezizomycotina, leotiomyceta, Eurotiomycetes, Eurotiomycetidae, Eurotiales (green and blue molds), Aspergillaceae, Aspergillus, Aspergillus niger, Aspergillus niger (strain CBS 513.88 / FGSC A1513)
A5AAI7	A5AAI7_ASPNC	unreviewed	Aspergillus niger contig An04c0090, genomic contig	An04g01360	Aspergillus niger (strain CBS 513.88 / FGSC A1513)	549						nucleic acid binding [GO:0003676]	cellular organisms, Eukaryota, Opisthokonta, Fungi, Dikarya, Ascomycota, saccharomyceta, Pezizomycotina, leotiomyceta, Eurotiomycetes, Eurotiomycetidae, Eurotiales (green and blue molds), Aspergillaceae, Aspergillus, Aspergillus niger, Aspergillus niger (strain CBS 513.88 / FGSC A1513)			PF01585;PF00076;
A2QIM5	A2QIM5_ASPNC	unreviewed	Aspergillus niger contig An04c0140, genomic contig	An04g04040	Aspergillus niger (strain CBS 513.88 / FGSC A1513)	355				cell redox homeostasis [GO:0045454]	cell [GO:0005623]		cellular organisms, Eukaryota, Opisthokonta, Fungi, Dikarya, Ascomycota, saccharomyceta, Pezizomycotina, leotiomyceta, Eurotiomycetes, Eurotiomycetidae, Eurotiales (green and blue molds), Aspergillaceae, Aspergillus, Aspergillus niger, Aspergillus niger (strain CBS 513.88 / FGSC A1513)			PF06201;PF00085;
A2QIU5	A2QIU5_ASPNC	unreviewed	Aspergillus niger contig An04c0140, genomic contig (EC 1.2.4.2)	An04g04750	Aspergillus niger (strain CBS 513.88 / FGSC A1513)	1055	1.2.4.2			tricarboxylic acid cycle [GO:0006099]		oxoglutarate dehydrogenase (succinyl-transferring) activity [GO:0004591]; thiamine pyrophosphate binding [GO:0030976]	cellular organisms, Eukaryota, Opisthokonta, Fungi, Dikarya, Ascomycota, saccharomyceta, Pezizomycotina, leotiomyceta, Eurotiomycetes, Eurotiomycetidae, Eurotiales (green and blue molds), Aspergillaceae, Aspergillus, Aspergillus niger, Aspergillus niger (strain CBS 513.88 / FGSC A1513)			PF16078;PF00676;PF16870;PF02779;
A2QIW7	A2QIW7_ASPNC	unreviewed	Aspergillus niger contig An04c0170, genomic contig (EC 2.7.7.13)	An04g04990	Aspergillus niger (strain CBS 513.88 / FGSC A1513)	364	2.7.7.13			biosynthetic process [GO:0009058]		mannose-1-phosphate guanylyltransferase activity [GO:0004475]	cellular organisms, Eukaryota, Opisthokonta, Fungi, Dikarya, Ascomycota, saccharomyceta, Pezizomycotina, leotiomyceta, Eurotiomycetes, Eurotiomycetidae, Eurotiales (green and blue molds), Aspergillaceae, Aspergillus, Aspergillus niger, Aspergillus niger (strain CBS 513.88 / FGSC A1513)			PF00132;PF00483;
A2QJF2	A2QJF2_ASPNC	unreviewed	Aspergillus niger contig An04c0190, genomic contig	An04g06870	Aspergillus niger (strain CBS 513.88 / FGSC A1513)	661							cellular organisms, Eukaryota, Opisthokonta, Fungi, Dikarya, Ascomycota, saccharomyceta, Pezizomycotina, leotiomyceta, Eurotiomycetes, Eurotiomycetidae, Eurotiales (green and blue molds), Aspergillaceae, Aspergillus, Aspergillus niger, Aspergillus niger (strain CBS 513.88 / FGSC A1513)
A2QJS6	A2QJS6_ASPNC	unreviewed	Aspergillus niger contig An04c0260, genomic contig	An04g08110	Aspergillus niger (strain CBS 513.88 / FGSC A1513)	264							cellular organisms, Eukaryota, Opisthokonta, Fungi, Dikarya, Ascomycota, saccharomyceta, Pezizomycotina, leotiomyceta, Eurotiomycetes, Eurotiomycetidae, Eurotiales (green and blue molds), Aspergillaceae, Aspergillus, Aspergillus niger, Aspergillus niger (strain CBS 513.88 / FGSC A1513)			PF13577;
A2QK49	A2QK49_ASPNC	unreviewed	Aspergillus niger contig An04c0330, genomic contig	An04g09360	Aspergillus niger (strain CBS 513.88 / FGSC A1513)	278						hydrolase activity [GO:0016787]	cellular organisms, Eukaryota, Opisthokonta, Fungi, Dikarya, Ascomycota, saccharomyceta, Pezizomycotina, leotiomyceta, Eurotiomycetes, Eurotiomycetidae, Eurotiales (green and blue molds), Aspergillaceae, Aspergillus, Aspergillus niger, Aspergillus niger (strain CBS 513.88 / FGSC A1513)			PF13472;
A2QMJ7	A2QMJ7_ASPNC	unreviewed	Aspergillus niger contig An07c0050, genomic contig (EC 1.5.3.6)	An07g02360	Aspergillus niger (strain CBS 513.88 / FGSC A1513)	551	1.5.3.6					(R)-6-hydroxynicotine oxidase activity [GO:0018530]; FAD binding [GO:0071949]	cellular organisms, Eukaryota, Opisthokonta, Fungi, Dikarya, Ascomycota, saccharomyceta, Pezizomycotina, leotiomyceta, Eurotiomycetes, Eurotiomycetidae, Eurotiales (green and blue molds), Aspergillaceae, Aspergillus, Aspergillus niger, Aspergillus niger (strain CBS 513.88 / FGSC A1513)			PF01565;
A2QMQ8	A2QMQ8_ASPNC	unreviewed	Aspergillus niger contig An07c0080, genomic contig	An07g02980	Aspergillus niger (strain CBS 513.88 / FGSC A1513)	138					Set1C/COMPASS complex [GO:0048188]		cellular organisms, Eukaryota, Opisthokonta, Fungi, Dikarya, Ascomycota, saccharomyceta, Pezizomycotina, leotiomyceta, Eurotiomycetes, Eurotiomycetidae, Eurotiales (green and blue molds), Aspergillaceae, Aspergillus, Aspergillus niger, Aspergillus niger (strain CBS 513.88 / FGSC A1513)			PF05186;
E2PSR1	E2PSR1_ASPNC	unreviewed	Aspergillus niger contig An07c0160, genomic contig	An07g05940	Aspergillus niger (strain CBS 513.88 / FGSC A1513)	645				regulation of transcription, DNA-templated [GO:0006355]	CCR4-NOT core complex [GO:0030015]; nucleus [GO:0005634]		cellular organisms, Eukaryota, Opisthokonta, Fungi, Dikarya, Ascomycota, saccharomyceta, Pezizomycotina, leotiomyceta, Eurotiomycetes, Eurotiomycetidae, Eurotiales (green and blue molds), Aspergillaceae, Aspergillus, Aspergillus niger, Aspergillus niger (strain CBS 513.88 / FGSC A1513)			PF04153;PF04065;
A2QNW9	A2QNW9_ASPNC	unreviewed	Aspergillus niger contig An07c0210, genomic contig (EC 3.1.1.24)	An07g07290	Aspergillus niger (strain CBS 513.88 / FGSC A1513)	612	3.1.1.24					3-oxoadipate enol-lactonase activity [GO:0047570]	cellular organisms, Eukaryota, Opisthokonta, Fungi, Dikarya, Ascomycota, saccharomyceta, Pezizomycotina, leotiomyceta, Eurotiomycetes, Eurotiomycetidae, Eurotiales (green and blue molds), Aspergillaceae, Aspergillus, Aspergillus niger, Aspergillus niger (strain CBS 513.88 / FGSC A1513)			PF12146;
A5AAY1	A5AAY1_ASPNC	unreviewed	Aspergillus niger contig An07c0220, genomic contig	An07g07800	Aspergillus niger (strain CBS 513.88 / FGSC A1513)	594							cellular organisms, Eukaryota, Opisthokonta, Fungi, Dikarya, Ascomycota, saccharomyceta, Pezizomycotina, leotiomyceta, Eurotiomycetes, Eurotiomycetidae, Eurotiales (green and blue molds), Aspergillaceae, Aspergillus, Aspergillus niger, Aspergillus niger (strain CBS 513.88 / FGSC A1513)			PF17104;
A2QPA1	A2QPA1_ASPNC	unreviewed	Aspergillus niger contig An07c0300, genomic contig	An07g08730	Aspergillus niger (strain CBS 513.88 / FGSC A1513)	728							cellular organisms, Eukaryota, Opisthokonta, Fungi, Dikarya, Ascomycota, saccharomyceta, Pezizomycotina, leotiomyceta, Eurotiomycetes, Eurotiomycetidae, Eurotiales (green and blue molds), Aspergillaceae, Aspergillus, Aspergillus niger, Aspergillus niger (strain CBS 513.88 / FGSC A1513)			PF12894;PF00400;
A2QPF3	A2QPF3_ASPNC	unreviewed	Aspergillus niger contig An07c0320, genomic contig (EC 1.15.1.1)	An07g09250	Aspergillus niger (strain CBS 513.88 / FGSC A1513)	308	1.15.1.1					metal ion binding [GO:0046872]; superoxide dismutase activity [GO:0004784]	cellular organisms, Eukaryota, Opisthokonta, Fungi, Dikarya, Ascomycota, saccharomyceta, Pezizomycotina, leotiomyceta, Eurotiomycetes, Eurotiomycetidae, Eurotiales (green and blue molds), Aspergillaceae, Aspergillus, Aspergillus niger, Aspergillus niger (strain CBS 513.88 / FGSC A1513)			PF02777;
A2QPX6	A2QPX6_ASPNC	unreviewed	Aspergillus niger contig An08c0020, genomic contig	An08g00540	Aspergillus niger (strain CBS 513.88 / FGSC A1513)	205							cellular organisms, Eukaryota, Opisthokonta, Fungi, Dikarya, Ascomycota, saccharomyceta, Pezizomycotina, leotiomyceta, Eurotiomycetes, Eurotiomycetidae, Eurotiales (green and blue molds), Aspergillaceae, Aspergillus, Aspergillus niger, Aspergillus niger (strain CBS 513.88 / FGSC A1513)
A2QQ45	A2QQ45_ASPNC	unreviewed	Aspergillus niger contig An08c0030, genomic contig	An08g01230	Aspergillus niger (strain CBS 513.88 / FGSC A1513)	1247							cellular organisms, Eukaryota, Opisthokonta, Fungi, Dikarya, Ascomycota, saccharomyceta, Pezizomycotina, leotiomyceta, Eurotiomycetes, Eurotiomycetidae, Eurotiales (green and blue molds), Aspergillaceae, Aspergillus, Aspergillus niger, Aspergillus niger (strain CBS 513.88 / FGSC A1513)			PF06741;PF14438;
A2QQE2	A2QQE2_ASPNC	unreviewed	Aspergillus niger contig An08c0080, genomic contig (Fragment)	An08g02210	Aspergillus niger (strain CBS 513.88 / FGSC A1513)	770						ATPase activity [GO:0016887]; ATP binding [GO:0005524]	cellular organisms, Eukaryota, Opisthokonta, Fungi, Dikarya, Ascomycota, saccharomyceta, Pezizomycotina, leotiomyceta, Eurotiomycetes, Eurotiomycetidae, Eurotiales (green and blue molds), Aspergillaceae, Aspergillus, Aspergillus niger, Aspergillus niger (strain CBS 513.88 / FGSC A1513)			PF00005;PF00037;PF04068;
A2QQR9	A2QQR9_ASPNC	unreviewed	Aspergillus niger contig An08c0100, genomic contig	An08g03490	Aspergillus niger (strain CBS 513.88 / FGSC A1513)	302					eukaryotic translation elongation factor 1 complex [GO:0005853]	translation elongation factor activity [GO:0003746]	cellular organisms, Eukaryota, Opisthokonta, Fungi, Dikarya, Ascomycota, saccharomyceta, Pezizomycotina, leotiomyceta, Eurotiomycetes, Eurotiomycetidae, Eurotiales (green and blue molds), Aspergillaceae, Aspergillus, Aspergillus niger, Aspergillus niger (strain CBS 513.88 / FGSC A1513)			PF10587;PF00736;
A2QQL7	A2QQL7_ASPNC	unreviewed	Aspergillus niger contig An08c0100, genomic contig	An08g02960	Aspergillus niger (strain CBS 513.88 / FGSC A1513)	408							cellular organisms, Eukaryota, Opisthokonta, Fungi, Dikarya, Ascomycota, saccharomyceta, Pezizomycotina, leotiomyceta, Eurotiomycetes, Eurotiomycetidae, Eurotiales (green and blue molds), Aspergillaceae, Aspergillus, Aspergillus niger, Aspergillus niger (strain CBS 513.88 / FGSC A1513)
A2QR97	A2QR97_ASPNC	unreviewed	Aspergillus niger contig An08c0130, genomic contig	An08g05260	Aspergillus niger (strain CBS 513.88 / FGSC A1513)	395				RNA processing [GO:0006396]	nucleus [GO:0005634]; ribonucleoprotein complex [GO:1990904]	RNA binding [GO:0003723]	cellular organisms, Eukaryota, Opisthokonta, Fungi, Dikarya, Ascomycota, saccharomyceta, Pezizomycotina, leotiomyceta, Eurotiomycetes, Eurotiomycetidae, Eurotiales (green and blue molds), Aspergillaceae, Aspergillus, Aspergillus niger, Aspergillus niger (strain CBS 513.88 / FGSC A1513)			PF05383;PF00076;
A2QSF5	A2QSF5_ASPNC	unreviewed	Aspergillus niger contig An08c0280, genomic contig	An08g10540	Aspergillus niger (strain CBS 513.88 / FGSC A1513)	280						nucleic acid binding [GO:0003676]; zinc ion binding [GO:0008270]	cellular organisms, Eukaryota, Opisthokonta, Fungi, Dikarya, Ascomycota, saccharomyceta, Pezizomycotina, leotiomyceta, Eurotiomycetes, Eurotiomycetidae, Eurotiales (green and blue molds), Aspergillaceae, Aspergillus, Aspergillus niger, Aspergillus niger (strain CBS 513.88 / FGSC A1513)			PF12171;
A2QSF0	A2QSF0_ASPNC	unreviewed	Aspergillus niger contig An08c0280, genomic contig	An08g10490	Aspergillus niger (strain CBS 513.88 / FGSC A1513)	935							cellular organisms, Eukaryota, Opisthokonta, Fungi, Dikarya, Ascomycota, saccharomyceta, Pezizomycotina, leotiomyceta, Eurotiomycetes, Eurotiomycetidae, Eurotiales (green and blue molds), Aspergillaceae, Aspergillus, Aspergillus niger, Aspergillus niger (strain CBS 513.88 / FGSC A1513)
A2QT42	A2QT42_ASPNC	unreviewed	Aspergillus niger contig An09c0030, genomic contig (EC 3.4.13.9)	An09g00700	Aspergillus niger (strain CBS 513.88 / FGSC A1513)	497	3.4.13.9				integral component of membrane [GO:0016021]	proline dipeptidase activity [GO:0102009]	cellular organisms, Eukaryota, Opisthokonta, Fungi, Dikarya, Ascomycota, saccharomyceta, Pezizomycotina, leotiomyceta, Eurotiomycetes, Eurotiomycetidae, Eurotiales (green and blue molds), Aspergillaceae, Aspergillus, Aspergillus niger, Aspergillus niger (strain CBS 513.88 / FGSC A1513)			PF00557;
A2QTV9	A2QTV9_ASPNC	unreviewed	Aspergillus niger contig An09c0090, genomic contig	An09g03440	Aspergillus niger (strain CBS 513.88 / FGSC A1513)	321							cellular organisms, Eukaryota, Opisthokonta, Fungi, Dikarya, Ascomycota, saccharomyceta, Pezizomycotina, leotiomyceta, Eurotiomycetes, Eurotiomycetidae, Eurotiales (green and blue molds), Aspergillaceae, Aspergillus, Aspergillus niger, Aspergillus niger (strain CBS 513.88 / FGSC A1513)
A2QU93	A2QU93_ASPNC	unreviewed	Aspergillus niger contig An09c0140, genomic contig	An09g04820	Aspergillus niger (strain CBS 513.88 / FGSC A1513)	380				tryptophan catabolic process to kynurenine [GO:0019441]		arylformamidase activity [GO:0004061]	cellular organisms, Eukaryota, Opisthokonta, Fungi, Dikarya, Ascomycota, saccharomyceta, Pezizomycotina, leotiomyceta, Eurotiomycetes, Eurotiomycetidae, Eurotiales (green and blue molds), Aspergillaceae, Aspergillus, Aspergillus niger, Aspergillus niger (strain CBS 513.88 / FGSC A1513)			PF04199;
A2QUH6	A2QUH6_ASPNC	unreviewed	Aspergillus niger contig An09c0170, genomic contig	An09g05670	Aspergillus niger (strain CBS 513.88 / FGSC A1513)	429						hydrolase activity [GO:0016787]; metal ion binding [GO:0046872]	cellular organisms, Eukaryota, Opisthokonta, Fungi, Dikarya, Ascomycota, saccharomyceta, Pezizomycotina, leotiomyceta, Eurotiomycetes, Eurotiomycetidae, Eurotiales (green and blue molds), Aspergillaceae, Aspergillus, Aspergillus niger, Aspergillus niger (strain CBS 513.88 / FGSC A1513)			PF00293;PF09296;PF09297;
A2QUS0	A2QUS0_ASPNC	unreviewed	Aspergillus niger contig An09c0220, genomic contig	An09g06570	Aspergillus niger (strain CBS 513.88 / FGSC A1513)	209							cellular organisms, Eukaryota, Opisthokonta, Fungi, Dikarya, Ascomycota, saccharomyceta, Pezizomycotina, leotiomyceta, Eurotiomycetes, Eurotiomycetidae, Eurotiales (green and blue molds), Aspergillaceae, Aspergillus, Aspergillus niger, Aspergillus niger (strain CBS 513.88 / FGSC A1513)
A2QVE5	A2QVE5_ASPNC	unreviewed	Aspergillus niger contig An11c0050, genomic contig	An11g01120	Aspergillus niger (strain CBS 513.88 / FGSC A1513)	381				arabinose catabolic process [GO:0019568]; tetrose metabolic process [GO:0033347]		oxidoreductase activity, acting on the CH-OH group of donors, NAD or NADP as acceptor [GO:0016616]	cellular organisms, Eukaryota, Opisthokonta, Fungi, Dikarya, Ascomycota, saccharomyceta, Pezizomycotina, leotiomyceta, Eurotiomycetes, Eurotiomycetidae, Eurotiales (green and blue molds), Aspergillaceae, Aspergillus, Aspergillus niger, Aspergillus niger (strain CBS 513.88 / FGSC A1513)			PF00248;
A2QVG6	A2QVG6_ASPNC	unreviewed	Aspergillus niger contig An11c0050, genomic contig	An11g01330	Aspergillus niger (strain CBS 513.88 / FGSC A1513)	182						carbon-sulfur lyase activity [GO:0016846]	cellular organisms, Eukaryota, Opisthokonta, Fungi, Dikarya, Ascomycota, saccharomyceta, Pezizomycotina, leotiomyceta, Eurotiomycetes, Eurotiomycetidae, Eurotiales (green and blue molds), Aspergillaceae, Aspergillus, Aspergillus niger, Aspergillus niger (strain CBS 513.88 / FGSC A1513)			PF04828;
A2QVK6	A2QVK6_ASPNC	unreviewed	Aspergillus niger contig An11c0050, genomic contig (EC 3.4.25.1)	An11g01760	Aspergillus niger (strain CBS 513.88 / FGSC A1513)	379	3.4.25.1			proteolysis involved in cellular protein catabolic process [GO:0051603]	proteasome core complex [GO:0005839]	threonine-type endopeptidase activity [GO:0004298]	cellular organisms, Eukaryota, Opisthokonta, Fungi, Dikarya, Ascomycota, saccharomyceta, Pezizomycotina, leotiomyceta, Eurotiomycetes, Eurotiomycetidae, Eurotiales (green and blue molds), Aspergillaceae, Aspergillus, Aspergillus niger, Aspergillus niger (strain CBS 513.88 / FGSC A1513)			PF00227;
A2QWA3	A2QWA3_ASPNC	unreviewed	Aspergillus niger contig An11c0170, genomic contig	An11g04410	Aspergillus niger (strain CBS 513.88 / FGSC A1513)	674							cellular organisms, Eukaryota, Opisthokonta, Fungi, Dikarya, Ascomycota, saccharomyceta, Pezizomycotina, leotiomyceta, Eurotiomycetes, Eurotiomycetidae, Eurotiales (green and blue molds), Aspergillaceae, Aspergillus, Aspergillus niger, Aspergillus niger (strain CBS 513.88 / FGSC A1513)
A2QWJ9	A2QWJ9_ASPNC	unreviewed	Aspergillus niger contig An11c0210, genomic contig (Fragment)	An11g05460	Aspergillus niger (strain CBS 513.88 / FGSC A1513)	513				barbed-end actin filament capping [GO:0051016]; peroxisome fission [GO:0016559]	F-actin capping protein complex [GO:0008290]; integral component of peroxisomal membrane [GO:0005779]	actin binding [GO:0003779]	cellular organisms, Eukaryota, Opisthokonta, Fungi, Dikarya, Ascomycota, saccharomyceta, Pezizomycotina, leotiomyceta, Eurotiomycetes, Eurotiomycetidae, Eurotiales (green and blue molds), Aspergillaceae, Aspergillus, Aspergillus niger, Aspergillus niger (strain CBS 513.88 / FGSC A1513)			PF01267;PF05648;
A2QXI7	A2QXI7_ASPNC	unreviewed	Aspergillus niger contig An11c0300, genomic contig	An11g09120	Aspergillus niger (strain CBS 513.88 / FGSC A1513)	134				translation [GO:0006412]	large ribosomal subunit [GO:0015934]	structural constituent of ribosome [GO:0003735]	cellular organisms, Eukaryota, Opisthokonta, Fungi, Dikarya, Ascomycota, saccharomyceta, Pezizomycotina, leotiomyceta, Eurotiomycetes, Eurotiomycetidae, Eurotiales (green and blue molds), Aspergillaceae, Aspergillus, Aspergillus niger, Aspergillus niger (strain CBS 513.88 / FGSC A1513)			PF00467;PF16906;
A2QXP8	A2QXP8_ASPNC	unreviewed	Aspergillus niger contig An11c0330, genomic contig	An11g09730	Aspergillus niger (strain CBS 513.88 / FGSC A1513)	843				deoxyribonucleotide catabolic process [GO:0009264]	cytoplasm [GO:0005737]	deoxyribose-phosphate aldolase activity [GO:0004139]	cellular organisms, Eukaryota, Opisthokonta, Fungi, Dikarya, Ascomycota, saccharomyceta, Pezizomycotina, leotiomyceta, Eurotiomycetes, Eurotiomycetidae, Eurotiales (green and blue molds), Aspergillaceae, Aspergillus, Aspergillus niger, Aspergillus niger (strain CBS 513.88 / FGSC A1513)			PF01791;PF02598;PF10961;
A5ABN7	A5ABN7_ASPNC	unreviewed	Aspergillus niger contig An11c0340, genomic contig	An11g09880	Aspergillus niger (strain CBS 513.88 / FGSC A1513)	235					integral component of membrane [GO:0016021]		cellular organisms, Eukaryota, Opisthokonta, Fungi, Dikarya, Ascomycota, saccharomyceta, Pezizomycotina, leotiomyceta, Eurotiomycetes, Eurotiomycetidae, Eurotiales (green and blue molds), Aspergillaceae, Aspergillus, Aspergillus niger, Aspergillus niger (strain CBS 513.88 / FGSC A1513)
A5ABQ5	A5ABQ5_ASPNC	unreviewed	Aspergillus niger contig An11c0340, genomic contig	An11g10060	Aspergillus niger (strain CBS 513.88 / FGSC A1513)	770				signal transduction [GO:0007165]		GTPase activator activity [GO:0005096]	cellular organisms, Eukaryota, Opisthokonta, Fungi, Dikarya, Ascomycota, saccharomyceta, Pezizomycotina, leotiomyceta, Eurotiomycetes, Eurotiomycetidae, Eurotiales (green and blue molds), Aspergillaceae, Aspergillus, Aspergillus niger, Aspergillus niger (strain CBS 513.88 / FGSC A1513)			PF00611;PF00620;
A2QY05	A2QY05_ASPNC	unreviewed	Aspergillus niger contig An11c0380, genomic contig	An11g10870	Aspergillus niger (strain CBS 513.88 / FGSC A1513)	304					nucleus [GO:0005634]	DNA-binding transcription factor activity, RNA polymerase II-specific [GO:0000981]; zinc ion binding [GO:0008270]	cellular organisms, Eukaryota, Opisthokonta, Fungi, Dikarya, Ascomycota, saccharomyceta, Pezizomycotina, leotiomyceta, Eurotiomycetes, Eurotiomycetidae, Eurotiales (green and blue molds), Aspergillaceae, Aspergillus, Aspergillus niger, Aspergillus niger (strain CBS 513.88 / FGSC A1513)			PF00172;
A2QY86	A2QY86_ASPNC	unreviewed	Aspergillus niger contig An12c0020, genomic contig	An12g00370	Aspergillus niger (strain CBS 513.88 / FGSC A1513)	367							cellular organisms, Eukaryota, Opisthokonta, Fungi, Dikarya, Ascomycota, saccharomyceta, Pezizomycotina, leotiomyceta, Eurotiomycetes, Eurotiomycetidae, Eurotiales (green and blue molds), Aspergillaceae, Aspergillus, Aspergillus niger, Aspergillus niger (strain CBS 513.88 / FGSC A1513)			PF00400;
A2QYC9	A2QYC9_ASPNC	unreviewed	Aspergillus niger contig An12c0030, genomic contig	An12g00790	Aspergillus niger (strain CBS 513.88 / FGSC A1513)	629							cellular organisms, Eukaryota, Opisthokonta, Fungi, Dikarya, Ascomycota, saccharomyceta, Pezizomycotina, leotiomyceta, Eurotiomycetes, Eurotiomycetidae, Eurotiales (green and blue molds), Aspergillaceae, Aspergillus, Aspergillus niger, Aspergillus niger (strain CBS 513.88 / FGSC A1513)			PF07719;
A2QZ25	A2QZ25_ASPNC	unreviewed	Aspergillus niger contig An12c0090, genomic contig	An12g03370	Aspergillus niger (strain CBS 513.88 / FGSC A1513)	719							cellular organisms, Eukaryota, Opisthokonta, Fungi, Dikarya, Ascomycota, saccharomyceta, Pezizomycotina, leotiomyceta, Eurotiomycetes, Eurotiomycetidae, Eurotiales (green and blue molds), Aspergillaceae, Aspergillus, Aspergillus niger, Aspergillus niger (strain CBS 513.88 / FGSC A1513)			PF07676;
A2R040	A2R040_ASPNC	unreviewed	Aspergillus niger contig An12c0220, genomic contig	An12g07260	Aspergillus niger (strain CBS 513.88 / FGSC A1513)	250							cellular organisms, Eukaryota, Opisthokonta, Fungi, Dikarya, Ascomycota, saccharomyceta, Pezizomycotina, leotiomyceta, Eurotiomycetes, Eurotiomycetidae, Eurotiales (green and blue molds), Aspergillaceae, Aspergillus, Aspergillus niger, Aspergillus niger (strain CBS 513.88 / FGSC A1513)			PF12697;
A2R140	A2R140_ASPNC	unreviewed	Aspergillus niger contig An12c0380, genomic contig	An12g10830	Aspergillus niger (strain CBS 513.88 / FGSC A1513)	287							cellular organisms, Eukaryota, Opisthokonta, Fungi, Dikarya, Ascomycota, saccharomyceta, Pezizomycotina, leotiomyceta, Eurotiomycetes, Eurotiomycetidae, Eurotiales (green and blue molds), Aspergillaceae, Aspergillus, Aspergillus niger, Aspergillus niger (strain CBS 513.88 / FGSC A1513)
A2R1E5	A2R1E5_ASPNC	unreviewed	Aspergillus niger contig An13c0040, genomic contig	An13g00940	Aspergillus niger (strain CBS 513.88 / FGSC A1513)	393						hydrolase activity [GO:0016787]	cellular organisms, Eukaryota, Opisthokonta, Fungi, Dikarya, Ascomycota, saccharomyceta, Pezizomycotina, leotiomyceta, Eurotiomycetes, Eurotiomycetidae, Eurotiales (green and blue molds), Aspergillaceae, Aspergillus, Aspergillus niger, Aspergillus niger (strain CBS 513.88 / FGSC A1513)			PF04909;
A2R2J8	A2R2J8_ASPNC	unreviewed	Aspergillus niger contig An14c0030, genomic contig (EC 1.1.1.35) (EC 4.2.1.17) (EC 5.1.2.-)	An14g00990	Aspergillus niger (strain CBS 513.88 / FGSC A1513)	901	1.1.1.35; 4.2.1.17; 5.1.2.-					3-hydroxyacyl-CoA dehydrogenase activity [GO:0003857]; enoyl-CoA hydratase activity [GO:0004300]; isomerase activity [GO:0016853]	cellular organisms, Eukaryota, Opisthokonta, Fungi, Dikarya, Ascomycota, saccharomyceta, Pezizomycotina, leotiomyceta, Eurotiomycetes, Eurotiomycetidae, Eurotiales (green and blue molds), Aspergillaceae, Aspergillus, Aspergillus niger, Aspergillus niger (strain CBS 513.88 / FGSC A1513)			PF00106;PF01575;
A2R2W0	A2R2W0_ASPNC	unreviewed	Aspergillus niger contig An14c0100, genomic contig	An14g02140	Aspergillus niger (strain CBS 513.88 / FGSC A1513)	91						calcium ion binding [GO:0005509]	cellular organisms, Eukaryota, Opisthokonta, Fungi, Dikarya, Ascomycota, saccharomyceta, Pezizomycotina, leotiomyceta, Eurotiomycetes, Eurotiomycetidae, Eurotiales (green and blue molds), Aspergillaceae, Aspergillus, Aspergillus niger, Aspergillus niger (strain CBS 513.88 / FGSC A1513)
A2R3B9	A2R3B9_ASPNC	unreviewed	Aspergillus niger contig An14c0130, genomic contig	An14g03730	Aspergillus niger (strain CBS 513.88 / FGSC A1513)	1377							cellular organisms, Eukaryota, Opisthokonta, Fungi, Dikarya, Ascomycota, saccharomyceta, Pezizomycotina, leotiomyceta, Eurotiomycetes, Eurotiomycetidae, Eurotiales (green and blue molds), Aspergillaceae, Aspergillus, Aspergillus niger, Aspergillus niger (strain CBS 513.88 / FGSC A1513)
A2R3I5	A2R3I5_ASPNC	unreviewed	Aspergillus niger contig An14c0150, genomic contig (EC 4.1.2.13)	An14g04410	Aspergillus niger (strain CBS 513.88 / FGSC A1513)	325	4.1.2.13			carbohydrate metabolic process [GO:0005975]		fructose-bisphosphate aldolase activity [GO:0004332]; zinc ion binding [GO:0008270]	cellular organisms, Eukaryota, Opisthokonta, Fungi, Dikarya, Ascomycota, saccharomyceta, Pezizomycotina, leotiomyceta, Eurotiomycetes, Eurotiomycetidae, Eurotiales (green and blue molds), Aspergillaceae, Aspergillus, Aspergillus niger, Aspergillus niger (strain CBS 513.88 / FGSC A1513)			PF01116;
A2R3Z8	A2R3Z8_ASPNC	unreviewed	Aspergillus niger contig An14c0180, genomic contig	An14g06050	Aspergillus niger (strain CBS 513.88 / FGSC A1513)	146							cellular organisms, Eukaryota, Opisthokonta, Fungi, Dikarya, Ascomycota, saccharomyceta, Pezizomycotina, leotiomyceta, Eurotiomycetes, Eurotiomycetidae, Eurotiales (green and blue molds), Aspergillaceae, Aspergillus, Aspergillus niger, Aspergillus niger (strain CBS 513.88 / FGSC A1513)
A2R426	A2R426_ASPNC	unreviewed	Aspergillus niger contig An14c0190, genomic contig	An14g06330	Aspergillus niger (strain CBS 513.88 / FGSC A1513)	309							cellular organisms, Eukaryota, Opisthokonta, Fungi, Dikarya, Ascomycota, saccharomyceta, Pezizomycotina, leotiomyceta, Eurotiomycetes, Eurotiomycetidae, Eurotiales (green and blue molds), Aspergillaceae, Aspergillus, Aspergillus niger, Aspergillus niger (strain CBS 513.88 / FGSC A1513)			PF06884;
A2R4K1	A2R4K1_ASPNC	unreviewed	Aspergillus niger contig An15c0040, genomic contig (EC 2.7.7.6)	An15g00700	Aspergillus niger (strain CBS 513.88 / FGSC A1513)	153	2.7.7.6			transcription, DNA-templated [GO:0006351]		DNA binding [GO:0003677]; DNA-directed 5'-3' RNA polymerase activity [GO:0003899]; protein dimerization activity [GO:0046983]	cellular organisms, Eukaryota, Opisthokonta, Fungi, Dikarya, Ascomycota, saccharomyceta, Pezizomycotina, leotiomyceta, Eurotiomycetes, Eurotiomycetidae, Eurotiales (green and blue molds), Aspergillaceae, Aspergillus, Aspergillus niger, Aspergillus niger (strain CBS 513.88 / FGSC A1513)			PF13656;
A2R611	A2R611_ASPNC	unreviewed	Aspergillus niger contig An15c0200, genomic contig	An15g06260	Aspergillus niger (strain CBS 513.88 / FGSC A1513)	448						tRNA binding [GO:0000049]	cellular organisms, Eukaryota, Opisthokonta, Fungi, Dikarya, Ascomycota, saccharomyceta, Pezizomycotina, leotiomyceta, Eurotiomycetes, Eurotiomycetidae, Eurotiales (green and blue molds), Aspergillaceae, Aspergillus, Aspergillus niger, Aspergillus niger (strain CBS 513.88 / FGSC A1513)			PF01588;
A2R654	A2R654_ASPNC	unreviewed	Aspergillus niger contig An15c0220, genomic contig	An15g06690	Aspergillus niger (strain CBS 513.88 / FGSC A1513)	461				protein folding [GO:0006457]		heat shock protein binding [GO:0031072]; metal ion binding [GO:0046872]; unfolded protein binding [GO:0051082]	cellular organisms, Eukaryota, Opisthokonta, Fungi, Dikarya, Ascomycota, saccharomyceta, Pezizomycotina, leotiomyceta, Eurotiomycetes, Eurotiomycetidae, Eurotiales (green and blue molds), Aspergillaceae, Aspergillus, Aspergillus niger, Aspergillus niger (strain CBS 513.88 / FGSC A1513)			PF00226;PF01556;PF00684;
A2R6X2	A2R6X2_ASPNC	unreviewed	Aspergillus niger contig An16c0060, genomic contig	An16g01510	Aspergillus niger (strain CBS 513.88 / FGSC A1513)	298							cellular organisms, Eukaryota, Opisthokonta, Fungi, Dikarya, Ascomycota, saccharomyceta, Pezizomycotina, leotiomyceta, Eurotiomycetes, Eurotiomycetidae, Eurotiales (green and blue molds), Aspergillaceae, Aspergillus, Aspergillus niger, Aspergillus niger (strain CBS 513.88 / FGSC A1513)
A2R7M9	A2R7M9_ASPNC	unreviewed	Aspergillus niger contig An16c0150, genomic contig	An16g04100	Aspergillus niger (strain CBS 513.88 / FGSC A1513)	2361							cellular organisms, Eukaryota, Opisthokonta, Fungi, Dikarya, Ascomycota, saccharomyceta, Pezizomycotina, leotiomyceta, Eurotiomycetes, Eurotiomycetidae, Eurotiales (green and blue molds), Aspergillaceae, Aspergillus, Aspergillus niger, Aspergillus niger (strain CBS 513.88 / FGSC A1513)			PF16415;PF16418;PF16417;PF12842;PF04054;
A2R7V9	A2R7V9_ASPNC	unreviewed	Aspergillus niger contig An16c0170, genomic contig	An16g04930	Aspergillus niger (strain CBS 513.88 / FGSC A1513)	110				translational elongation [GO:0006414]	ribosome [GO:0005840]	structural constituent of ribosome [GO:0003735]	cellular organisms, Eukaryota, Opisthokonta, Fungi, Dikarya, Ascomycota, saccharomyceta, Pezizomycotina, leotiomyceta, Eurotiomycetes, Eurotiomycetidae, Eurotiales (green and blue molds), Aspergillaceae, Aspergillus, Aspergillus niger, Aspergillus niger (strain CBS 513.88 / FGSC A1513)
A2R7S9	A2R7S9_ASPNC	unreviewed	Aspergillus niger contig An16c0170, genomic contig	An16g04600	Aspergillus niger (strain CBS 513.88 / FGSC A1513)	274				protein maturation by iron-sulfur cluster transfer [GO:0097428]		iron-sulfur cluster binding [GO:0051536]; structural molecule activity [GO:0005198]	cellular organisms, Eukaryota, Opisthokonta, Fungi, Dikarya, Ascomycota, saccharomyceta, Pezizomycotina, leotiomyceta, Eurotiomycetes, Eurotiomycetidae, Eurotiales (green and blue molds), Aspergillaceae, Aspergillus, Aspergillus niger, Aspergillus niger (strain CBS 513.88 / FGSC A1513)			PF01521;
A2R977	A2R977_ASPNC	unreviewed	Aspergillus niger contig An17c0020, genomic contig	An17g00400	Aspergillus niger (strain CBS 513.88 / FGSC A1513)	418						GTPase activator activity [GO:0005096]; metal ion binding [GO:0046872]	cellular organisms, Eukaryota, Opisthokonta, Fungi, Dikarya, Ascomycota, saccharomyceta, Pezizomycotina, leotiomyceta, Eurotiomycetes, Eurotiomycetidae, Eurotiales (green and blue molds), Aspergillaceae, Aspergillus, Aspergillus niger, Aspergillus niger (strain CBS 513.88 / FGSC A1513)			PF01412;
A2RAS6	A2RAS6_ASPNC	unreviewed	Aspergillus niger contig An18c0140, genomic contig (EC 2.8.3.-)	An18g04200	Aspergillus niger (strain CBS 513.88 / FGSC A1513)	679	2.8.3.-					transferase activity [GO:0016740]	cellular organisms, Eukaryota, Opisthokonta, Fungi, Dikarya, Ascomycota, saccharomyceta, Pezizomycotina, leotiomyceta, Eurotiomycetes, Eurotiomycetidae, Eurotiales (green and blue molds), Aspergillaceae, Aspergillus, Aspergillus niger, Aspergillus niger (strain CBS 513.88 / FGSC A1513)			PF02515;
A2RB15	A2RB15_ASPNC	unreviewed	Aspergillus niger contig An18c0160, genomic contig	An18g05130	Aspergillus niger (strain CBS 513.88 / FGSC A1513)	289							cellular organisms, Eukaryota, Opisthokonta, Fungi, Dikarya, Ascomycota, saccharomyceta, Pezizomycotina, leotiomyceta, Eurotiomycetes, Eurotiomycetidae, Eurotiales (green and blue molds), Aspergillaceae, Aspergillus, Aspergillus niger, Aspergillus niger (strain CBS 513.88 / FGSC A1513)			PF00677;
A2RAZ3	A2RAZ3_ASPNC	unreviewed	Aspergillus niger contig An18c0160, genomic contig (EC 2.7.1.-)	An18g04870	Aspergillus niger (strain CBS 513.88 / FGSC A1513)	175	2.7.1.-					transferase activity [GO:0016740]	cellular organisms, Eukaryota, Opisthokonta, Fungi, Dikarya, Ascomycota, saccharomyceta, Pezizomycotina, leotiomyceta, Eurotiomycetes, Eurotiomycetidae, Eurotiales (green and blue molds), Aspergillaceae, Aspergillus, Aspergillus niger, Aspergillus niger (strain CBS 513.88 / FGSC A1513)
A0A117E036	A0A117E036_ASPNG	unreviewed	ATP citrate lyase subunit	ABL_04654	Aspergillus niger	485						lyase activity [GO:0016829]	cellular organisms, Eukaryota, Opisthokonta, Fungi, Dikarya, Ascomycota, saccharomyceta, Pezizomycotina, leotiomyceta, Eurotiomycetes, Eurotiomycetidae, Eurotiales (green and blue molds), Aspergillaceae, Aspergillus, Aspergillus niger			PF08442;PF16114;
A0A0J5Q3B6	A0A0J5Q3B6_ASPFM	unreviewed	ATP citrate lyase, subunit 1, putative	Y699_04208	Aspergillus fumigatus Z5	657						cofactor binding [GO:0048037]; lyase activity [GO:0016829]; transferase activity, transferring acyl groups, acyl groups converted into alkyl on transfer [GO:0046912]	cellular organisms, Eukaryota, Opisthokonta, Fungi, Dikarya, Ascomycota, saccharomyceta, Pezizomycotina, leotiomyceta, Eurotiomycetes, Eurotiomycetidae, Eurotiales (green and blue molds), Aspergillaceae, Aspergillus, Neosartorya fumigata (Aspergillus fumigatus), Aspergillus fumigatus Z5			PF00285;PF02629;PF00549;
B0Y8A8	B0Y8A8_ASPFC	unreviewed	ATP citrate lyase, subunit 1, putative	AFUB_076690	Neosartorya fumigata (strain CEA10 / CBS 144.89 / FGSC A1163) (Aspergillus fumigatus)	725						cofactor binding [GO:0048037]; lyase activity [GO:0016829]; transferase activity, transferring acyl groups, acyl groups converted into alkyl on transfer [GO:0046912]	cellular organisms, Eukaryota, Opisthokonta, Fungi, Dikarya, Ascomycota, saccharomyceta, Pezizomycotina, leotiomyceta, Eurotiomycetes, Eurotiomycetidae, Eurotiales (green and blue molds), Aspergillaceae, Aspergillus, Neosartorya fumigata (Aspergillus fumigatus), Neosartorya fumigata (strain CEA10 / CBS 144.89 / FGSC A1163) (Aspergillus fumigatus)			PF00285;PF02629;PF00549;
A0A100IA64	A0A100IA64_ASPNG	unreviewed	ATP dependent RNA helicase	ABL_02159	Aspergillus niger	678						ATP binding [GO:0005524]; helicase activity [GO:0004386]; nucleic acid binding [GO:0003676]	cellular organisms, Eukaryota, Opisthokonta, Fungi, Dikarya, Ascomycota, saccharomyceta, Pezizomycotina, leotiomyceta, Eurotiomycetes, Eurotiomycetidae, Eurotiales (green and blue molds), Aspergillaceae, Aspergillus, Aspergillus niger			PF00270;PF00271;
A0A146EXH9	A0A146EXH9_9EURO	unreviewed	ATP dependent RNA helicase	RIB2604_00102520	Aspergillus luchuensis	497						ATP binding [GO:0005524]; helicase activity [GO:0004386]; nucleic acid binding [GO:0003676]	cellular organisms, Eukaryota, Opisthokonta, Fungi, Dikarya, Ascomycota, saccharomyceta, Pezizomycotina, leotiomyceta, Eurotiomycetes, Eurotiomycetidae, Eurotiales (green and blue molds), Aspergillaceae, Aspergillus, Aspergillus luchuensis			PF00270;PF00271;
A0A146F5A4	A0A146F5A4_9EURO	unreviewed	ATP dependent RNA helicase	RIB2604_00900390	Aspergillus luchuensis	563						ATP binding [GO:0005524]; helicase activity [GO:0004386]; nucleic acid binding [GO:0003676]	cellular organisms, Eukaryota, Opisthokonta, Fungi, Dikarya, Ascomycota, saccharomyceta, Pezizomycotina, leotiomyceta, Eurotiomycetes, Eurotiomycetidae, Eurotiales (green and blue molds), Aspergillaceae, Aspergillus, Aspergillus luchuensis			PF00270;PF00271;
A0A146F661	A0A146F661_9EURO	unreviewed	ATP dependent RNA helicase	RIB2604_01001980	Aspergillus luchuensis	775						ATP binding [GO:0005524]; helicase activity [GO:0004386]; RNA binding [GO:0003723]	cellular organisms, Eukaryota, Opisthokonta, Fungi, Dikarya, Ascomycota, saccharomyceta, Pezizomycotina, leotiomyceta, Eurotiomycetes, Eurotiomycetidae, Eurotiales (green and blue molds), Aspergillaceae, Aspergillus, Aspergillus luchuensis			PF00270;PF13959;PF00271;
A0A1F8AG12	A0A1F8AG12_9EURO	unreviewed	ATP synthase D chain	ABOM_001151	Aspergillus bombycis	431				ATP synthesis coupled proton transport [GO:0015986]	mitochondrial proton-transporting ATP synthase complex, coupling factor F(o) [GO:0000276]; nascent polypeptide-associated complex [GO:0005854]	proton transmembrane transporter activity [GO:0015078]	cellular organisms, Eukaryota, Opisthokonta, Fungi, Dikarya, Ascomycota, saccharomyceta, Pezizomycotina, leotiomyceta, Eurotiomycetes, Eurotiomycetidae, Eurotiales (green and blue molds), Aspergillaceae, Aspergillus, Aspergillus bombycis			PF05873;PF01849;
A0A2V5HYZ3	A0A2V5HYZ3_9EURO	unreviewed	ATP synthase D chain, mitochondrial	BP00DRAFT_437957	Aspergillus indologenus CBS 114.80	363				ATP synthesis coupled proton transport [GO:0015986]	mitochondrial proton-transporting ATP synthase complex, coupling factor F(o) [GO:0000276]; nascent polypeptide-associated complex [GO:0005854]	proton transmembrane transporter activity [GO:0015078]	cellular organisms, Eukaryota, Opisthokonta, Fungi, Dikarya, Ascomycota, saccharomyceta, Pezizomycotina, leotiomyceta, Eurotiomycetes, Eurotiomycetidae, Eurotiales (green and blue molds), Aspergillaceae, Aspergillus, Aspergillus indologenus, Aspergillus indologenus CBS 114.80			PF05873;PF01849;
[truncated: 3,942 more rows]

## Sheet: Sheet 2
Unique proteins identified in FM
Entry	Entry name	Status	Protein names	Gene names	Organism	Length	EC number	Catalytic activity	Pathway	Gene ontology (biological process)	Gene ontology (cellular component)	Gene ontology (molecular function)	Taxonomic lineage (all)	Cross-reference (CAZy)	Cross-reference (SwissPalm)	Cross-reference (Pfam)
[truncated: 6,504 more rows]

## Sheet: Sheet 3
Summary of GO analysis
molecular_function	FB	FM	cellular_component	FB	FM	biological_process	FB	FM		FB	FM
[truncated: 19 more rows]

## Sheet: Sheet 4
Summary of Enzyme class
[truncated: 8 more rows]

[truncated: 166 more sheets: Sheet 5, Sheet 6, Sheet 7, Sheet8, B0-1-1, B0-1-2, B0-1-3, B0-2-1, B0-2-2, B0-2-3, B0-3-1, B0-3-2, B0-3-3, B1-1-1, B1-1-2, B1-1-3, B1-2-1, B1-2-2, B1-2-3, B1-3-1 …]
