# Supplementary material for: Integrated Meta-omics Approaches To Understand the Microbiome of Spontaneous Fermentation of Traditional Chinese Pu-erh Tea
Source: mSystems. 2019 Nov 19;4(6):e00680-19. doi: 10.1128/mSystems.00680-19 (PMC6867877; doi:10.1128/mSystems.00680-19)
Supplement: DATA SET S3 [file mSystems.00680-19-sd003.xlsx]

## Sheet: Sheet 1
Raw data
ID	Neutral mass (Da)	m/z	Retention time (min)	B0-11 [1]	B0-12 [1]	B0-13 [1]	B0-21 [1]	B0-22 [1]	B0-23 [1]	B4-11 [1]	B4-12 [1]	B4-13 [1]	B4-21 [1]	B4-22 [1]	B4-23 [1]	B8-11 [1]	B8-12 [1]	B8-13 [1]	B8-21 [1]	B8-22 [1]	B8-23 [1]	M0-11 [1]	M0-12 [1]	M0-13 [1]	M0-21 [1]	M0-22 [1]	M0-23 [1]	M4-11 [1]	M4-12 [1]	M4-13 [1]	M4-21 [1]	M4-22 [1]	M4-23 [1]	M8-11 [1]	M8-12 [1]	M8-13 [1]	M8-21 [1]	M8-22 [1]	M8-23 [1]	CY-QC1 [1]	CY-QC2 [1]	CY-QC3 [1]	CY-QC4 [1]
1	306.085	307.092	1.94833	9162.3	10117	10827.4	9949.77	11735	10821.4	9060.71	8886.27	8213.08	7241.1	8833.2	9471.48	654.523	640.605	626.688	689.465	580.534	543.795	10337.4	11396.2	11675.5	11247.4	11353.9	12083.6	6756.97	7089.91	7407.59	7437.28	7232.1	8073.94	1375.11	1312.55	1343.23	1247.74	1337.63	1368.88	6922.64	7908.81	7842.14	8165.45
2	436.132	437.139	3.84188	826.833	835.091	697.67	852.209	589.212	727.912	1248.09	902.307	1016.35	1270.64	1054.98	1103.45	1167.14	1131.17	1095.2	1123.63	1029.06	972.093	713.087	759.186	752.945	609.834	734.138	620.899	1024.2	940.055	1018.28	991.799	1076.02	951.225	1046.7	898.538	1126.89	963.834	984.174	927.11	927.221	908.197	934.299	940.284
3	401.164	402.171	2.51215	3211.6	3363.39	2742.71	2891.46	2374.99	3052.01	11200	8619.8	8531.65	10140.8	9494.94	10389.5	11656.6	11034.6	10412.5	11022.4	11155.8	10119.7	2538.36	2616.79	2923.36	2462.16	2651.42	2212.75	11445.3	11256.9	11975.7	11801.7	12797.5	11594.2	15432	14131	15033.8	13385.8	14814.6	14774.9	8193.87	8482.32	8344.22	8320.79
4	426.328	444.364	10.2932	679.591	569.064	502.141	579.559	471.806	497.04	734.592	714.848	701.12	824.601	784.881	753.18	5616.95	5511.4	5405.85	5890.62	5046.75	4906.05	518.366	468.019	506.626	487.453	505.291	438.483	747.532	747.857	755.557	778.978	824.342	761.582	3384.47	3112.94	3972.63	3609.27	3760.49	3283.65	1572.25	1473.27	1437.65	1496.49
5	506.328	529.318	10.1153	519.949	473.671	386.652	427.054	351.512	367.436	981.906	1083.69	1108.43	1216.22	1133.05	1119.22	2739.82	2800.02	2860.21	2985.53	2811.94	3010.18	454.853	422.172	426.741	398.802	422.562	358.08	1277.27	1240.9	1302.77	1351.46	1492.03	1625.92	2343.79	2995.97	3167.82	2791.12	3045.52	2587.71	1257.87	1255.35	1274.18	1532.66
6	514.333	537.323	9.42155	4841.85	4709.61	4076.84	4890.39	3515.8	4139.31	6737.37	6029.53	6237.94	6390.6	7507.43	6169.79	12803.7	13641.1	14478.4	13536.2	15763.1	16417.1	5262.31	5042.16	5272.31	4131.77	5109.69	4177.16	6488.96	6632.24	6680.07	6243.85	7920.08	7928.98	9571.76	12487.6	11329.4	11083.5	13469.8	10948.4	10979.2	11267.5	11852.9	12072.2
7	676.391	694.426	8.79443	2037.14	2039.88	1698.93	2070.87	1378.24	1734.3	1909.02	1451.95	1608.31	2124.19	1696.14	1689.2	2355.68	2270.99	2186.3	2369.03	1861.15	2018.73	2576.08	2556.94	2607.81	2090.11	2546.52	2011.56	2187.44	1910.68	1844.83	2091.02	2480.85	2022.52	2558.91	2335.24	3058.76	2659.7	2609.42	2616.06	2064.95	2149.45	2217.67	2082.32
8	634.102	657.093	2.01485	1179.89	1379.02	1574.49	1307.98	1695.53	1300.4	167.717	283.903	192.272	159.236	175.698	165.863	20.4777	20.775	21.0724	27.6217	10.5537	13.2926	1120.52	1386.42	1474.51	1487.05	1414.6	1527.08	140.369	152.471	150.789	160.113	150.683	162.382	41.0537	40.3041	39.2662	36.4902	40.0779	28.4128	770.016	784.499	781.496	846.683
9	458.102	459.109	2.27473	16525.5	20351.8	21876.1	19760.3	26347	21287.2	3652.09	3855.6	3592.43	3176.06	3586.2	3855.46	642.009	634.671	627.332	638.846	575.449	619.221	24702.6	28964.2	29657.9	29966.9	28672.5	32057.6	4735.52	5192.27	5604.95	5610.71	5398.7	5895.49	1544.04	1633.15	1195.65	1293.17	1577.53	1623.73	13065.6	13902.3	13979.9	14454.7
10	480.106	481.113	2.39095	1636.93	1987.6	1863.41	1822.75	1927.86	1839.49	755.158	804.188	730.864	709.374	717.118	800.362	407.994	406.576	405.158	410.235	393.537	387.253	2078.6	2442.02	2400.18	2232.5	2291.78	2445.11	863.134	866.679	911.065	939.709	962.439	953.444	631.787	668.216	617.237	609.572	652.945	666.715	1169.3	1187.02	1161.86	1220.83
11	328.215	679.446	10.3137	379.447	402.255	345.289	365.534	343.772	287.501	314.049	444.279	355.261	428.482	345.914	314.929	419.197	439.09	458.982	504.434	496.019	478.725	404.718	408.256	418.581	405.835	407.233	373.235	562.256	729.919	686.905	600.046	613.003	615.744	1000.58	960.94	941.145	932.34	911.292	902.672	447.267	406.948	422.134	431.817
12	477.303	478.31	9.5154	4969.16	6149.51	4093.01	4925.74	3400.07	4382.98	428.401	796.428	517.883	418.62	421.364	735.927	288.594	259.956	231.317	257.025	237.228	262.763	7235.57	6688.38	7232.32	5469.14	6315.83	5565.79	234.684	188.543	247.275	265.827	187.258	174.457	119.948	134.875	143.741	124.383	107.241	113.083	208.966	191.398	189.099	171.005
13	306.085	307.092	1.7159	2159.33	2511.58	2396.18	2509.11	2505.67	2479.58	1768.04	1925.71	1574.1	1526.88	1610.21	1758.43	256.998	248.524	240.05	254.762	235.842	213.03	2993.44	3079.33	3035.08	2878.85	2914.17	2937.29	1802.83	1817.38	1918.54	1922.46	1857.66	1941.55	501.662	475.66	484.855	453.537	476.472	497.201	1554.89	1684.75	1666.48	1700.88
14	484.297	507.288	9.63162	698.035	669.556	513.948	623.701	402.663	504.486	745.423	758.84	745.479	857.997	741.569	770.966	365.509	311.777	258.046	209.15	376.198	307.65	1042.11	928.46	1010.24	766.954	971.788	755.424	933.833	886.606	896.584	986.855	980.862	1019.29	686.67	689.755	510.483	620.257	628.96	713.396	564.57	602.826	637.275	707.543
15	676.391	694.426	8.514	207.419	222.321	168.185	220.486	140.985	181.116	224.897	162.286	194.943	266.546	219.297	178.69	752.523	932.882	1113.24	1020.73	852.933	1170.17	240.611	239.042	229.314	174.792	240.714	175.215	274.627	246.729	239.281	250.24	311.648	244.175	448.761	595.756	613.578	525.198	555.494	532.833	468.153	462.501	483.899	458.13
16	578.298	579.305	8.33133	3151.03	2950.27	2525.31	3067.89	2110.77	2732.97	4731.09	4050.41	4121.5	5435.68	4219.06	4259.59	8004.96	8123.79	8242.63	8560.42	7008.42	7757.11	3606.05	3265.99	3248.31	2625.28	3372.15	2609.37	6131.7	5375.37	5455.09	6056	6737.84	5791.29	6910.28	6235.67	7739.19	6906.81	6823.27	6526.53	4804.82	5164.67	5275.79	5231.39
17	582.328	605.318	9.61795	213.645	188.849	168.495	184.664	143.212	151.642	451.841	470.268	476.822	574.523	490.526	466.726	1055.67	1064.27	1072.87	1116.68	939.158	1037.05	241.878	225.77	218.663	190.295	238.019	184.436	931.608	767.652	796.994	861.297	1008.25	894.594	1018.28	1051.88	1209.89	1153.63	1085.62	1054.41	555.034	590.793	629.581	683.658
18	580.313	603.302	9.04547	142.689	137.906	116.043	138.179	90.9587	121.464	221.382	189.922	208.368	293.286	207.363	198.7	430.357	426.058	421.758	440.265	347.529	369.943	220.931	199.388	185.75	153.871	205.653	150.26	520.006	419.544	431.513	475.268	542.646	442.072	556.29	498.972	641.449	581.264	498.736	510.464	281.775	297.667	348.008	341.46
19	417.158	418.165	2.3431	2536.22	2884.01	2022.92	2061.34	1737.36	2224.33	8837.62	7233.76	7051.12	8012.53	7345.07	8276.89	3871.72	3674.48	3477.24	3755.16	3705.48	3415.09	2566.51	2406.79	2590.78	2169.62	2419.69	2270.05	12408.3	11864.3	13774	13035	13576.2	13102	9541.89	8854.69	9007.14	8200.42	9204.41	9270.75	6378.85	6674.16	6500.59	6490.42
20	426.11	427.118	3.05058	1494.73	1682.32	1503.83	1756.59	1547.04	1617.13	467.722	372.874	424.659	520.185	411.134	403.549	125.215	122.903	120.59	164.94	80.7814	100.931	2071.43	2279.56	2284.12	1969.79	2147.07	2014.95	402.257	353.687	394.612	419.687	430.388	329.308	142.71	121.715	155.725	138.746	115.478	117.493	782.818	799.529	795.439	815.911
21	517.336	518.343	8.91748	12502.3	13818.8	9575.22	12756.6	8312.42	10753.8	5958.82	6338.54	5787.69	6814.51	5418.97	6263.33	570.124	533.936	497.748	419.314	681.927	615.37	19018.6	17418.1	19017.8	14270.4	17365.8	14704.9	6528.73	6373.37	6309.46	6930.42	6429.06	5963.02	1909.11	1552.74	1284.47	1633.29	1324.46	1801.92	2523.08	2695.56	2695.72	2691.11
22	448.248	471.237	4.3665	5052.19	5992.81	4385.7	5566.45	3725.89	4939.89	948.235	510.664	663.501	970.245	688.079	740.662	79.0667	76.7473	74.4279	76.8979	61.6724	65.397	6406.22	6197.95	6751.51	4939.56	6167.01	4840.77	593.755	591.529	620.534	691.965	673.087	582.56	139.564	109.733	143.812	122.108	119.006	123.855	1838.49	1924.63	1985.98	2085.52
23	514.332	537.323	9.56327	20867.3	21559.3	20627.1	21082	19855.8	20313.7	18280.3	17937.2	16571.9	17376.1	18137	18298.3	18374.3	17427.2	16480.2	15987.3	17193.2	17032.4	25280.8	25454	26572.1	24679.4	25807.5	25890.4	16958.5	16563.4	16650	18126.3	20143.1	19230.8	20841.2	21640.3	21487.9	20221.7	22774.3	22282.2	20057.9	20785.3	21588.9	22350.4
24	530.328	553.318	9.90527	549.802	473.903	401.693	479.267	313.165	388.914	975.01	955.112	973.05	1167.99	966.444	979.89	2038.31	1978.15	1918	2067.98	1863.04	1906.32	495.185	442.88	472.962	367.575	464.137	362.829	1256.53	1141.7	1158.05	1250.5	1400.42	1244.8	1783.88	1816.23	2073.32	1920.57	1929.65	1813.82	1077.36	1079.91	1120.51	1222.2
25	344.088	345.094	1.451	14771.5	16264	16194.4	15709	16912.9	16118.3	6371.85	3269.2	5453.4	5829.57	5941.39	6318.31	808.379	784.536	760.693	766.781	768.928	734.485	10304.6	17372.4	18686.6	17009.1	17714.5	18100	5531.65	5750.03	6011.21	6580.89	6351.38	6121.85	2357.92	2300.89	2228.85	2150.69	2537.97	2374.94	8792.3	9928.74	9930.33	10776.8
26	196.117	197.125	2.94302	35.3615	35.2242	34.0802	40.7176	31.9112	37.5566	51.8298	40.2509	41.1856	48.508	42.7428	49.7363	140.047	136.25	132.452	136.481	142.827	124.493	38.9133	43.9346	44.5748	38.1939	43.6904	38.3114	59.9362	63.9594	65.5353	63.426	61.7902	60.5489	198.627	175.833	207.133	174.959	191.703	221.506	64.2128	67.6588	69.3588	67.3835
27	436.116	419.113	1.66797	181.857	170.732	148.924	165.374	123.906	149.636	153.61	93.3477	124.949	159.582	134.494	138.825	16.1657	17.2988	18.4318	25.4738	6.75074	10.9283	79.7997	118.272	116.403	99.8676	123.743	100.644	175.341	157.604	170.558	176.918	179.151	166.775	54.0989	42.4144	65.5234	56.9986	53.2625	50.9983	99.308	111.194	115.875	119.092
28	452.111	435.107	1.68172	178.443	187.139	152.956	168.51	128.379	161.905	30.8528	41.0334	31.3638	33.345	22.8778	23.6266	11.4261	10.6762	9.92632	13.9685	7.75693	9.43377	93.6873	124.656	120.568	101.065	126.647	108.509	23.1288	26.1898	23.1625	25.7833	22.6026	22.4707	9.05021	11.1702	13.0077	9.52674	6.68838	5.73778	60.5462	59.5563	59.4879	55.8764
29	492.341	515.338	10.1359	1273.76	1100.16	1026.08	1098.45	850.859	883.539	2405.98	2613.11	2686.02	2619.98	2820.25	2772.36	3878.05	3909.01	3939.97	3722.27	4011.79	4040.32	1070.1	1000.25	1076.97	987.383	1113.48	893.603	3180.23	3176.31	3600.88	3517.61	3812.58	4499.12	4391.53	5947.66	5424.36	4993.06	5575.37	5043.3	2314.28	2323.15	2325.62	2810.75
30	598.327	581.324	9.46257	277.431	237.879	195.119	229.177	151.619	180.789	344.966	379.299	403.331	444.531	381.303	388.812	258.878	257.897	256.916	236.364	284.735	273.964	261.542	225.148	232.189	177.825	228.362	167.905	530.404	437.828	490.799	522.615	519.343	528.899	363.297	402.088	349.045	377.971	354.417	363.501	255.345	242.802	249.807	255.768
31	678.407	701.398	9.4763	1023.54	967.872	769.995	999.285	540.127	731.116	974.201	782.721	865.02	1168.23	904.814	900.763	1218.51	1201.98	1185.46	1293.1	962.462	1043.01	1252.91	1189.52	1221.24	943.343	1159.74	865.895	1258.09	1024.62	1032.68	1259.33	1445.35	1232.48	1320.61	1231.48	1689.34	1432.25	1423.85	1337.98	948.745	995.094	1049.04	1056.82
32	314.076	315.084	2.01485	170.995	167.606	184.924	165.976	171.004	174.123	249.493	307.269	234.137	232.619	232.184	239.999	190.647	178.6	166.554	188.001	164.843	170.335	136.348	122.271	122.053	128.99	131.13	134.232	169.245	164.382	178.335	183.443	167.678	171.416	133.531	133.797	135.496	117.689	114.451	120.068	159.693	162.491	164.344	168.896
33	448.372	471.363	10.8384	68.6931	55.7198	47.9756	60.9992	52.4553	53.8498	176.621	193.92	217.498	185.665	238.599	189.841	925.599	921.049	916.499	978.332	848.618	871.393	45.4402	35.3081	33.3818	34.7707	40.0358	30.2221	206.115	207.473	211.913	207.963	217.606	242.935	545.69	613.915	664.996	608.82	595.653	546.345	244.336	252.685	230.058	247.266
34	773.582	756.579	12.8413	1357.24	1344.81	1517.35	1470.56	2526.98	2118.07	2263.72	2845.02	2065.15	1519.95	1686.6	1383.47	1123.78	1059.44	995.096	900.948	1180.12	930.952	589.295	620.851	789.399	924.403	1219.26	1590.8	1480.33	1507.56	1262.4	765.801	501.396	433.623	332.098	328.19	233.188	234.248	242.968	275.654	1588.26	919.521	1701.79	166.879
35	746.147	769.168	2.3636	352.447	318.564	340.189	341.833	320.202	311.754	282.44	558.165	332.163	302.612	317.362	307.278	129.131	128.814	128.496	170.205	114.035	142.92	432.543	316.938	305.474	292.077	320.782	316.285	209.008	194.565	206.925	215.495	213.397	216.279	113.724	99.5466	118.737	122.158	106.624	91.5353	231.369	226.396	220.699	225.03
36	448.118	471.107	2.9225	4798.92	5205.51	5086.05	5167.03	5077.71	4990.63	2732.94	2354.6	2344.22	2519.78	2509.88	2691.75	2171.8	2082.3	1992.8	2026.59	2010.26	1885.46	5350.46	5874.05	5783.15	5326.23	5744.47	5657.56	3387.56	3327.27	3431.6	3482.64	3826.48	3448.73	2992.8	3017.34	3022.95	2821.95	3177.05	3149.71	3435.5	3488.8	3499.63	3712.11
37	528.313	551.303	9.38053	62.3797	55.668	43.7268	58.8762	35.5099	46.8758	149.061	127.502	151.082	166.858	167.516	129.949	337.083	356.854	376.624	376.734	404.277	447.631	61.7968	56.3422	58.1457	43.3575	59.3974	43.1436	164.628	154.612	146.608	130.023	178.415	173.656	219.958	263.786	267.73	258.091	258.165	217.14	278.106	261.909	280.985	273.957
38	519.352	520.359	9.3942	4755.45	4969.55	3669.54	4441.17	4019.84	4113.36	9226.14	9678.99	8477.02	9084.15	9190.12	9542.79	19866.9	19611.1	19355.3	21830.9	19645	21099.4	5737.51	5207.61	5674.8	4344.18	5160.22	4419.36	13012.4	11672.3	11154.3	11685.2	13566.8	12768.2	12757.6	12079.2	13781.7	12148.4	13321.1	11822.6	13447.6	13906.9	14267.2	14231.3
39	464.075	447.072	2.01485	875.274	1081.62	1030.24	961.871	1039.05	903.303	92.0223	122.339	113.248	98.975	101.837	84.7876	14.8497	14.5382	14.2266	13.7152	12.3291	12.7294	809.714	950.096	1002.07	904.225	905.362	895.963	83.4617	82.7394	83.9296	90.3525	93.8441	86.2584	19.4008	21.954	14.8064	15.8703	18.3463	15.802	517.961	507.356	510.528	522.007
40	292.214	315.205	9.38737	71.3752	65.6193	51.9233	63.8205	40.776	54.3387	39.1021	29.3301	30.9198	44.5465	33.894	34.4789	221.236	214.623	208.01	218.652	208.801	205.748	83.9002	78.9376	81.2657	66.478	75.8341	68.8002	93.151	88.8045	72.1565	91.2903	103.773	88.6578	454.155	405.937	543.454	441.85	453.459	475.043	125.421	125.854	132.469	126.512
41	477.303	478.311	9.35318	904.363	935.498	692.44	853.274	746.966	759.824	2138.01	1952.85	1906.98	2098.74	2141.59	1996.71	4122.15	4027.62	3933.09	4573.28	4060.81	4469.97	961.4	842.624	933.242	681.021	841.716	686.608	2844.26	2354.52	2225.48	2509.95	2913.4	2657.79	2143.09	2033.05	2422.55	2145.81	2213.96	1914.2	2151.27	2241.65	2323.81	2316.81
42	508.298	531.289	9.32585	305.165	316.797	230.398	308.457	191.315	256.595	219.327	198.974	201.367	271.56	200.318	209.463	115.021	99.098	83.1747	78.8861	104.806	103.776	493.827	449.121	493.518	355.871	446.305	368.339	299.965	287.317	271.703	277.404	305.541	266.348	224.605	201.116	195.243	209.108	185.889	226.781	205.355	204.664	218.168	222.355
43	466.128	489.119	2.01485	104.95	90.0585	96.8123	87.0415	76.4636	86.7107	368.636	313.964	359.486	354.397	355.901	350.086	549.205	514.399	479.593	535.342	489.454	501.171	102.972	63.4193	62.2286	53.9098	62.735	55.7816	322.524	288.839	306.164	326.3	312.924	317.608	366.553	366.022	362.724	333.091	336.437	302.441	218.222	222.616	221.259	240.182
44	452.127	453.135	2.9977	254.847	219.256	213.001	208.745	178.223	229.788	784.949	627.914	663.336	723.416	682.268	745.827	421.949	406.689	391.429	406.412	382.395	352.514	115.755	108.371	123.882	96.5967	132.673	104.711	408.615	404.327	425.399	427.885	413.32	402.926	390.825	382.057	420.166	376.078	388.732	403.932	372.962	363.001	359.597	364.622
45	187.07	188.077	2.01485	962.133	1233.25	935.303	1092.05	892.705	1064.16	542.83	413.201	438.027	509.639	451.616	454.039	94.7151	87.4047	80.0944	87.4778	78.8502	72.9383	1143.11	1229.04	1269.08	940.038	1162.27	1021.83	321.329	287.006	309.509	351.663	333.202	325.529	127.668	117.699	123.538	100.95	107.277	91.2497	574.279	571.313	562.099	571.345
46	930.626	953.616	10.8178	497.32	424.176	365.908	412.442	253.331	308.527	223.157	216.232	277.044	272.184	302.034	226.481	309.387	344.141	378.895	435.073	330.013	446.695	1203.87	1117.97	1131.55	1094.72	1308.04	954.726	535.545	427.072	459.383	580.84	610.349	705.834	674.297	1003.19	1097.77	1021.45	988.205	765.868	542.232	583.265	588.302	691.44
47	322.08	305.077	2.02852	553.695	493.18	688.511	542.846	585.895	578.936	985.925	871.64	916.282	781.132	994.315	1078.63	131.481	130.217	128.953	145.045	151.712	124.678	261.037	236.68	233.229	233.828	259.414	256.288	322.957	350.021	396.088	397.749	326.241	433.511	108.004	100.147	93.5142	88.5392	85.511	93.7319	405.144	425.122	425.924	448.116
48	572.316	555.313	9.20953	1830.45	1565.1	1158.78	1430.27	751.41	1030.97	2730.01	2532.58	3085.29	3713.97	2864.76	2846.67	1299.26	1186.64	1074.02	851.288	1394.32	1178.82	1458.97	1256.84	1342.78	995.402	1286.68	843.714	3769.99	2966.6	3417.66	4130.54	3984	4224.47	2515.55	2896.46	2262.83	2600.29	2532.16	2258.25	1732.4	1776.61	1818.48	1805.88
49	534.157	535.164	2.51898	5758.21	6914.92	5561.78	6202.55	5382.36	5768.64	2552.32	2128.11	2157.78	2521.57	2276.55	2299.79	1884.06	1785.78	1687.51	2034.79	1683.81	1743.58	7307.13	8246.37	7641.62	6406.2	7617.76	6844.59	5558.73	4732.91	5039.52	5330.73	5708.23	5306.36	2623.67	2527.2	2718.24	2497.53	2555.41	2285.65	4319.95	4368.17	4287.7	4296.56
50	216.119	239.109	1.60645	61.3955	69.6075	51.9353	60.4527	39.6404	59.3878	139.356	21.8373	98.8527	125.974	106.073	116.776	152.045	148.272	144.499	153.52	146.198	138.833	16.059	59.7907	65.7322	56.2623	60.2546	47.4952	154.261	161.188	157.636	161.08	164.561	150.271	220.64	196.967	229.327	187.395	210.239	218.623	108.218	113.075	116.636	117.503
51	292.215	315.205	9.24372	46.5976	36.6026	34.0879	39.121	19.821	32.6155	30.0606	19.8882	25.0097	40.2345	26.27	25.3023	273.512	272.732	271.951	297.647	238.278	230.573	56.2715	49.3411	47.7432	39.9142	48.4522	35.5084	112.062	96.883	80.5811	105.59	134.255	97.2676	534.555	448.864	702.837	529.438	524.708	520.901	137.482	135.62	139.142	130.456
52	495.351	496.358	9.81633	19138.4	18161.7	15109.5	16498.2	10699.9	13361.2	9764.52	12259.4	12131.9	9829.92	10306.9	13014.2	288.941	287.874	286.807	307.565	322.523	343.635	16916.6	15366.8	16717	12551.9	15670.6	11365.8	6492.25	6322.41	7733.6	8635.34	6098.41	6499.89	879.026	986.895	664.703	826.451	659.165	1050.68	1450	1514.85	1520.13	1519.01
53	162.038	163.045	1.87313	711.531	794.188	707.619	724.418	664.008	768.868	412.132	388.079	345.788	369.324	349.468	375.823	93.9991	92.6599	91.3206	100.172	86.1719	80.826	867.554	815.027	850.585	760.238	802.118	765.53	284.597	292.503	287.952	304.134	297.924	286.62	137.588	123.621	143.27	126.632	134.94	130.899	382	428.918	422.649	423.207
54	444.376	427.372	10.4778	346.595	337.617	245.291	269.329	258.253	294.57	363.035	415.06	281.463	299.135	451.863	423.057	635.1	599.046	562.992	507.721	633.728	492.792	208.66	191.262	205.617	220.3	189.258	193.788	162.007	238.644	243.608	170.571	170.188	263.582	442.792	494.375	389.031	373.039	464.388	502.852	352.816	329.673	300.046	303.273
55	174.107	197.097	0.9333	173.927	193.125	157.106	154.054	173.538	183.517	32.9468	24.7174	26.9324	26.9557	28.5817	32.007	0.296353	0.185938	0.0755227	0.191431	0.00241938	0	182.392	217.565	247.604	267.181	237.987	238.712	27.2057	28.8208	32.1945	28.9557	27.5007	32.694	2.64869	2.27051	2.47754	2.63248	1.95175	3.74694	78.0172	81.8476	84.6281	94.3573
56	484.103	507.093	1.92782	318.209	398.287	453.367	434.318	539.154	454.107	63.6517	108.46	61.3171	49.5547	56.558	62.33	26.2007	23.3846	20.5686	24.8434	21.0655	20.9498	425.776	454.351	455.309	471.56	436.509	499.711	58.2632	64.9636	69.4664	63.0261	62.7579	68.7427	41.6398	48.7367	35.6134	37.5543	37.1433	38.6205	175.865	197.166	189.717	202.814
57	510.315	493.312	9.7753	703.08	652.203	548.718	649.225	448.154	514.993	766.058	823.293	782.508	859.023	812.239	814.884	420.186	390.662	361.137	321.842	425.772	390.579	872.996	818.044	824.366	618.288	813.057	635.193	1287.17	1189.77	1197.82	1215.14	1307.3	1257.43	973.09	936.353	772.892	888.025	850.39	1055.92	641.279	653.897	673.205	721.341
58	401.162	402.17	2.64898	5939.07	5759.87	4535.58	4648.32	3788.02	4758.56	18802.5	14653.5	14313.6	17059.3	15563.2	16928	13861.4	13058.7	12255.9	12909.3	13569	12046.6	3621.52	3703.66	4317.45	3532.87	3702.94	3152.57	17514.4	17348.5	18837.9	18869	19867.7	17866.8	18770.8	17672.4	18630.6	16303.8	18493.9	18422.9	12473.1	12969.2	12810.1	12624.8
59	536.161	559.151	10.4847	15.4313	15.3083	21.0804	12.6556	35.9619	19.5091	16.6761	37.7976	15.4552	5.69993	29.1193	34.2943	22.8475	23.6837	24.52	11.9481	47.7243	25.8977	8.38313	11.1837	12.7522	20.729	12.59	21.3138	3.80522	12.4979	10.0446	2.14693	3.45058	9.99564	14.335	23.5577	7.43448	11.7834	15.7945	31.9246	14.0104	11.2693	11.1271	7.67292
60	395.094	791.195	1.9415	419.821	524.218	476.757	551.504	535.159	538.521	133.105	155.73	127.076	119.289	118.631	114.986	35.8659	37.8764	39.8868	50.8621	24.5135	30.5548	433.578	600.664	577.175	533.542	555.652	561.231	135.529	131.734	132.231	137.08	135.206	122.415	55.354	40.8141	80.2753	62.5957	46.1482	41.2301	206.958	234.921	235.239	240.54
61	312.095	313.103	1.84578	38.0836	31.8521	39.9897	34.9122	31.3683	39.2821	111.403	74.2414	97.6037	93.3936	98.9175	96.0087	4.91947	4.03213	3.1448	5.17	0.621286	1.19655	17.1786	14.5311	10.5414	10.9731	17.9635	13.0191	72.3303	69.7216	83.1204	76.5108	77.2017	83.4445	4.92067	2.41786	4.73466	4.44783	3.6402	2.06153	39.5811	44.6421	42.6209	44.5405
62	600.349	583.345	9.90527	174.047	133.89	107.178	125.864	66.0219	82.9081	315.992	349.11	491.624	543.64	420.096	352.94	112.563	123.525	134.488	124.604	132.346	138.145	115.388	96.3911	100.761	70.3444	116.388	66.1922	665.615	441.507	635.96	825.226	561.403	807.031	261.243	469.923	305.239	434.696	338.728	275.096	207.273	197.599	198.33	226.478
63	680.424	703.413	9.89843	968.417	844.293	687.122	839.289	486.58	623.991	1247.91	1181.27	1291	1586.13	1296.45	1198.59	2096.2	2038.55	1980.89	2216.19	1720.62	1872.51	918.302	827.312	863.309	654.94	848.694	602.677	1878.18	1414.95	1479.93	1777.17	2035.78	1810.7	2012.93	2077.05	2567.77	2340.16	2288.96	2066.45	1388.01	1401.55	1458.21	1579.69
64	806.548	824.581	10.471	8108.13	7614.48	6329.08	6960.72	5865.93	6448.59	2391.63	2564.06	1967.9	2196.63	3208.1	2613.65	1985.66	1862.21	1738.75	1530.73	1647.4	1464.22	9560.49	9373	10851.7	10084	10128.3	9884.75	2192.42	2397.99	2444.32	2207.03	2359.78	3296.38	3413.82	3676.58	3382.69	3202.53	3531.57	3606.92	5064.26	4654.57	4436.97	4516.86
65	479.319	480.326	9.93262	1042.82	1053.2	784.554	984.052	578.392	750.327	56.7721	98.8397	72.0569	74.9165	60.0656	82.7114	108.875	102.462	96.0494	107.841	81.5087	94.9633	1195.66	1075.25	1166.3	885.04	1133.25	812.296	85.5743	67.6586	68.7497	81.4972	74.4229	63.0581	54.6392	61.5822	80.4295	69.6835	49.8251	50.2581	71.0249	61.8706	60.5378	60.7608
66	264.255	282.29	10.471	1734.65	3353.37	7200.8	4025.71	7268.65	5847.85	8744.61	7739.13	12804.8	3944.5	2292.99	4997.48	3136.38	5731.16	8325.94	4997.39	16176.9	7336.17	8169.14	7732.49	3222.58	4394.18	5136.31	7775.1	2507.02	6264.12	5495.79	4954.52	2709.99	1784.86	4575.05	7836.96	4152.05	4939.93	9332.98	11999.8	1644.31	1784.54	1750.06	1834.04
67	226.128	249.119	2.56685	60.2213	57.335	58.9888	57.8237	54.4903	62.1295	165.028	102.593	137.716	146.081	142.507	157.19	219.569	212.601	205.633	204.487	231.632	203.021	35.9519	39.7807	45.9327	33.0974	39.8199	38.9129	106.051	113.232	111.522	112.166	112.385	110.868	178.986	166.731	163.97	150.253	166.9	184.412	94.8981	106.388	103.922	115.167
68	521.367	522.375	9.95312	14605.2	15688.8	10782.8	13945.8	8683.44	11029.9	4536.44	6256.21	5477.08	5187.57	4819.77	5976.71	1672.72	1495.46	1318.19	1529.34	1535.48	1643.97	21564.3	19659	21043.8	15738.8	20086.9	15094.6	5876.58	5557.63	5893.69	6593.57	5227.8	5505.14	1390.58	1579.91	1391.13	1444.97	1204.52	1403.65	1843.91	1947.5	1846.38	1888.52
69	741.603	764.593	12.0706	83.3261	86.8436	75.1625	62.3639	89.8125	70.9672	243.63	374.03	196.888	154.46	276.248	290.393	583.341	528.27	473.199	377.099	846.962	587.918	56.5907	68.066	64.4371	118.17	109.337	86.4087	178.1	616.672	199.451	365.968	183.175	211.638	673.405	684.742	423.296	488.521	842.893	800.123	342.35	375.563	423.207	469.492
70	278.163	301.152	9.87792	4875.43	5241.63	6019.67	4838.91	7747.47	5781.53	6547.31	8792.07	7271.19	4754.41	7686.17	8430.53	9205.89	8993.28	8780.67	7597.27	12852.1	10747.8	5587.17	5829.4	6096.5	7006.95	5936.02	7427.97	5340.28	6682.67	6482.79	5635.39	5932.64	7555.37	8791.81	10669.7	7113.85	7933.67	10558.7	11656.2	5918.72	5982.98	6391.41	7059.56
71	521.368	522.375	9.8505	1838.85	1897.98	1402.04	1747.62	1352.82	1452.78	2957.17	3192.03	2764.15	3103.07	3009.04	2991.28	7515.13	7511.21	7507.29	8558.79	7630.16	8086.23	2202.29	1982.16	2102.87	1612.74	2095.89	1552.15	5128.8	4497.9	4160.16	4552.66	5397.16	5008.28	4718.56	4717.38	5498.97	4872.14	5421.82	4832.51	4697.03	4854.96	5045.47	5062.69
72	464.107	465.115	2.64898	8199.9	8829.42	9027.07	8550.79	9311.95	8704.22	5435.58	5342.18	4992.01	4688.67	5318.27	5607.88	4139.43	3993.5	3847.58	3826.07	4179.6	3856.89	8347.89	8440.58	8726.81	8140.62	8549.67	8788.6	3632.61	3873.53	3836.51	3950.85	4155.89	4067.66	3797.53	4182.52	3850.94	3689.54	4288.95	4214.91	5598.68	5779.4	5853.19	6156.64
73	201.9	404.808	12.855	90.6713	88.2432	108.27	84.9295	120.66	90.2729	101.196	133.39	101.861	74.3841	101.688	100.206	97.2158	99.8413	102.467	84.0746	130.993	101.244	66.7723	63.1968	66.4303	72.6662	65.7757	71.727	58.428	67.3457	63.1044	52.3326	52.3339	63.9568	76.576	92.597	62.2412	67.0045	73.0617	96.0448	122.431	77.7139	66.3714	58.9832
74	516.349	539.339	9.91893	1508.22	1437.71	1248.48	1471.93	1063.71	1233.58	1192.99	1059.35	1183.84	1307.87	1162.06	1195.41	1352.69	1281.41	1210.14	1237.23	1158.73	1161.62	2046.21	2005.07	2102.06	1691.93	2013.72	1653.41	1399.86	1313.18	1299.31	1502.17	1639.74	1458.31	1735.41	1660.9	1874.53	1751.95	1719.7	1753.86	1350.88	1410.26	1490.65	1551.5
75	180.071	181.079	1.74323	5705.2	6442.95	5700.3	5937	5513.93	6029.3	7698.42	6781.35	6554.8	6815.42	7051.7	7430.09	11582.4	11030.6	10478.8	11304.5	11625.7	10594.2	5062.63	5633.14	5983.73	4542.24	5281.96	4999.99	6602.18	6575.04	6830.79	7261.59	7232.59	7246.82	10524.7	10794	10693.2	9729.6	11523.3	10386.2	6448.96	7172.53	7023.74	7225.01
76	528.313	511.309	9.5701	141.05	133.035	115.244	136.102	87.9189	112.677	221.194	237.358	233.357	264.597	225.106	232.679	371.25	357.026	342.802	375.132	340.501	345.073	131.627	124.53	125.698	102.203	116.68	105.416	216.046	202.563	195.211	206.921	222.777	211.079	277.917	280.115	316.782	288.459	275.604	266.029	191.601	191.788	199.116	201.18
77	444.806	467.82	12.8413	100.254	96.3019	112.857	95.7597	131.798	100.201	105.536	144.387	114.197	78.9349	113.226	107.298	105.33	106.956	108.581	87.4832	125.966	91.6354	72.008	65.1112	71.3038	76.5405	73.1258	82.0681	57.2596	61.0568	58.195	48.1305	47.1569	55.4267	72.7234	76.445	55.1837	53.2819	66.6771	82.3212	121.563	83.3058	63.1745	51.9782
78	500.397	483.394	10.6674	118.903	110.087	128.35	128.172	123.983	110.114	132.194	175.257	157.114	115.94	169.533	155.018	273.38	271.15	268.92	238.635	325.089	258.097	93.1809	80.0749	72.114	98.3498	86.9579	88.1997	117.489	152.396	128.313	126.39	104.812	145.765	294.655	370.587	259.469	253.559	279.377	345.327	177.972	160.34	140.544	135.87
79	622.265	623.273	10.0948	3075.87	2594.88	2328.95	2939.32	1998.93	2181.99	3663.38	3412.12	4362.12	5247.21	3811.88	3867.86	3971.38	3963.19	3955	5614.41	3716.47	5750.58	3903.11	3497.8	3957.81	2883.94	3634.54	2760.79	8096.69	5040.08	5247.98	7695.24	8689.42	6302.56	4370.33	4308.84	5616.88	5774.24	5149.87	3904.91	4130.84	4337.75	4414.66	4281.57
80	628.454	611.451	10.6674	60.7308	54.966	60.4554	53.2758	86.2619	58.129	60.8216	111.284	75.1703	41.5323	80.9852	87.0564	181.789	187.768	193.747	130.667	240.025	159.164	47.0893	44.9451	42.8869	54.7075	48.7994	43.9361	22.4463	71.8594	35.0971	37.9647	18.5692	31.5661	193.153	248.437	143.488	172.686	214.007	254.541	101.962	78.9169	59.1331	56.5565
81	788.54	811.526	10.6674	1424.54	1444	1342.74	1350.5	1229.04	1180.8	523.946	539.533	600.983	473.033	686.044	520.323	602.142	585.006	567.87	487.235	595.057	518.863	1770.4	1770.2	1814.74	1933.66	1956.08	1860.91	669.523	716.77	715.944	727.783	653.052	876.776	858.153	1075.03	948.528	984.749	959.786	948.988	1284.43	1004.24	924.256	839.847
82	310.12	643.236	2.80628	129.586	149.675	106.008	140.76	91.1565	117.725	61.9787	40.416	46.2313	64.741	46.8008	49.9594	21.4705	20.1678	18.8651	25.7018	17.3817	17.069	168.015	185.488	188.9	144.634	175.662	135.023	27.7546	22.2424	27.5037	32.627	30.9512	23.9765	17.8994	15.1641	23.9638	19.4884	16.8912	14.2272	60.7424	61.1497	60.4887	56.0651
83	168.048	151.044	1.94833	997.705	1085.25	1142.47	1093.85	1195.54	1150.25	970.698	970.511	855.185	801.058	906.758	968.395	104.865	102.931	100.997	106.569	100.022	93.4881	1070.21	1193.26	1207.33	1126.33	1178.11	1208.1	745.707	758.837	800.61	816.866	788.427	831.175	190.086	173.63	191.02	171.745	175.888	181.883	730.516	836.092	823.625	833.049
84	281.1	282.108	1.94833	26.2255	22.9825	22.3829	22.7764	18.2139	21.5087	277.702	181.024	217.654	243.197	226.664	252.254	475.55	466.781	458.012	476.589	441.59	415.803	7.20735	16.116	12.2286	10.7965	12.2039	9.40568	729.902	706.804	746.187	751.963	781.815	688.504	977.601	827.329	1057.66	859.351	907.17	921.835	320.964	367.527	353.014	343.543
85	654.408	677.397	9.76163	3586.52	3331.58	2715.2	3012.97	1896.66	2385.31	5729.98	5017.34	5620.08	6575.33	5831.27	5169.88	8936.59	9745	10553.4	11163.4	8216.85	10617.7	3412.84	3260.76	3360.43	2776.46	3425.25	2492.31	8521.61	7011.05	7574.68	8865.16	10224.2	10490.9	9277.99	14040.1	15812.8	12688.9	13597.6	10609	6696.25	6882.83	7114.55	7275.08
86	518.151	536.185	11.8878	374.164	392.562	420.419	364.523	531.03	393.109	462.05	589.569	498.86	387.749	565.477	566.271	615.363	627.689	640.014	563.75	855.37	685.595	438.27	459.897	433.392	502.997	436.603	487.95	390.157	443.958	439.025	380.179	405.765	507.415	600.121	701.205	490.062	515.151	625.035	714.052	403.845	417.702	419.067	453.489
87	952.611	975.601	10.4436	4024.5	3655.54	3491.17	3344.99	3272.31	3322.82	2235.23	2456.16	2190.92	2002.66	2867.88	2479.15	2932.82	2952.98	2973.15	2757.36	3065.19	2943.63	5886.3	5742.26	6404.9	6668.74	6078.08	6494.13	2395.35	2672.25	2766.11	2596.44	2763.63	3738.02	4263.3	5272.87	4147.08	4335.25	5230.2	5167.52	3918.04	3708.71	3540.83	4015.1
88	940.22	923.232	1.94833	307.291	296.338	377.435	342.667	394.666	337.944	365.688	336.604	359.241	318.038	363.812	398.072	16.9905	19.025	21.0595	37.532	6.67715	12.1833	326.899	347.785	355.527	358.555	401.826	371.459	292.138	273.692	290.401	306.042	281.212	292.378	44.7461	31.0237	68.8157	63.1418	31.2354	33.118	226.219	251.709	262.654	280.015
89	789.572	772.569	12.8413	25.7538	59.3141	113.082	81.1159	140.723	50.852	35.7947	34.2217	14.199	10.3438	11.0788	12.2684	6.99514	7.70444	8.41374	6.39632	8.53967	5.07364	25.3841	64.3967	60.5514	104.486	72.9975	81.7718	8.68914	2.6923	2.24737	2.98462	1.8791	2.7507	3.66197	3.1312	2.00347	0	0.00382242	0	17.524	6.88481	45.1456	0.521875
90	506.122	489.119	2.41153	275.792	304.434	247.865	299.046	242.994	259.979	93.3416	283.724	99.9993	93.0656	90.4986	95.2752	40.3975	44.9705	49.5436	61.5079	29.4216	32.8107	404.893	288.489	265.304	242.5	267.322	271.806	47.3216	58.5394	52.7115	54.9073	58.128	56.7989	36.7259	34.6385	31.4653	34.9042	30.0043	28.7914	132.032	132.4	127.458	135.18
91	234.081	469.151	1.76375	344.33	351.66	303.531	328.27	240.195	315.239	947.532	574.024	775.026	895.835	779.229	843.898	380.397	373.229	366.061	396.317	348.503	326.922	268.505	324.2	303.603	264.312	322.892	283.194	1698.13	1525.25	1673.43	1669.43	1699.43	1602.44	912.665	838.497	977.596	864.014	911.37	888.78	664.061	738.588	721.955	759.209
92	442.106	443.113	2.66265	31359.3	34925.2	37298.6	34035.1	42192.1	36955.3	12049.3	10796.4	10301.4	10133.6	10918	11398.8	1804.14	1746.6	1689.07	1679.12	1527.22	1553.98	36222.7	40208.7	42524.1	40792.3	40672	44223.2	6823.37	7524.26	7640.38	7738.65	7747.4	7681.78	2095.64	2173.95	2081.93	2041.14	2361.54	2185.64	21374.5	22560.6	23073.5	23744.9
93	482.085	505.077	1.04075	112.471	72.9763	99.5611	80.0222	65.1685	84.8799	125.22	53.2873	100.345	116.873	107.685	109.103	0.522979	0.783002	1.04302	0.779256	0	0	2.38987	7.05727	8.70205	4.60763	9.35791	6.4168	43.0211	42.5258	51.6676	60.2954	48.0043	49.6278	2.74038	3.17438	5.43054	4.3311	1.41101	2.36601	50.1137	48.9987	48.7116	51.9047
94	682.44	705.43	10.2521	1953.35	1730.35	1398.71	1411.81	1013.74	1167.44	4147.92	4215.15	5127.78	5470.12	5364.33	4247.67	9185.28	9882.56	10579.8	11864.3	10680.3	14611.3	1470.36	1316.68	1389.14	1270.15	1476.11	1122.8	7559.06	6188.66	7839.38	8713.2	8434.32	11213.4	8409.37	16719.5	12534.6	12991.6	15546.5	11515.8	6120.81	6109.68	5902.29	7298.1
95	358.321	341.318	10.2521	599.341	503.905	436.335	391.859	402.458	348.667	796.921	940.55	964.954	966.132	948.923	775.722	1330.32	1400.7	1471.09	1639.42	1421.01	1872.89	208.857	195.6	204.573	180.233	216.411	162.641	1128.57	862.219	1081.79	1237.21	1189.87	1476.2	1081.62	2090.23	1742.33	1743.71	1889.82	1401.36	1348.16	968.124	865.229	936.522
96	342.125	707.243	0.70075	193.5	196.64	211.109	193.683	266.122	225.874	38.399	23.0847	31.6763	28.3904	34.3017	32.6608	15.3936	16.0755	16.7573	14.4366	14.2973	14.252	148.456	296.564	295.542	321.23	301.822	358.778	53.279	50.6969	58.5935	58.6086	57.5603	54.1366	26.529	24.8964	26.6829	26.2758	28.5436	28.5469	94.7759	105.34	103.738	109.989
97	278.093	579.17	2.1379	16545.2	18117	16610.7	16180.3	16587.6	17916.8	16674.6	13311.9	13822.9	14174.7	15397.4	16497	1924.39	1858.25	1792.1	1934.16	1872.54	1618.09	12978.8	13883.2	15631.4	12895.3	14487.2	14984.8	6055.68	6237.71	6622.44	6961.12	6435.86	6983.51	1624	1549.64	1727.35	1558	1582.47	1639.64	10076.7	10797.2	10663.6	10904.4
98	606.509	629.499	11.0484	20.4452	14.7155	17.2121	19.6681	9.85078	12.1202	36.5845	26.2103	52.6295	62.4843	36.2098	26.9579	764.232	832.251	900.27	1118.79	631.541	1081.86	29.8255	23.4658	23.1893	26.5516	34.1204	17.0443	225.573	117.209	117.855	194.885	216.037	175.91	496.293	734.583	885.891	911.257	785.289	507.181	200.784	195.826	183.305	189.696
99	320.32	338.354	11.1305	2440.35	2682.77	3099.94	2770.72	4312.67	3344.6	4078.86	5609.63	5110.34	3608.66	5004.48	5259.41	6634.21	6874.53	7114.85	6429.81	10092.3	8067.17	4062.57	4241.05	4375.7	4501.25	4031	5095.65	4112.89	4603.28	5313.39	4469.8	4350.59	5989.89	6531.93	7869.02	5704.07	6727.73	7444.29	8826.99	2953.58	4147.5	4261.18	4771.23
100	596.317	579.314	8.74643	1396.19	1308.74	962.096	1275.2	719.342	1023.71	1609.91	1475.75	1603.43	2010.9	1535.23	1634.29	814.265	718.329	622.394	524.371	761.933	694.202	1747.8	1556.31	1678.06	1181.15	1505.97	1109.99	2307.46	2004.67	2161.9	2303.46	2367.1	2192.74	1601.06	1432.48	1248.2	1429.1	1366.6	1431.93	1083.36	1152.67	1177.66	1149.27
101	313.957	296.953	0.550233	39.848	58.9757	21.9997	40.9238	15.0093	34.199	0.601726	0	0	0.675201	0.475838	0.2187	0	0	0	0	0	0	14.4752	61.7904	66.046	45.7067	61.3978	46.5436	7.88311	6.81455	6.54049	9.9442	8.89856	4.69846	0.80471	0.261096	4.25595	0.437268	0	0	12.1065	9.48863	10.9419	12.3415
102	592.179	593.186	3.33093	421.775	342.204	289.566	328.721	218.733	298.492	723.301	458.367	582.116	747.605	614.784	602.332	131.091	125.346	119.6	136.366	97.7233	87.2836	127.2	129.533	126.941	93.8963	143.553	94.8873	321.533	295.526	307.702	318.102	342.333	284.264	111.319	85.5247	119.764	107.205	94.1818	89.3917	300.542	291.438	294.649	292.027
103	610.153	593.15	1.2732	208.82	201.934	145.312	191.845	215.429	205.213	52.5617	14.376	43.0349	52.4782	36.7753	41.3968	0	0	0	0	0	0	111.095	225.794	284.484	187.617	252.58	199.156	34.4767	31.3889	47.955	43.3468	45.9475	35.4427	0.148228	0	0.223782	0	0	0	77.6333	80.4706	83.5838	85.9477
104	506.283	489.279	8.60288	205.65	232.779	164.376	219.487	143.239	192.029	174.44	144.327	153.085	207.681	143.247	156.729	90.4722	81.388	72.3038	67.5833	76.5653	75.7706	310.443	290.876	308.915	223.474	304.084	236.584	198.549	191.049	181.597	182.762	203.628	170.949	176.491	150.231	166.72	166.128	150.848	163.965	153.121	159.758	168.647	157.592
105	517.324	518.343	8.6644	2360.62	2516.31	1857.67	2240.97	2123.61	2159.26	5876.18	6220.42	5506.31	5608.58	5929.89	6121.98	10008.6	9837.98	9667.4	10792.5	10151.5	10525.6	2415.05	2225.77	2386.16	1821.74	2262.28	1948.26	6803.94	5914.89	5674.1	5945.56	6773.44	6575.44	5842.93	5642.4	6320.88	5591.34	6077.99	5213.78	7570.57	8066.3	8105.12	8029.91
106	452.127	453.135	3.4745	897.155	817.295	749.207	792.968	607.236	791.145	2510.12	1860.72	2073.19	2400.56	2186.77	2358.07	1061.67	1024.41	987.146	1054.72	944.452	913.06	420.62	404.117	437.114	339.195	445.288	362.794	1124.44	1093.18	1147.97	1129.14	1151.57	1101.96	866.517	831.197	976.511	857.421	893.162	866.088	1066.78	1083.85	1075.18	1078.21
107	594.302	617.292	7.79983	47.8142	41.7978	31.4068	47.3858	29.5494	38.6225	433.841	467.728	564.083	389.956	604.73	516.314	643.612	657.763	671.913	705.591	676.746	699.312	44.557	35.9466	41.1207	26.111	40.4181	27.7966	542.67	452.272	491.885	454.066	499.361	578.037	419.027	441.592	467.754	460.98	424.059	385.19	477.562	531.862	536.285	556.685
108	383.295	366.292	10.2795	699.954	867.191	870.988	840.545	837.132	717.899	1091.92	935.473	808.031	943.347	899.694	796.159	1048.66	1026.99	1005.32	1071.35	876.202	852.122	1504.43	1740.57	1927.22	1735.15	1784.11	1798.28	1298.93	1093.75	1024.36	1195.29	1191.86	1169.82	810.476	839.502	981.371	876.567	850.142	832.599	935.054	903.669	1273.12	920.906
109	462.388	463.395	11.11	1324.55	1400.48	1028.79	1361.02	834.885	1090.77	1379.95	1230.62	1514.81	1793.59	1554.56	1287.52	1845.76	1860.31	1874.86	2246.09	1660.83	1815.17	1680.08	1517.87	1567.03	1452.36	1509.38	1266.28	1921.35	1419.61	1758.8	1935.29	2042.98	1947.35	2180.68	2332.05	2963.28	2530.77	2430.98	1959.47	1525.11	1765.1	1707.12	1797.9
110	582.267	583.276	6.42412	1.47133	0	0	0	0	0	39.2757	23.6699	34.1827	53.7177	32.3202	32.5832	124.967	127.726	130.486	144.245	108.272	114.26	0	0	0	0	0	0	34.1916	30.8645	32.6419	33.179	38.1325	26.773	78.4968	58.3359	93.2645	76.1423	77.2143	71.4916	28.0852	36.2094	40.2302	37.1494
111	696.471	714.522	10.2384	949.162	1024.21	980.858	1031.18	1223.11	1067.24	851.646	1111.73	814.55	671.779	818.372	781.545	812.21	809.887	807.564	765.413	907.288	777.831	1604.09	1600.66	1721.4	1731.58	1690.22	1810.33	749.507	763.962	729.788	647.729	603.641	637.788	937.132	989.124	962.117	926.455	927.753	1041.1	928.885	830.045	1040.14	829.868
112	716.162	717.17	3.82822	364.504	365.708	283.145	404.976	285.663	388.514	2.64619	0.391109	4.05966	6.05672	0.586813	1.17603	0	0	0	0.373365	0	0	515.466	490.449	593.748	407.416	547.917	403.959	4.24724	5.41239	0.928058	6.63937	4.69703	2.95089	0	0	0	0	0	0	117.336	113.695	122.28	118.975
113	968.606	991.595	10.3069	3160.15	3108.32	2487.39	2956.31	2109.92	2554.87	1098.63	1051.61	1085.74	1334.96	1246.83	1035	1785.23	1816.54	1847.86	1997.2	1575.74	1698.89	6869.94	6294.33	6607.59	5704.44	6279.37	5688.17	1761.76	1631.7	1693.71	2174.28	2146.75	2013.66	3140.3	3342.33	3845.2	3486.49	3493.91	3424.01	2958.53	2868.3	2782.65	3211.24
114	468.327	486.361	10.3069	483.103	469.347	516.914	480.454	601.197	493.406	581.775	765.058	627.121	517.292	682.639	689.939	924.989	930.127	935.264	908.229	1145.55	1001.63	490.935	476.945	506.446	561.119	501.452	543.6	510.284	564.968	567.818	532.805	502.534	594.296	843.101	938.442	822.63	848.259	913.09	1000.06	605.362	566.072	576.389	606.049
115	788.537	789.557	11.0894	162.841	198.863	185.924	181.256	193.65	184.307	143.853	180.356	179.718	123.94	184.893	166.188	60.1696	71.9674	83.7653	70.2887	78.9487	86.028	211.007	262.867	253.853	299.565	300.79	281.041	131.166	135.413	129.528	128.649	122.29	147.447	83.1852	109.185	99.6108	103.034	72.0538	80.7502	111.805	97.0533	124.148	78.7736
116	710.479	733.477	10.3069	3360.47	3464.51	2898.92	3358.19	3096.84	3251.58	850.996	876.687	779.758	773.112	838.046	753.558	554.368	541.275	528.182	522.064	605.288	546.839	2856.22	2817.3	2987.29	2773.21	2911.24	2665.95	1201.76	934.181	886.632	1063.23	906.955	922.761	592.875	702.757	605.393	647.915	598.107	612.597	1726.13	1586.96	1646.3	1684.57
117	402.209	425.199	6.47882	70.5015	55.5368	34.2243	46.4767	13.9952	37.4127	413.834	260.107	300.36	518.562	273.636	371.568	425.621	422.53	419.439	503.842	340.977	379.147	17.3967	48.7472	9.92995	7.99302	12.4354	7.55436	84.7169	48.8581	49.2217	67.0933	68.0015	48.0716	210.816	127.283	235.734	162.71	168.668	140.906	198.047	189.282	172.496	174.353
118	594.302	577.298	8.05098	970.401	952.345	655.864	910.626	499.524	758.563	1199.77	1084.97	1096.69	1503.59	1061.1	1113.36	702.728	639.213	575.697	528.523	656.073	593.061	1143.99	1005.58	1129.22	746.424	1032.03	755.42	1423.08	1270.85	1320.33	1474.45	1556.43	1314.18	1195.94	1001.9	1057.83	1099.83	1028.69	1003.62	835.982	907.748	901.078	906.397
119	164.053	165.06	1.26635	214.661	216.131	189.841	214.638	178.126	210.381	153.822	101.062	121.536	144.995	123.267	130.838	55.0681	53.6148	52.1615	58.9734	49.5833	45.0308	186.796	230.998	226.833	182.553	222.511	185.331	113.252	108.98	115.228	123.43	121.893	118.976	77.2361	68.276	87.2154	73.4342	74.6149	72.9735	129.234	135.388	132.636	140.523
120	267.875	250.872	12.8345	255.003	274.702	278.88	237.885	313.668	269.159	327.13	330.254	336.048	243.314	288.7	300.225	325.114	334.483	343.852	326.471	484.6	346.62	202.687	205.61	269.271	242.602	220.502	299.56	210.647	251.875	237.841	199.721	213.852	276.748	241.527	285.095	240.54	259.534	278.782	342.386	317.901	231.66	205.269	186.677
121	264.147	287.136	4.06562	152.742	223.862	115.039	176.537	108.908	172.911	52.3076	24.5186	37.3593	55.7461	34.6141	42.3701	13.6331	13.6474	13.6616	14.1144	9.98062	10.3565	223.348	207.97	252.185	172.581	217.286	180.653	121.938	107.861	112.125	116.833	122.172	92.7421	68.1915	51.3465	65.646	50.9142	54.8942	53.5775	92.109	90.2755	91.3245	91.0458
122	476.304	494.338	11.192	78.7003	78.2959	100.49	93.8215	147.549	111.79	131.009	183.358	155.399	121.747	156.671	169.352	302.561	312.746	322.931	298.578	408.127	370.145	131.394	121.461	128.873	132.247	101.598	147.633	131.824	133.004	157.746	112.83	149.493	179.98	260.885	332.142	227.061	262.688	301.794	335.445	122.787	147.454	153.441	173.223
123	196.117	197.124	3.21472	78.3109	83.143	83.4492	91.1029	82.4094	85.4634	43.192	39.8735	32.3386	41.5875	36.2061	37.5163	124.431	119.057	113.682	107.471	120.469	105.878	227.985	236.283	239.035	203.994	230.353	205.377	80.3062	89.171	90.374	84.0027	88.8812	78.6228	152.347	142.363	142.051	132.547	143.915	176.203	97.7709	98.675	99.4883	104.26
124	344.085	367.077	1.08862	51.2337	45.6192	43.4984	41.0374	34.5926	40.3114	269.233	98.1734	211.614	260.908	229.743	249.281	83	81.983	80.9661	88.6748	73.4062	69.6914	19.3109	26.7067	25.4814	18.8187	26.479	19.8385	240.936	246.407	248.014	276.04	265.621	239.871	195.814	182.059	192.991	184.336	195.468	186.405	122.336	130.2	132.007	142.644
125	432.243	433.251	9.25055	134.119	130.992	108.602	146.216	94.9955	114.884	98.6447	91.7689	94.6052	113.066	95.9789	103.962	28.7652	23.9702	19.1752	18.1677	25.0204	20.9818	242.205	222.888	244.394	209.409	230.44	169.293	110.886	108.028	94.2314	105.544	109.444	103.95	72.2899	70.2978	52.1561	68.376	55.6377	76.4367	48.2945	58.8917	65.2391	66.7024
126	606.144	607.151	2.20627	286.237	356.761	350.349	350.217	361.454	331.329	61.8378	118.33	64.438	59.1897	60.7739	64.1799	19.7133	23.3421	26.9708	30.9273	14.9447	20.1088	388.989	492.273	467.021	455.324	481.3	475.336	51.9195	48.1335	51.0788	51.8551	44.9908	51.4055	25.0188	20.4891	26.5806	28.945	22.3496	31.4721	156.831	164.958	153.592	161.421
127	199.972	182.969	0.550233	388.723	542.134	279.728	420.373	236.223	380.564	35.8079	23.0102	24.4221	49.308	23.3473	23.1042	11.8331	9.95968	8.08628	11.7395	9.61835	9.98468	468.044	632.509	679.438	523.713	584.312	491.057	151.331	126.073	135.927	178.486	175.838	112.712	70.2648	44.0715	98.6834	60.1198	56.4241	51.8787	180.122	174.785	173.984	182.709
128	475.287	476.294	8.8628	1892.74	2145.79	1468.85	1967.36	1188.8	1626.16	158.121	282.07	190.755	159.46	152.495	277.772	50.7377	48.3501	45.9626	54.7111	41.4696	42.9035	2545.95	2273.68	2599.33	1862.99	2312.98	1963.6	65.8328	56.6966	80.8633	89	46.8988	47.2916	16.5481	16.3048	24.2366	19.3491	14.1295	12.6528	35.7257	29.1078	28.9086	23.8576
129	564.146	565.154	3.6435	442.42	467.605	371.547	466.209	413.373	467.289	48.3058	32.3403	44.8934	58.4507	40.077	38.5207	0.325287	0.397982	0.470678	0	0	0	611.644	604.841	691.935	507.56	673.253	519.01	35.2086	27.256	37.9028	37.2284	35.5011	31.9265	0	0	0	0	0	0	181.856	176.302	185.566	186.258
130	390.292	413.282	10.8862	1366.89	1337.09	1519.55	1298.91	2038.25	1575.52	2148.53	2780.64	2325.18	1699.06	2465.85	2662.33	3309.29	3201.26	3093.23	3063.97	4139.71	3658.83	1483.24	1495.79	1546.47	1725.86	1491.82	1858.11	1511.75	1838.28	1889.74	1555.88	1656.87	2105.19	2734.63	3270.22	2261.32	2518	2943.15	3281.59	1854.06	1871.3	1775.92	1875.17
131	364.653	730.312	8.79443	927.776	942.82	832.094	950.389	712.822	866.373	901.916	727.308	767.7	925.169	789.075	807.331	1071.99	1044.59	1017.19	1022.54	885.024	902.9	1114.85	1118.06	1159.58	995.289	1165.07	986.29	935.907	841.433	824.134	877.194	1011.89	872.686	1107.3	1058.52	1233.89	1111.45	1134.4	1146.39	951.352	955.317	1002.08	907.56
132	338.113	361.103	2.0627	254.667	261.491	238.183	224.376	242.96	255.556	278.576	238.777	256.692	239.112	260.137	282.558	222.481	221.924	221.366	222.2	225.657	200.28	358.982	325.136	340.186	333.531	314.693	361.459	270.069	287.51	276.671	274.498	282.369	297.6	288.681	261.513	263.105	247.627	275.486	279.31	238.326	264.893	263.805	290.96
133	532.345	555.334	10.1906	113.087	102.625	92.8705	86.9405	89.8216	83.3844	258.63	343.556	319.244	314.844	338.091	340.522	669.331	631.513	593.694	575.055	728.343	628.297	103.105	88.9838	89.8877	85.913	90.3113	79.3378	378.271	384.476	415.26	374.261	422.357	478.577	573.832	646.414	548.505	586.92	649.729	660.728	280.085	275.965	277.966	366.282
134	636.321	637.328	10.3342	867.326	750.132	756.874	747.742	746.912	729.815	804.75	935.753	850.034	851.332	892.085	854.141	1110.4	1091.91	1073.42	1116.24	1577.27	1456.73	892.386	787.217	872.977	781.044	763.711	802.97	1146.45	864.646	898.77	1009.53	1004.44	976.59	836.541	978.027	814.03	908.926	929.037	1020.32	945.388	929.24	903.107	909.97
135	225.186	473.361	10.2864	291.344	281.833	298.414	296.69	338.199	296.199	350.186	468.542	393.124	343.174	416.851	416.749	630.43	624.722	619.014	625.054	708.927	635.779	305.112	296.49	308.961	324.8	308.877	325.88	372.037	410.013	397.299	383.585	379.876	435.834	627.513	669.891	644.264	645.951	664.873	714.537	392.12	385.543	394.566	404.715
136	402.11	425.1	3.67768	22.3661	15.3118	13.8088	16.3225	6.60596	13.874	187.844	129.11	164.665	205.349	173.466	170.181	814.994	771.188	727.382	793.527	684.33	638.482	0.781915	0	0	0	0.300716	0	193.576	192.174	178.807	191.992	209.395	180.101	299.585	284.357	326.133	260.747	299.09	290.025	191.66	183.685	191.353	195.607
137	336.166	337.173	1.05443	17738.9	18833.6	13895.4	15977.8	13139.5	16754.4	7607.35	4095.36	5503.95	6960.18	5877.3	6408.12	131.799	130.487	129.176	145.687	109.691	105.375	18431.8	23197.1	24268.7	19775.5	20692.6	20055	10473.5	9740.12	10698.8	11102.9	11333.5	10705.9	885.731	760.962	962.264	802.004	850.676	832.338	10200.9	10843	10437.2	10678.3
138	713.57	736.561	11.4998	1619.93	1631.76	1436.99	1333.26	1333.67	1323.5	3147.01	3189.93	3243.53	2937.05	3972.61	3178.25	5109.18	5523.21	5937.24	5870.97	7043.98	7654.55	1432.12	1511.47	1507.64	1803.9	1980.62	1474.99	3188.13	3544.81	3178.43	3635.35	3331.44	4022.93	4596.02	6385.83	4925.57	5493.61	6850.54	5282.71	3219.16	3741.59	3946.67	4400.88
139	290.089	291.097	2.28157	10790.7	11101.8	12329.6	10659.3	12932.4	12058.9	14036.9	15056.2	12759.8	10847.5	14107.2	15142.3	1857.44	1794.59	1731.74	1730.78	2051.29	1701.62	8141.39	8804.98	9102.61	8919.74	8948.87	9565.77	5890.24	6575.6	6800.41	6578.11	6380.73	7335.9	1884.38	2032.05	1686.5	1798.39	2012.66	2153.46	7644.41	8182.57	8126.91	8318.85
140	186.172	209.161	10.2864	28.2296	21.7344	23.7962	23.7651	23.4189	20.4394	28.2993	27.833	29.8073	36.0999	34.8251	31.0771	60.2397	64.9621	69.6845	73.8756	47.1098	52.6658	25.5404	22.7545	20.4122	23.0797	24.8116	20.3733	40.6242	37.6228	37.5318	39.16	45.1849	42.2601	54.7284	51.0323	75.3633	65.9164	58.4288	60.863	35.6756	31.9422	33.0815	37.584
141	610.483	611.491	10.4573	1972.69	1764.02	1721.47	1808.93	1469.76	1622.38	1036.83	1048.01	1043.87	1085.43	1267.39	1080.12	1377.7	1382.61	1387.53	1456.16	1333.92	1345.7	3557.63	3436.79	3742.98	3467.33	3534.81	3307.77	1391.18	1258.7	1323.99	1517.42	1584.65	1756.81	1974.24	2241.91	2291.35	2173.08	2408.34	2217.9	1722.72	1901.27	1833.03	1931.76
142	416.125	855.256	2.11738	39.4281	32.1296	32.8588	31.3036	22.7458	30.6071	107.175	94.1625	91.1266	94.7689	92.9839	96.9305	46.3395	45.0534	43.7672	59.0719	32.7212	40.8003	29.7535	22.964	19.2995	14.9923	18.6871	16.8585	103.651	91.3347	103.696	105.43	100.777	94.281	64.2511	55.5487	61.7553	62.5783	52.0259	50.5035	53.2388	60.1862	55.8722	59.1148
143	400.127	401.135	1.9415	18.0828	16.238	14.6583	16.2406	12.4622	15.8981	18.4955	9.49159	14.7894	20.3947	13.9112	14.6995	122.159	123.848	125.537	132.148	118.996	114.22	13.5248	15.4307	13.7265	10.4314	13.8583	10.2834	40.2081	33.4698	34.7596	41.1796	41.8745	29.3624	152.659	138.514	164.165	142.779	142.674	141.683	27.6121	30.1096	26.6133	23.8041
144	486.352	504.386	10.4299	10.0686	9.46061	6.65409	10.935	7.30542	4.89447	27.6024	30.7846	19.8144	23.1569	38.7333	29.3659	67.5425	65.1853	62.8281	50.6991	62.2914	60.1219	5.97668	3.55889	7.64929	7.21806	7.45454	2.67815	20.8366	27.8752	20.4959	17.41	19.4668	30.6828	37.4188	46.2852	33.442	37.0223	39.3179	42.4383	29.594	21.8881	23.6524	23.363
145	934.219	479.108	1.95517	103.045	105.38	134.96	104.248	146.764	116.057	108.075	1941.93	197.356	112.369	133.138	121.45	13.7324	15.2862	16.84	21.8575	4.76224	8.35524	1487.81	162.469	120.305	124.075	118.157	137.693	87.195	95.4903	99.8605	92.656	83.2586	93.3466	29.9156	24.1638	33.4415	29.8239	22.9669	19.2006	102.255	108.505	100.007	98.2455
146	638.386	621.383	10.4299	140.833	126.934	133.974	147.584	105.2	139.346	24.4745	34.0168	18.2163	18.6538	29.0263	28.7797	35.2086	34.0949	32.9811	19.2995	38.3541	21.4634	88.6004	85.1386	89.6647	69.7169	83.0641	51.5472	31.9849	34.0174	40.7288	25.1378	30.3192	43.0443	26.4888	33.4771	23.1212	20.0916	24.0711	37.0171	39.7251	33.4962	33.1157	33.0269
147	730.349	713.345	10.2795	0	0	0	0	0	0	1.25403	0	1.67074	7.31663	0.252849	0	5.94824	5.94995	5.95165	12.4088	0	10.8861	19.768	16.9324	21.8195	16.9097	17.8925	9.79312	27.7281	12.7344	13.6687	25.8877	29.9186	10.2322	21.2715	22.5579	40.4122	41.1507	23.5844	14.3777	5.1141	4.06436	6.53451	9.79563
148	914.194	915.201	2.11738	1133.79	1283.13	1164.92	1249.79	1159.38	1195.04	491.319	762.556	536.891	524.831	475.045	472.749	91.6162	98.9095	106.203	155.031	37.2405	92.9108	1524.77	1706.15	1764.49	1442.63	1645.8	1541.64	516.892	438.962	503.458	537.729	505.049	476.507	138.785	107.774	161.901	153	100.439	94.6556	679.335	696.185	686.341	695.488
149	772.54	773.548	10.4505	919.265	848.181	877.881	922.582	849.258	938.572	540.904	659.698	505.903	449.93	564.416	470.227	560.402	561.625	562.848	547.757	601.007	573.537	1717.49	1699.29	1933.86	1851.06	1838.69	1843.48	657.207	604.892	594.005	613.024	606.196	723.106	816.736	987.625	900.474	899.828	968.028	937.458	782.416	822.643	1022.94	841.777
150	716.23	739.212	2.14473	481.77	564.69	422.272	454.291	365.666	439.929	529.031	508.986	495.175	494.704	506.358	511.532	232.684	231.518	230.353	270.421	195.152	218.238	521.908	502.061	462.95	402.334	487.274	402.879	395.561	372.921	402.134	404.415	386.406	404.986	267.051	237.577	272.164	265.402	227.024	245.388	364.905	380.241	370.908	375.736
151	274.057	275.065	1.91415	18.2512	16.7075	17.5626	17.2698	13.9447	16.6655	23.9773	37.9508	23.3178	21.6556	22.2297	23.3603	2.1869	2.56517	2.94344	5.52439	2.82166	2.37655	16.213	10.8025	11.1656	7.9148	11.6429	8.04244	10.0785	11.4505	10.6432	11.7327	10.2486	11.7689	0.534927	0.676467	2.20379	0.760801	0.762242	0.223077	10.1331	13.3029	11.7242	10.6889
152	730.493	731.509	10.471	91.2071	102.022	83.4598	85.8502	85.6311	80.8781	34.7513	57.2626	30.4942	26.5437	44.3248	36.4784	36.1731	31.4344	26.6958	21.825	42.6559	20.4615	108.301	112.442	123.838	117.697	115.923	115.8	30.5421	33.5126	30.3692	26.5098	18.7683	39.3183	37.3206	44.7764	34.5779	35.8282	27.9182	43.4101	57.5803	49.9548	52.2957	41.9356
153	594.13	577.156	2.14473	339.545	360.761	339.732	331.898	331.225	344.591	295.73	923.512	298.114	265.326	284.117	294.185	109.354	104.73	100.106	118.068	89.5286	79.457	488.981	302.269	312.567	263.796	311.036	299.464	190.14	185.22	189.728	201.56	186.659	190.984	125.987	107.204	128.475	114.848	107.423	105.225	219.699	227.097	221.182	222.318
154	157.079	175.114	2.15842	66.2604	65.3486	44.0784	48.8469	32.9888	43.3321	9.82959	2.08555	6.47899	12.1583	6.95338	5.31932	0	0	0	0.201314	0	0	44.7465	50.4968	50.2209	41.7582	45.9823	37.4443	13.2408	8.4124	9.97143	14.4723	10.8754	7.78132	0.318492	0.334726	0.22252	0	0	0	23.1455	23.4863	23.1657	23.0005
155	898.228	899.235	1.91415	711.723	659.887	556.094	611.36	457.643	593.428	803.608	641.769	768.402	824.638	749.257	754.987	116.841	125.296	133.75	187.69	75.4982	112.339	472.665	503.58	530.725	400.516	536.358	412.256	645.591	539.676	604.381	682.008	600.337	601.543	181.08	134.938	245.229	209.403	144.382	137.629	484.403	525.256	504.218	525.105
156	795.569	796.576	10.2864	281.207	7806.53	16784.1	13267.3	19492.2	11143.7	10757.7	8033.22	1110.29	264.807	332.627	284.881	250.563	225.249	199.935	178.341	261.724	214.596	411.684	13783.5	21174.8	24418.6	17807.5	27862.7	5092.71	1085.99	293.724	242.498	214.787	233.831	225.565	265.877	206.387	215.501	201.444	214.587	194.166	261.296	20175.6	173.425
157	556.382	574.416	10.2864	1203.3	1213.91	1320.36	1154.98	1641.48	1304.82	1345.54	1905.42	1485.18	1092.19	1632.13	1657.44	1755.27	1753.45	1751.63	1587.23	2467.81	2023.06	1293.08	1273.66	1368.24	1487.55	1302.42	1511.45	1101.88	1293.02	1285.85	1129.63	1077.05	1414.25	1534.85	1893.55	1349.19	1519.43	1712.38	1976.79	1344.87	1249.98	1240.25	1284.43
158	755.535	756.579	10.2864	904.31	1237.21	1813.04	1639.66	5482.69	5489.09	5958.16	8352.93	5363.25	3349.63	4008.73	2787.96	1493.48	1267.99	1042.49	805.933	1510.72	1088.38	548.727	1160.9	1616.72	2384.56	3072.02	5817.86	5682.84	6643.57	5219.11	3504.33	1977.95	1777.78	1253.91	1002.34	454.43	475.649	563.662	683.119	1240.24	1328.73	5846.59	357.596
159	726.207	727.213	1.91415	488.165	467.058	405.837	444.471	317.422	418.235	972.644	748.421	872.111	942.784	855.964	890.172	278.717	282.946	287.176	360.883	197.081	240.559	359.415	289.95	280.805	229.233	300.959	240.071	885.719	799.127	866.076	889.464	860.66	839.37	410.837	345.716	453.46	407.878	346.733	350.317	504.658	562.029	544.426	567.585
160	680.176	703.212	2.16525	215.915	260.791	203.498	226.646	182.254	212.852	247.984	664.561	255.321	243.831	241.923	239.151	160.788	164.137	167.486	194.669	131.264	142.217	498.93	295.59	277.087	242.439	298.08	246.237	237.702	209.501	232.327	240.115	226.952	222.603	192.182	156.288	202.194	193.221	160.798	169.435	190.846	215.311	200.359	204.577
161	366.155	367.163	1.93467	138.155	146.417	126.541	149.963	107.378	138.651	156.63	75.7831	120.535	156.737	123.139	119.34	13.1119	12.3238	11.5357	16.7707	4.37714	5.93739	148.244	224.988	214.574	164.802	206.642	168.405	160.189	132.077	150.04	165.063	166.319	145.048	27.114	22.2835	42.1392	31.1288	24.2476	23.2516	100.357	109.879	107.868	105.779
162	442.078	425.1	2.15157	48.3563	50.5786	50.4145	48.1137	52.4932	47.4136	35.0634	104.283	36.8511	31.4109	32.5688	29.86	2.70638	3.64199	4.5776	3.48833	2.55704	1.7793	75.4059	54.3788	50.3977	48.0599	53.1188	53.563	18.6761	18.8507	21.379	22.9488	17.8314	17.82	4.37766	3.87025	4.54306	3.54257	4.10007	3.26444	30.9008	31.7012	29.6205	30.2541
163	239.166	479.364	10.3	175.86	143.263	121.799	133.424	89.1245	95.5349	106.944	109.118	97.5512	118.236	101.902	90.5831	289.923	278.74	267.557	276.844	251.94	225.707	86.0313	76.7906	79.3865	72.643	87.9874	64.2138	173.661	199.609	173.561	176.714	193.823	168.243	223.933	218.228	266.224	235.932	227.358	229.116	297.11	137.82	132.557	135.627
164	322.052	345.042	1.93467	52.0904	35.7445	90.175	58.2954	84.0315	63.4304	147.031	481.261	160.26	110.712	174.236	183.782	11.5514	11.7343	11.9173	12.827	14.8927	10.6504	182.234	26.5059	17.4869	21.311	21.5819	25.4619	34.3512	46.9256	44.9334	39.8693	34.0693	53.4323	5.80707	6.72895	4.16984	5.2428	6.22237	6.96326	42.7381	41.671	44.3544	46.1134
165	424.349	425.356	10.4641	62.9905	70.4322	45.3727	51.6676	43.4254	57.4076	40.9164	45.6884	35.05	36.1255	50.3177	46.2311	143.575	132.192	120.81	99.2611	128.033	99.9415	35.4794	33.0601	31.5006	34.0375	32.1142	28.132	25.176	36.0534	33.288	25.9323	26.3156	35.4999	78.8544	97.731	69.9613	65.6797	75.6113	80.6641	68.1706	63.9514	55.5635	53.2968
166	576.258	559.255	10.4641	6.42937	5.0158	4.40649	6.70913	2.16719	5.50168	20.7971	16.6994	22.7208	29.4425	19.586	16.2121	44.2654	43.9671	43.6688	54.6122	34.694	55.6126	6.95405	5.25662	6.17262	5.3905	8.15481	2.02999	47.4674	32.2844	31.7392	48.1828	48.5323	38.1418	38.9376	37.7792	46.0025	44.2691	33.1673	26.1613	26.5933	27.081	28.3289	23.9403
167	288.073	289.081	2.1379	618.373	679.538	628.776	619.302	611.39	658.425	554.612	440.461	476.641	486.658	503.573	530.953	69.2174	64.728	60.2385	67.8901	67.1901	55.764	501.03	550.46	593.462	490.66	551.165	557.86	243.03	235.076	253.554	272.713	244.83	253.786	67.4853	65.7533	64.4376	60.8664	59.7093	61.3143	363.335	397.927	383.604	388.481
168	934.596	952.63	10.4573	53.5509	52.4689	50.244	41.6423	50.517	47.4358	32.5727	48.9175	35.638	34.6191	69.0576	46.4172	55.8571	45.3142	34.7712	27.1169	38.0135	28.6015	58.008	59.9924	59.1971	67.4893	58.2536	64.9734	26.7517	37.5033	34.3436	24.6723	31.7836	52.8669	49.342	60.765	39.5484	42.3646	42.1241	47.8109	37.6491	59.9904	42.6607	44.6713
169	426.11	427.118	2.14473	983.542	1064.74	1031.35	960.391	1036.81	1051.26	1057.37	911.761	942.301	899.248	1016.59	1059.85	180.995	176.337	171.679	183.928	167.557	149.742	776.598	800.941	872.294	745.353	839.003	868.998	419.805	435.446	451.607	469.502	438.213	468.279	149.369	131.652	143.987	136.898	135.599	135.478	633.191	673.162	672.289	672.795
170	886.619	904.652	10.3205	321.576	324.445	359.245	308.75	455.951	361.459	349.065	512.666	399.188	277.91	427.971	437.016	444.866	445.145	445.424	405.632	643.541	511.372	361.591	348.269	363.262	406.154	356.976	419.841	293.715	329.386	333.939	296.645	267.931	355.085	417.273	510.762	333.175	383.239	437.615	505.361	363.789	325.37	318.086	325.898
171	516.394	499.391	10.3205	256.813	262.068	238.327	273.667	223.223	225.61	259.292	299.721	260.18	255.99	274.702	259.746	452.369	449.57	446.772	423.141	438.702	397.039	302.318	271.909	279.143	272.208	296.953	247.461	320.037	332.585	327.11	346.015	351.329	343.862	591.347	581.115	621.933	532.474	532.894	621.39	355.21	326.315	314.583	333.851
172	320.027	303.024	2.01485	752.827	937.088	867.786	822.521	863.276	758.822	70.1774	79.5132	77.9189	69.3981	64.7121	60.0612	6.03734	5.24924	4.46114	2.32983	2.51257	3.94092	751.451	826.538	879.049	769.676	778.38	757.387	62.8836	60.8241	60.2769	69.357	69.9103	61.557	9.83429	12.9013	11.0597	6.91338	10.7631	6.20959	427.762	422.814	415.492	419.741
173	836.547	859.536	10.3752	280.293	329.652	291.112	295.758	302.286	267.77	209.259	269.036	266.366	246.244	339.097	310.345	358.457	309.317	260.176	282.715	409.879	328.088	471.246	440.166	466.427	461.735	439.975	466.807	226.54	279.399	229.904	250.848	233.287	267.147	360.122	352.658	337.895	341.036	295.914	319.313	262.149	328.228	317.355	268.349
174	360.301	343.297	10.3889	6.30602	6.13165	3.98513	4.00476	3.59521	3.44553	30.388	30.8051	34.0179	32.3479	32.2908	30.4381	42.952	40.4115	37.871	38.1453	40.1277	39.516	4.30535	3.63096	2.55485	2.21376	1.82291	3.02994	35.3658	31.2637	34.1702	38.5231	33.2101	40.8417	50.6971	69.2244	60.6848	62.1517	59.4925	59.7258	30.8178	29.5493	29.2346	28.4849
175	882.234	905.226	2.1379	125.896	121.401	126.739	108.77	98.8342	115.605	245.135	294.178	273.195	245.275	257.694	259.351	133.146	135.666	138.186	182.062	95.4434	127.138	129.422	84.7731	93.7227	76.5064	104.123	95.776	207.721	180.788	199.859	214.191	187.27	205.458	131.364	112.527	162.463	150.067	111.924	114.554	154.94	162.35	153.084	161.048
176	191.066	405.133	2.11055	136.433	126.228	124.653	119.443	106.538	127.173	190.669	168.581	163.745	174.346	168.649	180.476	77.844	77.7732	77.7024	84.9641	68.7341	69.0586	80.8371	77.0288	78.4466	68.1283	84.1416	72.7535	142.098	140.277	152.017	148.747	148.756	148.216	100.745	84.9946	106.47	94.7023	89.6141	97.4802	108.752	117.614	113.537	116.519
177	604.49	605.496	10.3069	12.2465	17.5809	12.3341	21.9629	7.77338	15.0929	4.74514	2.28617	4.50556	10.4676	3.50902	2.17758	12.2701	14.5294	16.7887	26.0962	7.20543	15.3942	55.3652	54.1758	60.1636	47.414	56.9298	39.4005	15.4321	12.8143	14.0132	21.1572	21.8637	9.96273	58.2576	64.2435	107.928	69.5641	65.6157	39.5523	20.6077	19.2466	25.287	23.3907
178	708.457	726.491	10.3069	144.425	126.37	112.776	114.493	102.722	98.3573	222.07	240.71	261.823	264.165	274.117	245.065	421.68	423.992	426.305	454.027	436.313	444.373	129.883	134.071	135.713	133.281	142.763	132.609	360.116	331.004	343.786	372.753	385.627	416.835	395.226	469.168	476.201	497.384	486.345	443.691	254.926	242.292	268.618	294.439
179	306.056	165.026	2.09005	9.21549	10.7844	7.26511	8.29124	6.71705	9.29717	13.9977	155.554	17.8492	11.8931	11.9889	11.4607	8.62444	7.79916	6.97387	8.52082	5.66936	6.83051	57.3238	9.61907	4.1777	7.13674	4.7865	4.83205	9.32827	8.8646	9.58995	8.84647	9.6961	8.48227	8.52697	6.47663	7.91922	6.49279	5.10879	6.00528	9.33462	8.02717	7.70679	8.4064
180	292.092	293.103	2.09005	133.766	126.52	138.705	141.392	125.346	131.723	124.221	96.7926	109.645	111.34	116.588	127.391	38.5064	42.0331	45.5598	54.5218	33.9912	35.524	108.319	113.313	115.788	103.123	116.484	114.56	79.7572	84.7084	82.6822	80.0111	86.6488	80.1068	37.1331	26.1585	47.4212	37.2791	36.6362	39.69	78.0754	85.5562	92.8469	89.2234
181	364.126	365.133	2.01485	879.023	1250.29	1109.54	1009.91	1325.71	1203.62	202.91	238.078	177.219	177.873	181.968	198.601	44.0639	43.0409	42.018	45.4225	39.8346	36.8035	1650.82	1359.04	1483.6	1381.82	1372.83	1569.79	111.925	114.966	128.505	122.488	111.131	119.27	55.6253	55.5482	47.4796	48.9189	50.7828	53.9979	593.568	581.951	582.236	648.472
182	710.21	711.214	2.01485	462.842	402.72	361.054	371.678	251.111	367.69	1313.74	1275.14	1170.75	1253.37	1173.79	1243.88	490.172	494.896	499.62	631.409	387.381	450.413	352.792	187.993	164.986	133.745	194.279	144.781	970.253	890.634	963.92	986.054	950.908	932.41	568.541	467.345	639.734	560.863	475.506	469.743	605.873	630.045	611.818	619.027
183	258.208	259.215	10.3615	164.904	157.423	135.866	159.515	125.524	141.762	131.152	133.865	127.413	142.131	132.374	127.992	304.557	297.79	291.024	312.024	255.294	252.901	325.913	309.753	298.961	247.341	297.655	263.842	189.848	185.93	184.472	206.816	216.314	209.365	440.486	416.329	517.424	447.593	440.37	403.304	224.106	238.988	237.63	249.842
184	640.455	641.464	10.3479	144.685	138.227	113.623	136.865	87.4236	114.367	64.4734	48.0552	59.5154	88.3672	55.9383	46.0534	151.597	157.423	163.249	174.114	117.085	128.959	349.036	305.362	314.363	270.127	307.927	268.715	124.154	123.608	119.692	136.154	134.331	119.517	332.186	331.563	402.245	363.563	320.901	326.155	175.123	180.287	184.716	181.111
185	236.076	259.069	2.03535	48.3566	45.7558	53.0056	44.4867	44.1869	47.9524	70.2338	56.8562	62.9589	60.1067	65.8384	69.6466	4.39134	4.09398	3.79662	4.26078	2.96356	3.59894	26.8739	17.7275	17.179	15.953	20.4236	17.6017	26.6168	24.3444	27.4136	30.0097	25.7153	28.7464	4.66487	2.21958	4.62554	2.90405	3.38958	4.9611	31.6259	32.535	33.3908	35.3517
186	438.13	439.138	2.03535	119.335	98.2049	115.191	104.817	96.4034	106.743	230.217	303.236	220.891	220.479	219.811	226.295	111.651	115.741	119.832	130.972	101.971	106.333	114.238	70.511	68.252	64.5003	71.2572	68.6625	294.274	266.608	286.231	283.011	287.512	300.826	166.004	158.682	173.469	151.169	151.022	150.484	136.671	147.752	145.03	142.486
187	452.148	453.155	2.03535	449.802	489.776	429.678	437.031	399.41	454.795	1285.64	891.518	1061.5	1137.81	1108.59	1155.97	828.239	804.74	781.242	825.618	789.294	711.372	395.391	482.612	448.347	392.893	450.197	415.456	1240.08	1215.49	1272.31	1288.64	1286.47	1247.1	1011.61	948.792	1027.67	915.592	968.758	972.01	746.175	813.822	778.171	805.446
188	426.364	427.373	10.3547	956.955	1030.69	712.786	893.348	665.057	846.71	949.095	825.201	796.864	1045.86	886.429	874.783	1194.56	1159.29	1124.01	1321.32	1072.83	1037.13	1056.83	941.802	977.621	865.031	897.394	802.728	650.892	643.474	717.891	729.989	718.34	695.198	856.56	838.921	997.003	873.712	916.072	844.953	888.14	908.59	870.734	911.64
189	754.202	755.207	2.05587	379.393	320.391	312.045	298.702	228.864	296.122	828.216	704.324	779.497	817.609	780.227	781.349	316.984	318.331	319.677	375.372	242.871	273.652	171.577	112.154	117.148	81.7426	120.576	77.0284	764.079	669.397	741.721	758.017	734.722	747.688	385.778	356.276	438.528	395.382	362.354	336.973	411.993	469.044	449.509	461.695
190	391.323	392.33	10.3684	152.105	140.681	127.355	121.736	141.478	131.757	276.799	315.867	272.887	284.652	304.077	281.093	392.924	376.331	359.738	344.235	412.894	360.517	91.8413	99.0282	93.0703	103.03	101.299	95.5503	466.352	448.356	426.178	482.207	468.644	508.321	366.38	421.431	372.018	372.362	375.568	404.075	300.487	273.666	269.637	278.45
191	648.224	671.213	2.01485	48.0067	56.1407	46.7203	53.0645	38.0788	56.7976	63.7658	101.193	55.3194	68.4482	47.6278	50.216	18.7758	17.3076	15.8393	24.9171	9.64731	9.05509	87.3277	58.3523	51.1318	48.6183	63.8704	47.5031	58.5226	46.7159	54.4918	55.0747	52.1457	38.5144	23.9442	16.442	34.0067	26.0959	13.34	12.5645	47.2709	47.8182	45.5555	53.2973
192	262.056	263.064	2.02852	189.06	159.181	222.197	172.908	164.732	182.782	363.275	348.374	327.874	294.529	350.835	379.894	32.5581	29.7663	26.9745	34.7304	33.0021	28.4157	39.518	17.8951	16.6793	18.7146	24.4759	23.5776	93.56	98.5124	111.109	117.445	90.226	133.046	9.51615	10.0841	9.68213	9.13347	3.56579	8.90392	124.565	132.013	134.106	130.777
193	476.113	459.11	2.05587	113.854	93.4794	120.3	95.173	85.3479	103.725	85.7279	102.421	88.3078	84.8622	87.7034	87.9824	47.304	45.6303	43.9567	52.2952	35.967	40.044	48.7598	32.5972	27.0468	24.0724	34.5439	28.5966	48.0803	46.721	50.4368	49.9798	45.7002	48.741	39.0399	30.7421	37.1696	35.6995	34.3902	32.5501	51.7799	59.8979	57.3169	59.0068
194	416.129	417.132	2.02168	202.09	236.973	160.568	178.201	141.788	176.831	234.657	213.764	200.783	220.192	207.813	211.528	120.925	129.916	138.906	145.877	116.299	112.687	178.065	174.7	178.265	141.924	184.559	139.092	254.022	245.315	250.451	249.588	250.109	240.056	199.028	169.801	208.398	183.675	181.599	180.717	170.754	174.554	169.805	163.312
195	717.555	718.562	10.2932	982.982	1222.51	1223.05	1268.3	1987.92	1497.57	1370.36	1677.52	1157.53	690.562	917.56	891.268	814.156	763.099	712.041	579.328	798.142	634.071	637.34	834.994	863.559	1043.17	1013.33	1236.08	682.333	725.835	510.267	314.691	248.747	300.901	382.966	447.002	319.307	332.004	271.117	329.45	1068.56	673.757	915.552	264.663
196	486.133	487.14	1.95517	23.0121	28.8349	31.1839	26.6927	31.0507	30.7615	143.399	135.292	136.334	124.387	137.319	143.062	58.4064	59.7185	61.0306	68.2069	53.9787	56.5685	45.286	20.8618	20.3267	19.2595	20.168	23.1007	116.579	112.03	120.812	112.279	107.678	118.811	86.8319	86.8399	93.6714	85.9633	83.0969	82.1711	59.64	69.9351	65.3351	65.7472
197	440.346	441.353	10.4299	284.537	279.05	264.48	283.61	273.425	289.924	343.036	401.149	321.407	293.992	382.398	382.796	694.839	668.149	641.459	609.005	768.316	616.83	297.819	275.03	284.93	294.469	283.743	286.695	291.412	364.607	347.02	314.576	300.811	371.821	624.761	703.115	612.3	577.784	648.515	690.868	411.283	385.477	357.539	366.443
198	878.225	861.221	2.10372	68.9842	66.9665	70.6816	72.5528	56.9013	61.4345	94.3629	134.571	108.99	102.151	86.7745	88.3866	46.1056	41.5743	37.0431	67.0336	21.3715	36.478	117.072	71.5247	65.8484	61.6928	79.1068	64.6118	125.414	111.087	121.871	127.844	119.096	113.489	78.772	49.264	89.3539	82.631	55.4513	41.5808	68.1074	76.0745	83.0672	76.8201
199	248.123	249.132	1.962	1103.45	1188.88	824.238	742.318	619.034	822.98	922.92	791.068	822.115	877.909	796.719	942.832	151.601	149.324	147.046	207.698	128.086	121.809	228.041	227.723	263.043	294.088	249.569	210.554	243.802	277.025	233.5	234.316	236.823	225.217	67.9543	54.9766	87.8634	66.5771	60.4689	58.803	428.533	514.673	505.177	507.69
200	624.281	625.289	10.4231	4195.02	3704.38	3049.83	3723.53	2271.28	3023.76	7248.39	6977.31	7536.63	8879.68	7524.15	7094.44	17941.6	17366.3	16791	20574.4	16649.6	20348	5061.94	4748.05	5344.14	3983.09	4961.37	3829.52	13647.9	9345.33	10295.4	13580.7	14561.2	12356.9	15048.6	15824.5	18138.3	17573.5	17690.1	13901.8	11373.8	11331.7	11179.7	11172.6
201	351.327	352.334	10.2932	254.56	225.422	256.402	226.812	332.878	244.303	283.098	416.594	405.36	275.079	318.958	366.187	577.833	589.81	601.787	581.703	745.833	600.564	213.35	213.198	212.408	214.646	211.627	251.889	298.66	303.907	333.715	316.48	287.087	350.944	423.978	466.36	376.241	460.211	447.906	578.508	310.211	295.857	297.818	320.257
202	272.154	273.161	10.2932	123.072	126.676	160.617	117.228	233.343	164.159	238.763	375.053	293.601	180.008	328.193	361.593	393.22	382.031	370.842	306.741	548.544	425.541	122.816	127.986	122.491	166.391	122.986	182.963	165.805	243.581	222.857	177.031	170.224	245.786	302.383	353.774	211.301	255.161	307.081	397.813	187.761	210.279	189.083	202.77
203	620.285	621.293	10.4299	7883.22	8180.28	8000.35	8245.23	7770.46	8445.37	1625.99	1500.24	1395.17	1577.49	1382.98	1698.49	291.864	265.22	238.577	289.19	271.28	330.242	6514.29	6632.81	7513.22	6331.5	6435.65	5582.26	1673.62	1286.15	1597.1	1673.17	1792.7	1794.36	252.107	282.218	267.091	284.755	253.126	222.874	2881.22	3067.11	3121.67	3051.43
204	972.176	973.181	1.96883	272.333	273.469	363.516	275.691	432.897	321.404	229.85	264.223	225.497	149.099	216.696	244.405	0.831597	0.415798	0	0.122716	0	0	258.494	287.573	285.585	328.467	299.904	360.738	105.211	124.529	127.444	112.12	100.594	124.854	0.187066	0.00954095	0.719391	0.632777	0.242368	0	230.682	182.276	168.961	151.509
205	162.037	163.045	2.11055	970.005	1234.93	1118.64	1085.11	1179.19	1187.75	229.07	233.346	202.48	198.887	203.958	222.342	80.2652	77.4187	74.5721	76.8365	78.4739	69.3396	1357.14	1417.58	1488.9	1352.96	1388.2	1471.11	136.732	150.591	144.886	161.221	143.778	146.886	108.588	95.9295	98.9789	91.9837	97.5779	95.5352	555.416	618.336	609.936	624.831
206	140.052	123.048	1.95517	74.4107	80.2867	85.1702	83.2217	85.915	84.0321	75.9693	74.4469	66.298	62.6259	66.7946	72.0448	22.3196	22.0853	21.851	23.3949	21.6795	19.2458	74.3805	84.0267	82.821	75.572	84.625	79.7748	56.5266	56.3966	58.8406	58.7937	57.2959	57.4268	26.6773	23.5635	27.1131	23.0997	22.8093	22.9707	55.7052	61.2349	60.9778	58.8311
207	486.379	487.375	10.4094	146.1	153.809	134.079	137.568	153	146.75	156.67	192.821	148.514	129.672	173.11	167.983	241.077	232.438	223.8	206.335	289.977	237.411	172.078	167.711	171.861	176.085	157.75	169.645	127.588	145.873	141.98	133.111	122.815	155.091	205.315	246.963	184.27	196.09	207.828	242.287	176.701	164.75	150.558	157.838
208	541.394	524.39	10.3069	391.366	345.754	263.842	332.562	195.512	233.472	499.282	438.33	513.882	754.17	505.486	404.499	679.988	750.296	820.605	1126.22	644.644	1048.47	369.058	340.674	355.361	274.905	368.078	245.444	1300.33	842.622	949.51	1358.46	1342.4	1297.05	808.389	1369.13	1574.3	1391.27	1264.28	921.949	651.108	700.811	785.691	755.241
209	310.262	311.269	10.4026	64.4623	49.2389	49.0237	45.81	56.8058	46.5807	226.536	235.432	231.55	212.159	233.891	211.533	533.255	526.243	519.231	506.532	432.854	420.692	45.8156	48.9635	48.5059	48.864	42.3384	50.8225	175.929	174.37	206.779	191.916	195.008	255.151	450.102	453.27	432.184	404.326	414.368	429.106	281.463	264.98	257.951	285.521
210	758.227	741.224	2.01485	375.791	364.363	317.495	330.407	225.154	314.497	861.102	799.075	790.14	837.45	771.845	792.578	239.415	242.529	245.644	314.816	169.013	204.035	350.948	271.485	256.541	205.072	274.635	201.325	769.732	693.219	747.6	790.085	751.687	733.79	322.521	266.167	380.247	320.433	266.557	266.212	437.355	485.697	468.141	470.738
211	469.854	962.696	10.3957	308.388	297.709	332.166	290.825	411.166	335.467	347.701	486.002	371.834	265.676	417.75	414.942	425.673	426.649	427.624	380.388	609.717	493.496	352.223	340.538	366.354	396.55	354.492	412.614	265.655	322.112	317.396	271.875	257.021	349.755	384.697	484.554	316.227	357.02	422.864	469.174	334.263	312.126	303.504	309.35
212	350.077	333.073	1.99625	6.81834	6.71603	10.0576	5.98316	10.9642	9.07229	45.1894	100.532	47.8754	39.7269	48.6142	49.1936	70.0397	67.8802	65.7206	70.9605	59.4239	55.9194	13.1233	6.22115	6.85868	8.7763	6.05523	10.3623	72.1634	72.8442	76.8787	73.4078	70.9828	79.6773	91.5806	79.985	85.4673	81.1999	86.0043	88.1323	27.2047	30.4238	34.0178	32.5333
213	282.132	265.128	2.09688	8.41806	7.62946	3.24542	4.25272	0.715192	4.24311	1.65469	1.0218	0.783997	1.81165	0.220988	0.567327	4.39813	4.26272	4.12732	2.55394	3.93056	2.18666	191.302	187.62	234.768	176.942	162.349	168.557	1.63654	0.535359	1.47364	2.11552	1.82262	0.34303	2.30924	1.3228	3.05819	2.4342	1.17279	1.87274	22.5907	23.619	25.3086	27.5815
214	416.182	439.172	2.10372	532.226	659.633	643.761	654.444	631.105	626.516	27.2278	22.8857	24.7377	28.6058	24.633	27.7259	6.67624	7.5692	8.46216	8.77915	7.64678	7.74344	836.064	709.767	720.565	645.391	712.527	679.893	30.8429	31.3999	36.6836	31.0758	39.8514	37.79	27.6989	20.3713	31.4633	31.2537	32.8614	31.9848	211.785	231.111	226.632	252.329
215	252.181	505.376	10.2932	44.4343	41.4326	36.1745	41.7642	32.4278	35.3982	29.442	34.0588	36.5957	34.5929	35.7586	35.7676	80.0533	83.589	87.1248	95.4386	69.5109	70.3101	52.4963	47.4617	50.6564	47.344	51.5995	46.1162	48.6189	44.6596	46.4795	47.3302	53.3415	51.5539	110.501	114.485	126.372	116.066	110.968	117.126	56.7263	54.0625	62.121	65.2524
216	221.076	204.073	1.96883	492.283	522.485	332.852	309.809	238.114	337.687	363.277	294.682	315.263	362.404	292.912	347.307	55.8802	56.4968	57.1134	78.8553	49.3552	49.6902	95.856	96.9305	107.596	113.297	100.443	86.6184	97.7096	107.905	94.6397	95.9347	95.7348	87.4117	32.6462	24.4703	38.4158	29.8072	26.1517	23.129	174.88	198.274	192.576	185.3
217	428.379	429.387	10.4094	262.836	307.184	163.745	210.113	164.071	214.652	215.214	196.657	173.652	208.133	214.692	219.667	257.895	252.041	246.187	275.992	241.052	233.427	277.372	229.992	237.271	267.28	213.515	208.261	124.626	158.8	182.616	132.811	130.577	167.432	190.781	188.741	190.876	167.968	187.24	201.124	206.67	208.647	193.756	202.262
218	420.354	438.395	10.4094	352.575	352.617	375.652	394.248	419.828	384.932	365.937	487.804	388.736	316.447	434.964	436.28	592.214	579.021	565.827	525.329	723.866	593.102	359.921	338.923	355.959	382.191	357.779	381.651	337.953	405.91	410.39	351.087	350.143	417.027	566.295	649.479	528.326	542.287	586.966	660.334	385.171	404.818	378.517	398.659
219	547.392	530.389	10.3	1640.32	1657.24	1476.27	1758.51	1458.59	1547.9	578.568	715.507	626.299	597.8	675.866	666.742	625.27	620.552	615.834	591.575	822.544	694.146	1554.43	1476.41	1596.39	1415.35	1582.53	1337.51	768.657	666.366	668.011	746.583	708.6	745.984	623.393	719.766	603.943	626.998	676.469	713.868	956.772	950.089	941.57	932.906
220	297.094	298.101	1.40998	10.7798	8.15323	13.913	11.8068	9.47453	10.6609	39.3513	26.146	36.9494	34.9276	40.3594	39.2012	67.3706	67.3552	67.3397	61.8772	78.5737	71.4519	0.20488	2.69299	3.53117	3.33329	4.776	3.94257	47.1878	51.8689	45.9419	44.1298	47.0862	47.2201	76.9434	78.4403	66.3357	71.0295	74.8479	88.469	28.0079	29.0635	29.1516	30.3908
221	241.959	242.967	1.40315	14.6231	13.0045	14.6762	11.6856	15.9823	13.8736	25.7152	28.9419	27.0797	18.601	26.1574	26.1143	20.7042	21.2127	21.7211	18.4602	27.4435	24.1995	0.449788	1.20537	0.987656	0.56662	1.88464	0.425803	12.6977	14.127	14.491	12.9228	12.3513	14.5726	16.6944	19.3619	12.7896	15.7392	17.1836	16.2785	23.0421	14.1644	11.6092	9.81992
222	426.365	427.373	10.9956	624.032	655.084	470.061	619.944	433.293	544.154	626.54	619.023	710.643	800.778	771.49	701.478	842.843	837.495	832.146	1004.19	832.441	859.3	729.481	655.017	659.302	637.671	626.614	537.25	550.348	502.695	577.853	618.728	595.711	599.457	588.326	652.341	718.816	650.27	655.904	541.55	458.769	661.916	656.729	722.784
223	225.986	208.983	1.41682	6.69864	7.09484	9.1498	6.88216	10.7482	8.54888	12.6973	1310.7	65.3524	21.8219	24.8571	18.1005	16.0819	15.9396	15.7973	14.4608	21.3616	19.3278	194.106	6.9836	2.68276	2.62802	2.87659	3.40298	9.68707	9.92028	11.1416	9.0352	8.18476	10.9827	12.4511	18.5858	9.56613	13.5784	16.4091	17.5857	8.71702	8.85081	7.66621	7.90354
224	567.141	550.138	1.4305	12.599	10.8881	5.42238	7.85359	3.45181	9.47471	17.5737	5.44588	13.7271	18.5757	14.0907	12.4438	6.25814	5.98834	5.71854	8.93934	3.70052	5.22948	2.70224	3.91254	4.29878	3.98027	3.98412	2.95998	18.7582	16.4368	16.5033	19.7068	21.2928	17.4549	11.0001	7.85831	14.766	14.1564	9.76866	8.38659	9.96813	10.389	10.4219	10.5266
225	612.498	613.505	10.9477	985.66	1065.79	1067.16	1010.4	1137.43	1054.43	1262.25	1523.52	1394	1125.11	1769.61	1512.44	1118.87	1227.68	1336.49	1192.27	1725.43	1676.78	1480.57	1533.86	1578.3	1897.98	1935.12	1672.65	1597.86	2053.25	1649.59	1965.21	1617.41	2007.9	1293.06	1751.53	1348.93	1621.29	1798.21	1665.41	971.514	1642.57	1756.45	2028.58
226	268.039	269.043	1.40998	0.0813766	0.0625153	0.101799	0.0287746	0.0264226	0	0	272.432	9.31036	0.83409	0.246862	0.0189525	0	0	0	0	0	0	46.6143	0	0.000117081	0.0024717	0.000416516	0	0.0860875	0	0	0	0	0	0	0.170702	0	0	0	0	0.000522592	0	0	0
227	440.096	423.093	1.40315	39.718	42.6157	45.2251	34.9215	47.5635	39.7778	68.2841	144.529	84.7114	57.1483	85.8007	86.4505	80.8773	78.2441	75.6109	70.8601	100.563	91.42	5.41528	6.0104	5.73457	3.40678	5.01363	5.11509	55.895	61.9014	57.9091	53.5254	50.417	66.2715	78.1912	90.1746	62.0951	70.7901	82.3035	87.2976	48.5993	50.3163	47.2856	46.5089
228	352.022	705.077	1.39632	28.1485	27.3057	26.9926	24.8407	26.9695	28.3347	44.8791	172.068	56.3826	33.5158	56.8708	55.96	42.4098	42.4797	42.5495	38.0287	54.2746	47.7865	7.00985	0.893428	0.862385	0	1.39191	0.223542	34.0276	41.2011	40.2537	38.7932	35.3314	43.6238	50.1461	56.4523	39.1864	43.4328	53.3063	57.4706	31.082	33.8806	34.8859	36.0518
229	696.076	360.036	1.39632	0.563338	0.494109	0.386059	0.339584	0.277775	0.839066	3.28766	319.525	22.3651	4.38769	7.44096	3.06537	0	0.337327	0.674654	0.341186	2.38217	0.536118	0.786949	0	0	0	0	0	0.583901	2.18884	1.51776	0	0.27901	1.13985	1.3813	0	0.829579	2.61397	0.374783	1.20942	1.74197	1.3938	0.579706	0.685076
230	364.014	347.01	1.40998	55.5049	52.7543	62.7223	47.4996	62.0671	54.828	90.2403	115.1	103.021	67.48	108.036	110.395	99.2656	101.667	104.068	94.6269	137.531	119.354	4.04782	7.80833	8.08175	5.65899	8.25951	6.24971	67.358	81.5268	78.0179	69.1114	67.855	86.0365	96.1599	109.562	73.7638	87.6957	111.252	114.333	65.5813	65.2073	64.7434	61.8893
231	440.382	441.388	11.0143	65.8159	60.1005	46.7432	92.963	31.7152	50.7964	35.3857	32.7778	45.798	53.9579	45.1006	39.5072	71.3009	69.0152	66.7296	94.2125	68.0443	61.1089	73.7102	68.0903	67.5921	59.236	90.0709	51.7686	97.1527	91.1959	125.907	112.586	134.548	108.208	122.364	125.509	162.19	145.681	122.936	113.404	48.2154	83.4674	79.3622	91.5156
232	532.053	555.057	1.40315	78.8843	72.2561	80.8927	69.1561	78.1074	74.2537	108.445	197.532	124.619	84.4435	132.963	128.173	98.8124	98.8084	98.8043	86.8973	125.41	107.06	43.915	4.03905	3.98017	1.51187	4.4384	1.67601	82.0951	97.7569	97.9824	84.1491	81.1138	102.67	106.09	118.263	82.8278	97.5267	114.663	124.619	78.4819	72.1604	75.5706	79.2784
233	534.04	535.049	1.41682	408.968	394.27	438.152	359.549	421.873	407.382	747.002	771.292	805.778	554.544	885.055	908.583	814.36	787.523	760.686	711.772	999.228	887.273	65.9719	29.7533	28.3792	20.897	29.0549	23.2852	559.669	651.325	638.715	588.359	575.397	748.178	810.462	944.184	654.765	734.684	916.81	945.789	488.223	521.6	517.502	528.261
234	126.036	127.044	1.40315	479.69	474.299	486.745	447.532	475.485	468.601	811.948	950.903	785.58	670.488	832.203	876.392	695.187	663.394	631.6	597.533	769.661	705.255	181.508	241.203	244.584	217.84	234.084	233.824	641.421	702.906	697.888	697.627	691.804	757.373	771.813	803.883	675.811	690.01	818.343	854.181	522.543	566.939	573.22	586.102
235	258.192	259.2	10.9204	15.3009	14.9083	19.3507	16.8671	24.6022	19.602	21.1726	30.0546	25.3771	18.6051	28.5127	27.0838	28.5404	29.7651	30.9897	30.7817	44.0237	37.5735	22.0248	22.975	22.5174	25.92	22.1132	28.3408	19.3844	23.8454	22.9662	18.1007	20.5834	25.6352	26.0396	35.2481	23.7199	27.3741	30.9367	38.3463	15.6108	19.6272	21.722	23.8754
236	922.6	945.588	10.8384	25.5683	22.8603	22.1335	18.8886	18.003	17.6736	20.7092	22.689	26.8387	22.4764	36.2606	21.279	8.57684	14.106	19.6351	22.8677	14.4651	36.5088	22.0863	23.6491	22.6918	32.8335	39.1984	27.7214	24.4032	35.2452	26.7019	34.2288	24.8233	31.3659	5.28872	12.7737	11.2505	18.1275	9.68323	13.4053	28.2799	30.331	32.7386	43.4836
237	344.114	345.121	1.46468	67.7282	66.1066	63.8481	62.3773	75.6762	73.288	22.1087	0	11.7049	21.5612	12.9849	16.9441	0.0120612	0.00661849	0.00117576	0.00585908	0.0046509	0.00138315	53.5557	72.0264	73.8157	78.7919	75.0426	78.0333	18.9328	17.3677	20.394	22.6951	24.468	15.2484	0	0.0162167	0	0.00429476	0.0183544	0	45.5327	50.9463	48.5229	56.7191
238	187.091	170.087	1.46468	14.2693	13.3632	12.5285	13.1951	12.3025	13.9426	39.0588	31.9787	33.4909	34.5855	35.425	36.8927	73.0015	68.4726	63.9437	63.5061	74.8221	63.5823	10.7057	13.0428	13.971	12.5564	13.2345	12.6733	32.4314	31.4947	32.7757	33.2585	34.2129	31.3675	63.0812	55.0617	56.5507	53.3502	55.2984	62.0798	28.2888	29.4497	27.2361	29.5515
239	444.32	445.327	10.8384	4.21678	3.23374	4.99831	0	0.0197109	3.36634	107.608	138.708	108.346	82.0294	140.033	120.596	36.609	53.3313	70.0535	33.607	105.625	84.5508	0	0	0	0	0	0	84.8502	157.632	89.7561	105.762	64.0714	107.289	27.2687	70.0196	13.2818	34.5103	51.4982	55.3608	50.0094	54.4838	49.8211	51.5587
240	741.086	742.094	1.48518	112.225	124.618	155.231	129.151	192.636	141.886	17.5878	7.52034	14.1476	14.6967	15.0441	15.2259	0	0	0	0	0	0	136.52	198.228	204.465	227.696	215.614	250.791	13.0403	15.9161	14.7935	18.2056	14.6495	15.5987	0	0	0.586928	0.49035	0	0	55.9381	50.4488	51.6884	51.2221
241	566.433	584.443	10.8315	763.889	751.705	635.299	606.915	657.591	633.407	1497.25	1867.4	1548.55	1396.09	1859.41	1642.8	1228.9	1340.11	1451.33	1236.2	1847.62	1655.51	525.421	536.146	539.143	705.516	723.515	577.668	1325.86	1844.6	1314.68	1608.13	1203.99	1471.77	925.807	1386.51	921.603	1059.73	1217.06	1171.56	1273.12	1465.17	1266.86	1233.39
242	293.157	276.154	1.47835	806.132	747.417	701.676	754.573	628.457	746.25	941.88	590.222	740.668	921.765	768.069	789.156	298.078	291.49	284.902	304.52	268.867	241.42	443.044	538.667	515.983	422.056	502.208	450.194	1050.91	1015.35	1019.05	1127.75	1229.76	1078.08	626.304	558.538	691.169	592.159	610.982	633.887	659.124	704.092	675.605	679.64
243	612.459	630.455	10.8384	16.6781	15.1411	12.1665	11.5179	13.4174	10.4004	48.293	68.52	56.8988	46.0838	64.8993	52.3526	89.8554	89.5587	89.262	86.5626	107.443	90.3692	7.97184	6.9936	6.77939	13.636	13.8503	8.57339	37.6985	49.2766	38.1526	39.5587	33.2531	37.6167	103.59	120.657	109.825	113.619	104.705	111.099	54.0615	52.0637	38.1009	30.2216
244	166.032	149.029	10.8862	90.2545	87.0534	103.837	95.0427	138.681	112.696	135.043	177.163	151.515	112.851	170.709	179.661	199.99	200.096	200.202	194.107	268.651	230.904	126.767	126.774	131.112	149.521	127.594	160.286	119.33	145.805	145.72	122.354	125.426	166.704	185.942	226.234	165.71	180.321	217.36	234.792	102.129	130.815	133.063	148.571
245	278.161	279.169	10.8862	63.6276	60.616	70.521	62.6226	92.9019	76.3452	89.5308	121.491	103.96	76.7192	115.458	121.3	131.282	132.254	133.226	130.133	176.72	156.678	80.5562	84.5354	83.8643	99.4243	84.8312	105.937	75.8427	96.9355	93.1962	75.9107	81.2828	103.032	115.18	147.29	102.82	118.213	131.69	153.936	69.6059	85.5893	86.7115	93.2917
246	290.122	291.13	1.44417	37.7203	40.4303	30.059	39.7812	26.4822	34.3422	40.4277	8.51678	28.3662	39.1595	32.0817	30.8319	47.6181	46.5174	45.4168	48.2853	36.8438	37.0969	19.2165	42.8804	37.8609	32.534	36.601	31.5319	59.0436	54.3845	57.2812	62.6619	59.4927	49.443	71.5331	56.8311	76.7504	63.2293	59.5744	62.1765	45.6808	48.3949	44.5761	44.644
247	704.141	364.069	1.451	147.713	150.331	185.091	151.642	206.153	165.761	72.3612	1973.21	225.682	121.979	102.527	81.6561	0	1.22001	2.44002	1.94479	0	0.321596	4941.78	325.306	195.825	184.578	174.712	207.109	53.1717	62.481	63.515	67.0996	61.6222	60.4114	15.8194	12.6282	13.1691	12.0266	15.1589	14.2728	115.652	117.391	111.668	114.255
248	316.091	317.098	1.45785	84.6373	82.8086	81.5206	84.2465	78.5509	85.1189	46.8248	27.8788	39.7453	48.8638	40.2417	44.521	29.0389	25.6559	22.273	26.5675	19.7466	19.309	48.5123	68.6405	66.215	61.8838	67.4626	65.473	52.7669	52.2908	53.6817	58.8519	58.138	49.7151	46.3193	40.3692	42.3844	39.083	38.0318	37.0962	54.3416	60.4387	55.5896	57.7037
249	383.045	789.107	1.451	58.805	55.8767	56.203	53.0119	56.1547	54.686	18.6822	35.8309	16.0822	17.5491	15.5732	15.6631	12.8578	11.2949	9.73212	9.61199	12.6966	11.8525	50.2456	47.6511	49.3452	47.0653	50.1464	48.7034	14.2577	11.3389	14.112	15.2119	11.2339	8.68355	10.7835	12.0348	6.5354	7.34258	6.73748	9.11751	36.9699	27.1535	24.4147	25.0057
250	548.091	571.05	1.451	13.4963	11.9853	19.7852	11.5655	20.6048	14.3728	25.4505	157.66	30.9248	19.1377	23.9644	24.5622	1.56615	1.09077	0.615389	0.3569	0	0.677461	9.173	5.49841	6.21928	8.37824	6.13171	9.49184	13.2419	14.8947	15.2918	13.1063	12.6161	13.7922	5.29637	4.95735	5.75942	5.60732	6.0675	6.80644	24.3139	16.507	13.6317	13.2677
251	574.48	597.472	11.0621	31.221	33.7715	27.8598	34.5873	17.0154	26.362	49.0713	56.5981	65.8311	60.2493	80.6554	58.8092	128.299	121.874	115.449	107.983	144.847	148.334	21.0967	21.4343	18.8332	22.6483	23.7826	15.7437	78.7002	72.2443	59.0998	80.3386	69.5852	78.4629	184.061	195.404	156.962	188.271	169.633	178.912	58.4173	71.5584	74.7659	75.5086
252	418.324	441.314	11.1236	184.736	187.245	232.258	191.725	314.103	242.87	316.016	443.357	376.047	280.437	392.972	418.407	567.837	583.931	600.025	539.23	788.958	667.282	235.578	233.703	239.361	269.817	218.7	287.979	266.975	315.807	324.058	265.68	284.651	357.655	480.318	598.516	394.485	457.598	515.235	615.029	287.798	311.143	304.396	337.218
253	752.251	388.124	1.29377	64.2346	70.8149	49.8049	68.5576	38.0524	52.8808	14.1197	6.80113	10.2932	19.7471	11.4697	11.5571	0	0	0	0	0	0	42.2634	81.4989	70.5134	54.8836	74.5074	53.6941	22.9061	15.8532	18.0234	22.5626	25.0591	17.4364	0	0	0.0143224	0.000107099	0	0	26.7701	25.7295	25.7854	25.8093
254	450.2	451.208	1.2801	55.0793	58.6026	32.22	43.9977	27.6975	42.2163	1.95177	0	0.263604	2.97247	0.70757	0.709105	0	0	0	0	0	0	30.5517	47.7361	45.5965	39.1136	44.2104	38.959	1.98352	0.131729	0.965978	2.53443	2.96509	1.01596	0	0	0	0	0	0	16.1309	14.5069	11.6683	13.1448
255	478.384	479.391	11.1031	305.395	335.227	265.523	343.059	214.686	276.896	179.524	168.486	211.283	238.973	213.978	172.002	111.621	117.165	122.71	133.161	109.197	111.058	359.57	334.035	346.837	322.571	352.813	300.107	296.258	209.802	266.322	287.336	312.868	303.205	162.366	171.652	218.247	191.78	172.233	144.426	232.248	269.547	263.424	275.271
256	685.573	703.57	11.0963	43.0564	44.7521	48.3581	44.8865	71.9734	57.8883	66.3706	102.304	89.1966	62.2154	85.6675	93.8863	117.739	123.478	129.218	101.849	177.9	138.179	66.566	56.3663	48.0811	69.2563	51.4788	74.1525	61.5547	85.8198	80.5738	69.1856	66.571	83.9881	118.318	134.276	98.5495	110.773	105.98	137.894	46.185	68.8911	71.0322	77.1826
257	332.088	355.078	1.31428	347.125	376.236	381.096	372.123	346.519	327.914	100.2	51.7132	86.5728	91.4526	87.9251	94.6674	10.4383	10.142	9.8457	9.11683	9.58663	10.9767	157.43	343.47	358.41	311.651	356.868	335.1	71.5617	78.4351	72.1853	77.7343	79.6121	69.5768	24.7795	25.696	25.7752	25.5646	28.4447	27.4239	135.807	143.583	144.142	160.246
258	313.095	314.102	1.32112	808.38	895.377	738.745	873.08	710.287	801.603	216.403	143.482	189.249	213.757	182.813	196.312	100.957	94.0973	87.2377	94.6396	98.6163	92.5549	898.248	1096.42	1068.26	883.964	1017.09	934.936	216.444	203.991	214.962	244.089	236.98	208.048	181.764	187.053	177.996	172.104	177.337	173.5	432.979	457.234	438.774	449.127
259	498.223	499.231	1.2801	837.621	1041.53	661.123	815.498	568.721	809.816	164.17	72.4503	121.469	163.889	118.272	132.971	0.427842	0.213921	0	1.4822	0	0	1006.57	1215.02	1230.52	1023.36	1122.71	949.317	205.867	177.343	197.86	206.554	216.813	186.655	16.035	12.5361	20.6923	15.9651	14.5301	14.8487	397.851	411.289	390.247	397.438
260	774.557	797.547	11.192	17225.5	18579	18935.7	17051.1	21530.2	19067.8	19134.3	24168.8	19552.4	14088.7	23094.1	22150.4	4882.21	4682.1	4482	3385.21	7144.13	4936.45	18531.2	19488.6	20687.9	24074.5	21577.8	22997.3	16258.2	20532	18052.7	18908.9	16180.7	20850.4	8895.73	11170.1	8914.96	9181.08	10647.9	9543.12	13896.9	15474.7	15491.4	16309.6
261	612.497	613.505	11.192	1599.11	1758.39	1820.75	1684.22	2022.34	1883.35	1906.75	2462.5	2078.24	1554.64	2587.05	2432.93	444.864	448.712	452.56	350.097	657.166	505.691	2346.08	2449.72	2545.55	3094.1	2855.02	2767.6	2041.75	2709.51	2248.46	2532.34	2000.3	2591.87	941.196	1188.43	1003.28	1054.77	1115.2	978.038	1119.12	1780.76	1861.94	2105.49
262	328.033	346.067	1.20483	140.193	127.24	92.8828	122.266	79.8389	113.236	106.155	500.349	109.203	116.355	92.364	82.2797	39.1934	38.0375	36.8816	43.9413	34.2178	36.9127	106.762	76.2553	77.5748	69.4641	81.1335	68.2118	92.3478	84.7079	74.5536	92.769	97.7835	79.6984	39.5891	40.9108	46.2941	43.3541	44.5535	34.0376	110.105	109.851	107.727	109.478
263	590.192	307.094	1.26635	934.527	1077.56	764.624	1030.97	595.276	796.411	203.651	111.9	182.806	242.607	176.886	171.882	6.98458	6.85902	6.73347	9.73099	5.03632	6.94906	711.13	1065.68	1046.69	745.43	1053.35	768.561	201.717	145.546	170.764	206.396	218.477	175.757	15.3281	14.7846	22.263	18.9035	15.0507	9.90196	369.977	382.091	363.346	373.225
264	515.157	538.145	1.26635	35.8039	39.6755	29.615	40.8453	24.2495	29.8107	5.13355	1.0745	3.25888	7.13435	3.22723	2.27928	0.0816225	0.0409594	0.000296202	0.0213293	0	0	28.631	39.5341	37.8247	28.974	41.123	31.3376	4.03944	1.85445	3.38071	5.12305	5.48015	1.83836	0.0377279	0.104348	0.00282992	0.0742091	0.0088023	0	11.8573	12.6517	13.1011	11.7574
265	796.64	797.648	11.1852	56.7055	50.1435	70.12	62.2402	91.1093	63.6692	66.8465	93.2695	84.9412	61.4436	84.9566	80.5704	60.0265	68.5162	77.006	66.0659	88.5205	69.9918	63.9349	60.811	58.752	71.2198	53.8494	76.706	65.6751	74.6258	87.7036	58.1381	69.9272	90.304	57.5241	74.8224	69.7122	88.8516	66.1373	94.253	57.7724	60.6142	64.1819	73.4949
266	118.046	136.08	1.26635	149.852	148.177	140.384	152.713	127.923	152.048	106.774	76.6614	87.3112	104.419	92.4659	95.4102	26.5587	27.5626	28.5665	30.2368	24.2718	23.9299	147.167	165.857	165.717	142.451	166.293	140.125	79.7841	76.2648	75.3371	81.2655	87.5368	84.2383	39.6316	38.3428	50.5869	43.3864	47.7107	44.1402	81.0455	89.2997	89	89.2362
267	450.386	473.378	11.0963	1.14863	1.05889	1.56275	2.5041	0.425417	1.26413	16.8479	17.5547	21.0933	21.1005	24.4973	16.7393	145.209	147.876	150.542	168.268	135.514	156.017	1.37004	1.89245	0.692514	1.64454	2.23124	0.950729	43.8586	34.2256	38.45	40.6111	44.9391	45.0044	120.797	137.634	154.529	142.478	129.447	113.171	39.1436	44.1855	42.0977	42.8588
268	394.338	377.335	11.0143	5.51336	3.05432	4.07287	5.29613	5.64063	3.41464	7.40796	6.25645	7.83495	7.3384	9.74326	8.46068	32.0295	32.3537	32.678	36.6261	40.4857	35.2376	1.65164	1.61097	1.30904	1.32868	0.765821	1.79384	17.9448	18.5111	17.0014	18.7229	20.6835	18.8177	35.6944	36.4608	38.3447	39.0929	40.1254	37.3991	6.94483	11.6065	11.2267	16.4851
269	157.043	315.089	1.39632	26.8892	28.9486	17.5925	23.2369	18.8267	24.8753	31.058	11.5303	23.4306	28.494	27.3934	25.9557	47.7677	46.6028	45.4379	48.9183	43.3326	39.2828	10.027	15.8663	13.8161	8.80757	11.4619	11.7341	33.1258	29.9005	33.5255	35.9775	37.0247	29.611	38.8181	32.2366	39.1398	32.9814	34.9566	35.838	33.3167	31.4476	30.4662	30.2679
270	453.015	436.012	1.40315	47.4883	43.543	52.3195	39.2347	55.7226	45.681	80.2981	76.0274	89.8604	56.7487	98.9388	104.382	86.1228	85.9787	85.8347	75.1052	111.199	95.9586	2.01756	7.80053	7.77441	6.02327	7.66695	6.96209	50.9794	67.5034	64.2516	54.2179	51.4628	70.6662	84.4207	97.6551	62.0012	74.5706	95.4148	101.091	67.2107	52.5288	48.4141	51.1193
271	396.014	379.011	1.39632	58.7816	52.8664	78.7583	56.7505	86.2235	64.6171	82.4958	4760.86	286.387	106.127	136.892	105.962	74.6602	71.8743	69.0885	59.7504	92.118	83.3908	208.414	30.4953	26.334	34.2621	29.6558	36.6536	51.9087	63.8307	62.263	51.9182	51.3526	67.6139	69.9954	81.4454	54.8702	63.3618	77.5297	86.9672	61.9075	61.8589	60.9588	57.6526
272	480.107	503.097	1.39632	138.692	163.186	140.591	161.43	136.741	139.868	5.51871	0.985208	5.1625	7.26711	3.542	2.34431	0.486022	0.243011	0	0.504928	0	0	53.2502	122.407	118.178	100.382	120.575	113.739	11.2606	6.93442	8.52962	13.4612	11.0956	5.65281	1.46957	0.271362	2.61026	2.27748	0.573626	0	46.448	48.1075	49.2049	49.9917
273	393.976	394.984	1.39632	176.663	156.951	176.746	144.726	179.042	161.18	314.959	327.523	330.893	221.982	354.028	360.666	307.22	295.959	284.698	246.314	369.458	314.255	6.53894	15.8162	15.1661	11.8131	15.4885	14.1577	194.511	227.348	220.741	198.686	190.095	242.702	273.328	313.18	217.219	239.814	295.611	311.461	252.117	192.42	175.308	166.029
274	566.041	549.038	1.39632	42.6792	40.6542	47.2751	39.4195	48.7916	43.9993	54.2812	2829.53	178.472	65.4276	85.6992	66.4188	47.8335	45.4987	43.1638	37.281	58.4481	50.3329	47.292	12.7466	12.081	11.4505	13.2164	12.7247	31.8589	42.7137	39.4549	36.2233	29.4923	41.6879	46.6691	54.1165	35.4947	44.0701	48.6669	55.8884	46.0793	44.2372	36.3056	36.4715
275	240.952	241.96	1.39632	14.6683	14.9841	17.3648	13.7299	20.3105	16.6239	24.7794	27.7108	29.5021	17.9252	29.6505	30.9988	30.9878	30.9799	30.972	26.9335	44.7523	36.4194	2.20871	4.68547	4.45086	5.17369	4.87512	5.41873	17.9669	20.7206	20.6139	17.6228	17.4004	22.3881	26.3319	32.053	19.4898	24.6665	29.3993	35.0336	19.4209	16.6307	15.5512	15.0599
276	157.079	315.14	1.36897	32.1872	42.4774	22.0867	31.2958	25.7622	36.3401	21.2515	5.92575	20.3406	22.1407	18.5575	20.0447	91.3683	85.696	80.0238	96.2202	80.5387	79.1294	46.0982	59.2824	45.1629	32.5456	38.1124	38.8298	36.0762	36.7831	29.8705	37.8912	35.8879	30.9681	68.3264	67.1327	73.7192	62.047	58.9619	64.2461	43.8363	50.2744	48.3669	50.8344
277	283.102	284.109	1.36213	43.8999	41.8634	28.0316	41.8326	25.4847	36.8898	61.7257	39.4033	53.8862	68.9879	53.2276	54.6121	66.4154	63.9238	61.4323	64.2335	59.0541	54.3021	24.9201	28.794	27.7873	25.0366	26.9245	22.4832	82.2602	79.8757	74.8208	90.1296	86.04	76.4891	73.6003	66.7769	75.6143	70.3571	68.4453	64.1393	52.0577	56.2151	54.5337	56.9139
278	768.57	791.558	11.0348	229.488	207.276	185.897	199.659	159.593	168.906	139.632	140.634	176.976	156.797	158.486	134.398	57.8345	57.9628	58.091	62.0203	55.6188	59.6404	353.626	340.033	339.562	311.522	346.739	298.257	277.612	212.177	225.958	265.808	254.562	265.228	169.927	203.524	233.483	226.033	171.929	135.095	203.794	176.274	157.164	150.748
279	682.554	700.588	11.0279	23.8142	24.4495	26.3826	25.3993	44.87	27.6422	32.6424	47.6324	44.7586	29.7031	45.5888	45.2586	47.5821	53.0484	58.5147	46.7063	76.7842	56.0581	34.2487	31.6746	31.4988	37.5213	33.8101	38.2768	35.5597	47.1523	42.4606	32.8186	28.9017	38.6539	47.8973	60.245	43.5203	48.6662	51.0905	66.7917	23.4469	30.1369	35.3457	35.2208
280	270.095	271.093	1.38263	8.18979	5.72358	6.65807	6.2918	4.8219	6.10561	23.8327	13.7628	19.7198	22.3352	18.674	21.3341	24.1686	23.6226	23.0767	22.215	16.4759	19.6981	0.916203	0.00487822	0.00272118	0	0	0	17.5804	18.8313	15.6957	18.6544	19.9518	16.5632	26.3413	23.3356	31.1685	27.5034	25.0785	27.7475	11.3927	11.5986	11.4857	12.4463
281	574.482	575.489	11.0143	0.332985	0.00949256	0.441688	0.845037	0.102284	0.148316	0.75928	3.36471	2.22425	4.45741	5.28446	3.9848	19.7821	20.2684	20.7546	22.6514	18.5605	18.6639	0.864157	0.36166	0.515204	0.352405	0.512973	0.600321	7.90842	8.26344	3.88159	6.83666	5.49473	6.49786	26.2854	32.1888	34.7644	35.2878	29.9378	28.3369	2.92747	5.63004	7.16559	9.10679
282	649.517	672.526	11.0211	129.151	122.343	119.981	128.135	150.926	127.961	128.94	173.378	168.113	124.08	159.969	156.715	206.772	216.658	226.544	216.289	263.591	231.36	145.944	132.338	126.965	142.138	131.158	139.197	138.999	142.532	135.955	134.603	128.848	144.358	247.823	283.065	248.405	261.613	234.717	264.367	130.212	137.98	130.396	141.777
283	428.38	429.388	10.5512	80.2747	85.7338	59.3917	63.6498	67.4259	73.7109	94.516	101.815	91.5076	86.1993	104.726	109.523	151.417	157.558	163.699	182.18	160.512	153.224	79.6622	62.1537	67.7625	103.299	61.0181	72.4612	53.3968	77.4273	93.3875	62.187	57.7804	80.0601	118.272	147.432	136.442	127.077	144.502	144.624	81.7503	87.3323	83.6146	90.7213
284	219.118	242.109	1.77058	88.021	98.9236	101.826	104.393	104.073	104.536	85.7499	34.8795	74.7611	69.545	76.8958	83.9474	55.419	55.4589	55.4988	62.3224	62.9157	53.9429	42.7028	105.854	106.234	101.131	107.095	102.213	66.3769	75.6006	78.6766	70.5529	70	71.0826	59.7684	47.3721	52.9395	46.6027	53.324	64.3579	63.0259	69.5016	66.9377	78.4775
285	439.368	457.366	10.558	238.984	229.901	273.615	253.239	331.534	270.132	324.762	448.284	376.285	273.86	404.659	393.308	593.254	601.627	610	546.208	797.992	634.36	247.074	227.989	247.444	286.063	255.416	290.62	307.607	363.557	352.426	314.778	298.471	378.655	534.563	653.929	495.077	521.305	569.036	640.179	313.419	328.315	315.021	325.364
286	330.119	331.126	1.7911	16.3983	15.1381	11.0756	12.191	9.12549	14.617	73.4499	31.5055	55.1637	69.3715	51.7705	60.8527	97.187	93.9553	90.7235	101.611	85.9524	80.7309	16.014	11.4699	10.8058	9.39255	11.2381	11.2469	87.6791	82.0841	87.795	87.3986	92.4704	77.462	122.577	101.44	131.526	104.365	114.502	115.667	54.1078	60.5926	56.0115	60.1081
287	950.599	968.633	10.4847	149.06	147.416	137.615	136.056	136.839	127.455	70.3101	90.438	76.3055	64.8615	98.2796	79.8203	149.88	158.235	166.59	154.231	151.096	156.543	206.01	192.089	207.702	231.254	213.899	211.426	85.8589	108.166	103.235	98.1829	97.857	129.339	215.44	283.328	236.79	236.904	256.104	255.611	170.261	150.831	132.425	150.995
288	250.056	251.064	1.81843	48.1917	46.6945	45.1711	50.4221	38.7448	46.312	26.5932	25.7734	21.3809	22.4343	20.6169	20.555	2.41147	2.07341	1.73535	1.49517	0.0816638	1.53488	34.8521	45.9749	43.0396	40.0715	47.038	39.9225	15.6827	13.3064	15.2766	15.7914	14.5597	14.3315	5.10856	2.91932	6.47436	4.13873	5.39415	3.87026	21.3518	23.8379	24.7037	22.3372
289	762.171	763.179	1.8116	499.351	595.382	483.734	589.436	589.257	689.083	169.916	131.095	158.299	184.947	141.595	146.913	17.6304	19.1323	20.6341	37.2756	7.37927	14.8104	638.237	884.019	1110.76	806.118	942.181	782.619	171.458	150.265	162.104	176.532	171.417	155.919	36.3296	24.8612	53.9051	39.7262	31.1071	22.3774	227.287	269.648	265.39	276.623
290	282.085	305.077	1.78427	193.045	205.993	193.715	199.919	183.039	199.184	154.228	134.993	141.165	145.796	133.91	143.176	27.2416	27.2432	27.2448	28.2425	24.1767	18.9457	204.999	251.185	251.882	219.468	243.596	225.961	156.054	147.445	154.754	158.536	151.154	151.113	55.3553	56.9728	52.1079	51.8181	52.4624	58.9853	141.252	144.65	143.098	143.025
291	511.186	512.194	1.74323	57.5226	40.5858	36.0865	35.4935	17.7649	32.2424	145.086	87.9953	123.151	142.017	118.749	117.769	7.35449	8.31555	9.2766	15.3855	2.49876	4.86759	1.03401	2.4067	2.94142	1.47748	3.05135	1.73018	82.3654	68.5538	80.929	88.0791	79.7618	74.5414	13.937	10.9189	17.8268	13.9939	10.9081	11.8679	42.7702	51.3507	46.3618	48.3894
292	236.03	219.027	1.74323	1.20103	1.66619	3.37141	2.07563	3.03267	3.15311	3.84	170.364	12.2218	5.9755	5.20398	4.09733	7.11618	6.95373	6.79128	6.9715	7.92164	7.78497	98.1213	4.96574	2.37843	0.424066	1.64302	1.64978	1.90097	2.7916	2.89499	1.68626	1.68288	2.54404	7.13659	6.30892	4.21971	6.78552	7.57593	7.63459	1.86723	4.40086	2.91693	3.41031
293	191.057	405.117	1.74323	15.909	13.172	16.3302	16.2632	13.9079	14.6062	19.4418	14.797	18.603	19.2056	16.8823	16.1444	30.2413	29.6478	29.0543	31.3291	29.9342	27.9918	12.9962	12.8964	11.2125	8.33065	14.1617	9.32326	14.4589	13.7397	15.4564	12.9722	12.5951	13.6084	22.7792	26.9765	25.2659	25.6915	26.9282	25.2301	13.3553	14.7703	15.5884	15.6377
294	736.518	737.524	10.6127	100.365	88.2937	97.0822	105.804	95.0047	92.5773	43.4828	57.046	57.249	47.6603	73.8319	55.865	44.101	47.4057	50.7105	39.9358	47.311	42.3806	180.122	174.183	183.442	204.956	189.056	193.684	66.9527	71.1736	71.9845	69.3262	61.7159	80.6796	100.401	118.995	104.224	109.461	104.1	110.784	80.1933	79.9407	91.3832	83.4651
295	394.339	377.335	10.5785	21.0576	16.6778	27.7899	19.0745	34.5089	26.6318	69.5687	97.53	82.5953	63.9013	94.9926	91.3771	738.732	752.249	765.765	718.841	828.364	715.534	18.2623	15.9241	13.8517	24.2965	14.8297	20.2535	135.209	175.367	169.506	146.58	153.55	184.964	471.017	531.95	503.047	488.391	529.995	550.185	129.584	144.872	141.995	169.238
296	626.15	649.142	1.75692	226.687	232.198	186.723	213.169	144.442	184.933	195.914	200.691	200.599	213.576	185.974	187.958	38.3584	38.7679	39.1774	61.4154	17.0028	30.1767	305.471	272.54	255.271	200.703	266.293	204.122	232.633	176.228	203.307	229.867	226.341	218.645	53.5421	35.7802	63.8699	59.6498	37.8244	35.4259	142.994	146.99	157.39	160.438
297	772.54	773.548	10.6127	2207.77	2045.32	2096.18	2103.03	2019.53	2063.76	1160.48	1395.69	1293.3	1080.48	1475.42	1344.14	955.016	940.309	925.602	829.683	979.691	906.175	4557.09	4502.35	4824.02	4864.42	4783.67	4901.62	1599.63	1631.85	1674.83	1626.19	1582.63	1977.29	2002.23	2308.5	2091.99	2136.31	2226.38	2158.98	1682.66	1866.27	2085.23	2034.65
298	520.382	543.372	10.4847	77.5926	62.4247	62.0429	64.4263	64.9126	62.1068	147.307	172.605	158.498	152.016	206.581	176.918	267.697	278.823	289.95	245.204	324.038	309.184	71.3633	62.3741	68.033	65.9019	67.4646	63.0665	177.368	176.91	215.857	181.468	167.369	299.679	244.094	448.247	273.019	307.129	360.128	341.969	177.043	151.759	130.855	143.308
299	208.189	226.225	10.471	4.2176	8.35309	17.1622	9.20868	15.5104	13.9708	22.4837	17.9124	37.219	11.3958	4.50044	9.51836	5.25429	13.1112	20.9681	11.842	34.9919	16.4672	21.7402	19.0855	6.62738	9.61291	10.7806	16.1082	6.19702	15.9362	12.6514	14.3511	6.54745	2.96258	10.1911	16.9871	9.68402	10.7929	18.6143	26.713	3.85943	3.163	3.93325	4.28521
300	284.276	267.272	10.471	11.0196	13.0751	13.9542	12.3038	16.1633	13.8331	14.3154	18.9248	20.4246	7.71178	12.5287	14.1945	10.6145	13.752	16.8894	9.94739	28.5158	16.4893	16.8833	16.1465	12.571	11.6028	12.7625	14.3566	4.42213	11.4262	9.81965	8.48515	5.94473	6.39402	11.0905	17.116	6.97122	10.0499	15.4894	21.2924	7.94783	7.00893	5.77737	6.39892
301	180.157	198.193	10.471	4.06181	7.87382	12.256	6.80367	12.2601	11.1014	15.5242	14.8885	24.959	6.83296	3.57349	8.6669	5.32527	9.19414	13.063	7.16666	26.4842	9.96985	14.5756	14.3158	5.26571	7.94657	8.39771	12.464	3.37911	9.57143	9.19217	7.29656	3.5863	1.62105	6.2407	12.6224	5.32041	6.60151	11.3621	18.1394	2.99807	2.83063	2.69461	2.33484
302	882.231	883.239	1.8868	431.009	423.145	328.533	389.379	270.191	372.691	414.692	245.939	364.2	438.815	339.766	369.995	22.9224	24.0249	25.1274	53.1535	6.77227	14.2942	270.455	301.808	335.808	231.551	332.063	240.368	273.62	231.863	260.743	295.994	257.749	240.26	50.3716	31.1276	99.0149	63.9006	41.3703	35.5226	228.219	257.056	249.801	258.872
303	320.065	321.072	1.90732	156.597	143.583	178.374	149.827	140.691	171.883	555.975	451.313	510.437	467.042	545.455	549.571	74.3561	70.556	66.7559	87.8947	77.5554	64.2	129.975	129.745	121.496	107.555	130.694	116.222	281.953	296.825	319.99	308.048	303.748	370.907	73.993	73.5861	68.3452	68.4471	65.567	72.5638	191.682	220.271	212.716	211.513
304	514.113	497.11	1.90048	66.5396	78.5892	76.9096	75.9498	72.1202	67.6087	29.9578	46.0667	32.7388	28.0047	28.1806	28.6442	9.8024	10.3081	10.8138	15.2273	8.79659	9.05613	78.0201	74.1333	72.609	62.639	69.029	69.9195	25.5367	19.6373	23.4261	23.2709	24.9638	22.2118	12.683	9.13805	15.8195	11.1097	6.99802	11.7644	43.7664	43.9046	44.5784	46.1984
305	586.444	569.441	10.471	144.937	134.485	118.341	124.959	123.721	122.765	86.4461	125.109	81.7095	68.4378	118.602	105.459	135.502	127.075	118.648	93.1722	161.996	120.56	185.008	182.724	192.16	178.224	178.536	168.343	65.8907	82.6667	82.3948	65.6923	68.9644	96.1492	140.269	172.224	134.458	134.365	142.579	175.23	128.476	119.57	107.735	108.113
306	314.123	315.13	1.8868	45.2321	36.3387	29.086	33.1802	18.494	34.9393	128.708	45.8772	91.6996	124.189	97.4707	112.19	231.009	228.098	225.186	257.719	210.5	202.938	4.0484	4.0907	4.62338	2.33708	3.99073	4.26714	121.883	128.613	122.657	131.24	133.599	118.563	167.994	139.191	186.409	142.513	148.383	150.26	92.3319	98.7157	95.9535	98.4377
307	376.236	399.226	10.4778	43.9487	45.6712	58.2361	43.4341	95.164	58.0134	54.8625	102.844	62.4017	28.9383	85.8191	85.3242	71.3054	73.019	74.7325	46.6508	120.645	76.7539	35.253	35.8115	41.3538	53.8552	38.1552	57.0996	17.4915	39.7121	35.8938	20.0034	17.3379	40.6197	51.5916	69.1122	26.1678	41.7882	57.058	90.5279	44.1784	34.3913	34.0107	33.3936
308	300.186	301.193	10.4778	9.85114	12.2649	17.5005	9.85831	31.4929	18.0298	25.5336	58.5951	27.3862	13.1874	49.8886	53.0976	41.4759	40.1958	38.9157	20.9677	78.2743	33.0882	2.08322	3.38037	6.22114	8.13369	5.91007	13.0307	8.11517	22.3957	18.2069	6.36501	8.08595	24.7662	27.5297	35.9851	10.2817	14.258	26.5419	45.4865	13.9581	16.0401	12.293	14.0087
309	336.333	359.329	10.4847	1.13648	1.08797	0	0	3.40468	1.20683	1.83258	7.67917	3.60217	0	5.95091	6.07829	3.02932	3.07492	3.12051	1.9695	11.5366	5.78496	0	0.687089	0.410204	0.993325	0.514265	0.553079	0.706649	1.73032	3.252	0.348765	0	4.63856	3.63393	9.78567	0.474839	1.92666	2.64429	8.44693	4.76032	2.39804	0	1.02103
310	354.107	377.098	1.87313	543.514	626.342	576.188	539.957	554.526	621.443	213.602	132.838	180.309	187.266	180.791	210.169	65.7138	66.7872	67.8606	68.3219	62.5196	58.1964	466.25	678.197	738.351	704.012	706.233	729.425	118.723	140.728	124.975	133.169	122.346	119.549	96.0541	91.0556	99.608	90.6283	90.827	98.1356	267.69	298.732	299.816	327.889
311	673.455	691.467	10.471	52.0017	43.7188	44.3877	44.7583	35.4525	41.9245	23.0683	24.7796	20.0245	21.2308	30.8521	23.9619	24.6077	26.0586	27.5095	22.0435	19.491	14.6042	61.3124	58.3569	62.0672	59.503	64.2458	56.9189	17.5016	20.7478	17.4933	16.337	14.822	24.6165	28.4874	36.2012	22.7779	25.3997	22.6422	24.3	31.2657	30.1236	28.1484	26.6917
312	194.174	212.209	10.471	2.7946	5.97174	11.8552	7.01681	12.3625	11.1374	16.7715	14.6603	28.0938	8.03358	3.33056	7.41881	4.61433	9.70521	14.7961	8.87784	27.063	12.6429	16.2986	14.7555	4.81878	7.1857	8.21106	11.5814	4.77924	11.9922	9.91026	9.42832	4.43926	1.92529	7.87643	12.9113	7.20775	9.49778	15.348	19.2644	2.44823	2.60331	2.55748	2.59831
313	566.274	589.266	10.4778	796.942	779.888	678.494	838.533	614.136	729.451	168.673	148.428	143.126	188.507	149.325	135.804	226.327	227.345	228.363	267.496	219.649	270.781	939.33	958.666	1069.2	819.198	980.686	769.655	223.257	179.328	169.557	235.299	217.35	212.906	321.917	350.89	425.692	435.14	383.652	321.325	351.951	438.42	500.604	487.046
314	226.104	249.094	1.75008	13.7431	11.5242	11.7872	11.4846	9.91263	12.9719	33.1591	15.0424	24.1376	29.1967	27.1358	31.94	164.002	159.249	154.495	163.186	161.436	141.25	1.02203	3.29842	3.67726	3.28627	3.33715	2.11068	39.5594	43.6079	41.1214	41.8263	43.5769	41.8014	109.563	110.605	123.354	107.536	112.342	112.551	35.2667	40.0528	38.6536	40.9377
315	569.449	587.456	10.7085	40.4715	40.579	31.9194	32.6383	33.4387	34.6118	28.6844	52.4214	34.5866	30.6253	44.4718	29.3785	27.2384	28.5206	29.8028	23.254	42.6419	26.5675	32.3163	37	33.8556	42.36	42.7336	34.7032	29.1718	45.5984	20.748	36.3796	24.1708	26.5159	45.5989	41.1842	47.7474	46.1229	45.8967	43.683	25.8872	42.9436	46.1604	40.8431
316	556.266	557.273	10.7016	2.639	1.82916	0.285147	1.31999	0.434426	1.13547	19.625	19.9089	25.4575	26.6691	17.5319	15.9794	39.5308	40.6239	41.7171	56.7171	38.4051	53.5763	5.62839	5.72077	5.98985	4.08452	7.1925	3.10519	38.3946	28.6992	30.7192	37.8459	39.2614	30.3775	35.2183	39.2091	53.6559	57.3505	42.3061	33.0245	38.2567	22.3248	20.558	16.93
317	908.587	926.62	10.729	23.3308	23.4761	18.1134	15.5981	13.764	12.8884	17.2741	20.9563	26.6312	20.5545	31.7468	16.5816	6.70267	11.0023	15.3019	14.5393	9.3381	13.7418	14.7293	14.6173	15.5562	20.4897	24.6692	17.4055	19.6217	18.6872	18.6456	23.2926	13.8915	23.103	1.99733	4.49367	10.1302	7.52214	4.26896	2.59758	24.4199	21.3522	20.9765	24.5438
318	610.184	628.218	10.7016	91.2228	93.6655	108.708	84.408	159.271	116.985	110.712	188.722	136.547	79.8988	152.237	165.017	137.641	141.015	144.389	115.328	240.365	167.56	89.7133	95.1507	92.3849	127.611	98.9093	141.086	60.0596	88.2086	84.2388	51.9422	50.7203	83.8364	107.208	143.668	69.5136	89.331	100.513	154.632	80.9664	83.1518	89.1749	81.7535
319	274.126	297.117	1.6748	47.7894	55.3682	24.5601	36.9709	19.1167	36.7287	82.8284	11.0554	60.2638	79.9684	57.1316	63.8839	50.8291	48.5667	46.3042	53.2702	32.8895	36.7305	14.2846	41.1505	43.1046	34.7752	35.3655	25.4864	101.828	101.596	103.972	108.358	101.056	89.521	74.1217	64.4042	86.6709	66.9834	61.9968	63.5184	58.5449	60.6243	62.1847	63.1041
320	378.291	379.299	10.7016	9.27144	2.44898	3.8862	5.35466	6.20829	7.37451	95.1323	106.625	89.0971	86.8422	110.022	89.2228	250.789	257.432	264.075	225.534	240.433	209.919	2.56651	4.70177	1.82933	5.14085	4.44429	7.59814	99.5133	130.235	117.614	115.269	108.295	143.692	234.354	274.052	253.085	241.527	263.681	261.046	102.635	106.345	108.233	118.044
321	566.433	584.443	10.7016	1664.18	1692.53	1445.71	1418.82	1681.46	1429.28	1582.24	2214.05	1478.64	1166.16	1771.74	1771.2	1130.93	1209.06	1287.19	917.393	1917.44	1232.88	1132.43	1183.01	1241.73	1636.68	1585.65	1349.98	1041.29	2148.36	1081.31	1543.89	928.412	1210.19	931.832	1170.32	680.88	760.613	1130.5	1204.39	2104.1	1954.87	1714.34	1600.13
322	574.48	575.489	10.7358	0.102164	0.305232	0.422617	0.454917	0.364978	1.24823	1.84282	2.92993	5.60554	6.86758	5.35155	2.62302	59.7289	53.151	46.573	47.2252	61.8737	57.784	0.83114	1.09089	1.10754	0.447076	0.688535	1.1335	46.6927	33.5249	28.879	40.6502	36.6203	41.1627	68.4089	62.7755	69.7668	75.3781	70.2173	64.3651	13.1034	19.7105	21.1695	22.7397
323	426.364	409.36	10.8042	49.3241	52.7697	31.6204	44.4092	31.2212	39.9332	66.1735	58.6318	73.3611	80.1358	74.2569	66.149	169.309	164.558	159.807	194.988	149.33	162.979	38.0152	34.2416	32.8547	31.013	33.1562	29.4482	66.8171	66.8138	67.2878	70.4906	66.3872	67.9816	115.049	127.153	141.543	130.83	113.077	98.2513	72.9741	80.8973	76.8342	77.3989
324	468.396	451.393	10.8042	42.3293	30.5169	32.4084	33.0746	23.2876	26.3257	41.3834	45.1263	51.283	50.3282	56.7119	38.6408	48.1777	50.7446	53.3115	66.1626	46.6971	68.2096	20.6569	20.6874	19.105	20.7062	22.0234	22.3552	49.1896	43.259	42.758	39.3635	48.0918	56.5884	40.3161	41.7212	47.1132	50.8215	36.9575	40.4817	39.1321	47.4403	46.8071	48.43
325	304.09	287.087	1.48518	4.89149	2.21294	2.96161	3.52769	1.71718	2.65073	16.5761	3.16921	12.0088	14.8054	12.1932	12.3789	5.17306	4.99434	4.81563	6.74363	1.67607	3.08301	0.612159	0.334929	0.542267	0.768508	1.18966	0.781456	24.8319	24.3764	26.9425	27.7419	26.7972	23.8195	18.9309	15.0778	21.4068	18.0017	17.7292	19.2626	8.35439	9.53439	8.85176	9.69726
326	197.076	198.082	1.51745	16.3915	16.329	9.16398	10.5133	6.68531	12.0269	28.576	21.2163	22.6914	27.3751	23.132	25.7858	24.5807	22.8764	21.172	26.9437	26.3235	22.4103	0.231219	1.30618	1.26381	1.13695	0.713757	0.87413	15.2996	16.1555	17.2739	16.5237	16.2189	14.091	22.1594	21.3791	17.2184	17.5493	17.0811	19.4465	16.2479	15.8265	16.3936	16.7618
327	606.306	607.314	10.7495	51666.4	52407.3	52111.9	54555.6	48683.1	54680.6	26066.6	24222.5	26165.8	29070.2	23082.6	30392.3	6381.44	5980.15	5578.87	7286.58	5807.82	7277.15	59833.1	59233.9	63561.8	55114.9	58030.5	51411.5	37564.2	28328.2	35467.5	39490.2	42511.7	41209.4	7655.2	8173.76	9168.43	8505.97	8327.41	5969.7	33060.8	39252.2	39538.6	40608.4
328	454.127	477.119	1.55175	111.845	129.012	111.719	123.517	95.3694	110.697	21.0458	8.24128	20.4357	25.3993	18.5322	17.9456	7.95746	8.95014	9.94281	12.7908	5.94255	7.75911	68.7898	140.275	135.217	121.048	145.194	123.422	26.4122	22.3898	23.8825	28.753	26.1117	17.1294	9.02799	6.49562	14.9186	10.6199	11.5567	10.062	48.0784	50.2464	52.6559	56.8448
329	260.11	261.118	1.52442	70.3942	82.8507	60.1554	72.2438	58.2381	74.1709	98.4903	31.8199	72.2474	92.9557	75.679	80.3168	113.404	105.935	98.4671	108.658	103.131	88.969	36.6203	73.2302	75.4239	56.0841	65.0323	59.9625	79.9159	75.2854	77.4643	79.0815	82.8206	72.3265	106.146	89.0311	103.494	86.1202	89.7789	92.6106	74.701	80.192	81.0329	86.1299
330	642.459	660.493	10.6811	75.5271	75.6802	84.4907	68.5465	112.739	86.9453	80.0407	133.009	100.373	61.2263	117.74	110.941	133.673	135.782	137.891	97.6556	201.059	136.911	63.1816	58.3973	65.1493	79.5045	61.9716	83.5735	46.3751	82.1647	59.9855	50.2705	36.6717	71.3818	112.345	138.86	81.1372	93.5024	113.884	141.422	85.9323	72.737	66.9799	65.8355
331	622.302	623.309	10.6674	654.485	503.537	401.672	496.084	267.408	393.767	1067.26	1005.85	1166.97	1398.63	1052.1	1075	1397.61	1403.36	1409.1	1753.97	1334.17	1742.09	577.339	519.416	526.259	374.202	452.64	313.486	1847.53	1193.52	1355.48	1865.01	1932.15	1559.15	999.029	1085.85	1350.07	1282.37	1181.34	927.04	1078.77	1173.19	1140.47	1168.36
332	102.05	120.085	1.72273	609.973	631.558	580.292	608.61	623.455	652.492	471.41	369.222	382.409	403.283	413.205	424.193	79.4645	77.9895	76.5146	78.7674	73.5305	68.816	597.817	651.994	711.313	580.617	668.365	561.93	272.779	267.999	290.982	295.315	298.054	318.348	125.874	127.232	135.339	120.416	132.489	123.956	343.494	389.114	389.07	396.449
333	626.478	627.483	10.6674	396.022	388.482	365.687	388.897	349.621	349.543	204.314	269.567	241.714	186.191	270.036	228.036	260.057	270.427	280.798	235.516	303.146	241.68	656.869	610.144	632.931	629.406	673.509	583.174	258.354	304.132	251.11	288.335	235.143	298.124	358.825	445.218	387.37	404.845	406.3	420.011	355.916	363.664	329.34	316.32
334	662.192	645.188	1.7364	84.6693	90.1906	68.0203	89.5298	49.8413	74.227	22.6086	25.1194	22.1541	30.3346	19.0662	14.5967	12.5939	11.8691	11.1443	18.8047	3.67955	6.81503	49.8019	59.5394	64.1038	43.5385	60.9331	45.0841	33.4706	25.2907	25.7795	35.7931	28.9758	23.3025	17.4007	14.6341	26.6169	21.4778	16.1388	10.4337	40.0484	43.459	42.3735	44.9922
335	392.082	415.071	1.74323	97.5324	98.4543	94.3166	96.373	93.9769	93.1657	94.9899	134.54	92.9294	80.6033	85.2452	93.1125	141.242	139.256	137.27	142.934	131.718	126.554	152.513	79.076	78.9989	56.9348	73.0286	68.3367	53.0134	58.1769	55.4477	52.4634	50.3954	53.2634	103.018	108.792	102.745	103.267	104.287	95.3049	117.976	86.1681	74.9316	71.7681
336	260.223	261.231	10.6332	2.7082	1.00835	1.69674	2.27258	1.33939	1.63257	22.0731	31.7544	28.0834	21.7323	30.1834	30.8011	38.6824	44.0083	49.3342	41.7084	53.1414	49.2628	0.657275	0	0.233904	0	0.332078	0	22.8914	28.1022	28.0101	23.2932	23.5352	29.4092	43.361	55.4545	38.9733	46.0917	51.1162	53.9737	16.1126	23.2369	24.6341	29.041
337	946.621	969.611	10.6469	200.345	185.138	152.865	184.028	141.623	150.247	57.9517	63.894	69.2501	55.2546	73.1325	53.1212	84.676	100.586	116.496	106.677	89.2569	114.376	329.361	294.786	306.255	307.982	322.975	289.744	92.2875	99.9315	90.2394	105.612	101.895	110.77	161.749	226.385	205.926	208.045	188.411	186.289	172.893	153.813	141.53	156.4
338	665.082	683.145	1.7159	26.0935	31.0649	36.4278	38.1358	39.554	30.9899	9.46702	35.6735	12.1388	11.04	6.15017	11.5279	0	0.61947	1.23894	1.54785	0	0.0305902	48.3093	51.9647	51.3555	53.6809	54.5805	55.2607	15.5657	12.7777	13.9551	12.042	11.2781	11.3078	0	0.525287	1.81463	0.615107	2.67085	0.68437	11.1637	13.8607	12.8575	11.7018
339	331.217	354.207	10.6742	146.675	150.311	183.332	152.093	239.834	182.543	209.118	281.699	222.092	131.991	242.363	234.996	216.55	219.051	221.552	170.419	320.385	259.391	125.562	118.46	129.191	154.334	125.942	156.635	77.696	135.045	98.1636	88.9033	67.7683	100.549	114.981	159.408	76.7807	99.8572	122.88	150.129	171.01	141.775	112.935	81.4827
340	330.182	313.179	10.6742	75.4262	75.2858	88.4019	78.6869	117.446	93.3929	99.0302	135.054	109.676	69.7031	118.117	114.583	113.04	116.704	120.368	96.2186	180.22	142.69	64.5783	63.1005	66.5716	77.9157	67.3594	79.1806	53.9472	83.1145	59.5134	58.6808	44.9332	66.526	71.238	95.5681	57.3051	72.4974	82.6734	92.9305	87.6093	79.8215	65.033	49.4902
341	304.217	327.21	10.6742	5.14269	5.41154	10.6523	7.01459	23.6268	12.9644	15.4562	30.6406	20.4127	7.58314	30.3752	29.7355	41.1792	41.45	41.7208	29.1378	79.8975	49.7831	5.9897	5.88914	3.89514	9.10958	4.39418	13.5152	4.757	17.4145	15.2981	6.57514	4.52605	15.9077	31.3407	41.7121	15.2208	21.7971	32.1747	47.036	8.44455	10.5312	10.7522	13.0628
342	168.048	151.044	1.7159	216.925	249.616	245.579	258.241	250.47	253.176	191.423	219.774	170.824	166.082	171.069	185.422	25.8114	26.1692	26.527	29.5927	24.9642	23.3714	307.356	312.99	310.885	295.86	302.427	301.529	194.935	194.12	204.467	204.586	197.881	201.026	52.1927	51.4576	49.8717	46.8125	48.192	50.8975	160.523	172.556	173.323	175.443
343	688.515	689.522	10.6674	45.6948	38.5319	39.0934	43.3577	43.3349	39.8692	19.7099	25.161	26.7989	17.1085	26.3198	19.1355	30.3673	30.5162	30.6651	25.3416	27.7424	24.2557	22.7675	17.9942	19.867	23.4926	22.1913	23.271	23.5132	24.5743	21.4221	23.5314	15.6379	24.2322	31.7243	37.7102	31.3472	40.0963	36.9514	47.1832	38.9005	27.312	25.8279	20.4228
344	292.215	315.209	10.6674	0.363839	0.793765	2.52769	0.472601	4.60278	0.95256	3.97651	6.7963	5.91676	2.0028	7.81576	11.3306	27.7517	27.6748	27.5979	13.8966	52.0313	29.9239	0.589614	1.37736	1.2769	2.88781	1.24201	1.95934	4.06786	9.87186	6.28548	3.9668	3.12693	5.95139	29.8424	42.8839	21.2491	29.4432	34.736	50.8982	6.74128	6.19547	5.86516	7.88502
345	327.143	310.14	1.7159	562.071	533.861	438.343	503.356	373.836	484.215	566.075	263.022	430.056	565.001	429.48	459.715	64.5663	66.063	67.5597	78.1545	50.9675	50.8288	290.109	434.086	428.737	332.168	413.783	319.415	464.214	407.649	447.791	478.37	516.239	453.259	155.714	134.566	189.851	150.893	145.891	141.851	332.489	355.34	349.406	348.59
346	254.091	277.081	2.15157	24.2947	23.2533	26.12	21.6181	19.1501	24.4177	85.2039	55.2487	75.5281	75.7314	74.4717	75.5097	38.017	38.7446	39.4723	43.6567	31.175	32.8097	8.33215	13.5528	11.9391	12.0138	14.6956	7.96403	83.9978	75.3301	88.6141	86.5069	86.5871	85.3329	45.7176	37.0985	48.887	44.796	36.4285	41.5771	40.2077	47.0163	46.3989	42.814
347	340.142	341.15	3.0163	166.796	197.051	149.307	165.438	140.09	173.54	61.4493	47.0682	49.6985	70.0151	45.5321	52.7424	18.2001	17.2146	16.229	15.3473	11.2064	11.8925	187.833	182.307	190.253	153.072	179.492	156.555	33.8793	26.9622	32.4633	29.5084	29.1855	23.9216	23.1711	19.1794	21.4369	18.7139	16.5282	19.6966	85.8393	75.8259	79.6199	79.1571
348	479.314	480.322	9.36002	46.471	43.8772	32.8667	45.753	29.565	34.7157	136.778	116.069	128.427	163.397	140.846	121.322	332.759	332.871	332.982	364.312	315.407	329.285	42.9398	37.4348	37.093	28.4659	37.8072	27.5761	188.566	152.927	152.696	161.674	191.989	170.42	239.285	220.717	289.835	257.803	249.442	220.74	159.721	156.112	165.402	159.594
349	168.052	359.089	2.9977	52.1162	47.206	43.2167	41.7251	33.7387	45.183	248.245	218.349	214.568	240.715	212.247	237.028	80.6748	79.2581	77.8414	84.2384	72.5856	71.969	22.984	18.8414	19.9721	15.4179	22.2269	19.1913	177.423	165.563	176.691	179.776	175.99	171.914	115.681	109.33	126.674	112.733	111.426	113.086	107.506	107.331	108.605	106.263
350	520.213	543.203	3.02313	793.723	949.718	780.762	786.415	793.502	871.809	301.163	266.512	244.333	297.082	245.998	281.777	103.277	94.4129	85.5485	89.5488	91.7588	73.7889	923.169	920.382	950.93	837.337	917.481	872.762	156.269	158.76	171.375	159.113	157.992	152.222	159.712	150.13	145.605	123.948	140.277	157.391	393.114	380.057	389.093	419.964
351	782.255	783.262	3.05742	461.719	544.596	441.073	508.991	423.922	489.369	136.337	88.6096	108.994	160.158	110.6	114.193	64.767	61.4487	58.1304	61.9954	47.0952	53.3589	564.142	635.441	634.013	473.791	547.311	484.771	585.415	517.473	526.566	574.031	955.263	493.461	355.758	340.388	387.783	337.559	331.143	369.76	341.642	347.232	349.319	358.591
352	447.264	465.278	9.27107	8.86199	5.54945	5.72521	8.26463	3.99249	5.12106	55.8354	56.5281	68.351	55.8016	75.8099	62.6972	77.8889	80.521	83.1531	84.4029	75.2348	87.3013	11.3206	9.65509	9.32646	5.23086	11.3907	5.98378	118.583	92.6213	102.474	90.99	109.986	123.699	64.3053	65.5119	77.72	69.3441	61.5717	60.1231	93.2915	99.2512	106.881	101.57
353	594.122	595.13	3.02997	695.359	739.258	674.075	749.001	641.773	659.089	107.532	116.732	99.3653	128.656	78.0084	73.9943	8.91654	7.74028	6.56402	11.3909	1.94418	6.07706	599.72	654.911	704.892	576.867	661.696	617.174	30.3304	26.9669	24.7128	35.2151	34.0125	19.7364	6.38624	7.95548	7.79009	6.50213	6.94965	7.04658	279.391	266.793	266.202	272.851
354	484.154	485.161	3.04365	58.0817	51.5658	34.8803	38.234	22.4423	39.6781	146.466	104.247	117.048	164.168	106.338	112.738	78.6716	75.0056	71.3397	87.3082	56.367	58.7953	34.9565	27.1937	31.2271	17.7339	27.3311	19.1047	90.087	78.6107	84.1732	93.3207	93.912	70.8033	72.3895	62.3438	89.256	72.5054	63.3032	67.7121	80.1972	75.2676	76.8358	79.0466
355	352.274	353.282	9.42838	1240.72	1218.15	1068.39	1258.57	945.347	1093.58	1768.93	1508.5	1626.51	1699.33	1957.93	1555.16	3827.25	4119.39	4411.53	4213.19	4605.6	5018.42	1351.26	1301.18	1347.23	1071.98	1286.56	1088.03	1711.46	1691.64	1721.68	1586.54	2066.34	1980	2581.41	3443.12	3324.79	3117.88	3667.37	2937.17	3400.81	3533.67	3635.43	3567.36
356	162.037	163.044	2.95668	23.4485	17.8432	24.5297	20.9745	19.2827	23.3469	33.4111	28.8791	30.4912	26.4425	33.1231	28.7489	1.08449	1.01756	0.950632	1.88516	0	0.606032	9.7662	5.52629	6.42034	4.83037	6.19507	5.68847	14.3009	14.3503	17.8619	15.8155	15.4665	18.862	2.06817	0.567276	1.37707	1.94314	0.761872	0.968701	13.3791	14.0896	13.7452	13.1317
357	578.295	579.302	9.44205	798.679	685.077	735.553	675.433	689.795	687.212	1468.71	1418.28	1585.22	1689.74	1570.92	1573.91	2304.66	2432.56	2560.46	2562.21	2364.72	2478.76	678.656	549.622	550.15	533.881	598.821	508.682	1872.07	1774.15	1951.38	2100.72	2212.94	2471.99	2402.38	2913.8	3072.15	2726.51	2938.54	2548.77	1353.27	1406.98	1479.02	1620.62
358	594.263	595.27	9.44205	71.7488	64.2588	61.848	59.0185	61.5358	60.0743	117.365	395.468	145.65	134.795	129.532	127.819	157.781	164.444	171.108	167.238	173.429	184.081	73.5196	49.0104	47.625	44.567	48.1297	40.7464	139.151	135.054	140.271	136.887	147.235	160.938	152.017	178.185	172.894	164.994	164.452	160.564	125.6	112.871	118.591	113.343
359	596.244	579.241	2.98403	89.0319	90.3641	92.1037	85.2404	87.7223	95.3499	94.3951	60.9283	71.3563	83.9466	73.6133	84.2452	94.2156	93.6005	92.9853	77.1953	86.8561	69.367	88.0379	80.9059	83.1981	78.2614	92.689	84.8625	91.7338	94.3561	107.047	96.0484	100.215	88.9162	106.134	93.9033	110.72	88.5425	98.9108	115.048	82.4616	81.7136	79.9938	85.8135
360	372.189	355.185	2.99087	495.949	533.688	499.93	508.686	480.717	525.36	295.385	284.222	229.907	272.174	241.806	272.584	101.561	100.966	100.372	92.1735	98.2383	81.2255	540.633	528.013	546.657	470.856	525.541	507.238	256.88	253.584	291.066	288.102	275.599	257.382	204.107	203.401	206.424	186.869	197.259	234.25	298.259	294.524	299.338	320.766
361	260.223	261.231	9.42838	243.998	236.457	204.878	249.911	174.721	203.017	342.026	287.67	316.24	349.052	379.297	292.183	765.82	842.443	919.065	889.465	898.896	1020.97	252.806	243.158	244.687	195.911	240.3	196.392	333.629	321.933	323.477	294.307	400.104	361.092	508.486	644.112	688.439	624.195	690.932	544.958	738.765	735.017	760.872	725.935
362	276.073	277.081	2.96352	752.825	546.562	713.261	612.356	538.851	734.369	1284.4	871.985	1092.41	1072.07	1166.46	1121.12	23.488	23.7283	23.9685	33.8531	29.2956	21.1206	203.874	81.3567	74.3949	76.9505	130.782	91.2625	518.573	501.494	650.508	623.511	660.129	760.799	46.7495	40.8897	37.7253	39.072	39.4934	40.871	423.704	457.971	448.291	454.371
363	460.394	483.384	8.99268	0	0	0	0	0.197078	0	0.497352	0.704989	0	1.31419	0	0.356294	37.5798	36.159	34.7383	40.7151	29.9951	28.535	0	0	0	0	0	0	0.971209	1.51052	0	1.10856	1.49007	0.356659	10.0639	6.01764	14.8646	15.0412	9.32361	10.1994	4.89455	4.76002	6.14393	3.84179
364	330.157	331.165	3.13262	52.1919	54.6806	44.7863	53.0481	40.8568	53.0416	18.5592	10.4974	14.2116	18.7547	12.1442	13.2277	2.92291	3.52344	4.12398	3.5559	0.524868	1.8778	54.9886	53.1505	57.1014	45.0582	56.3225	48.4501	11.2608	11.3903	11.6183	13.4544	12.0643	9.41345	9.43386	5.07621	10.1233	8.84312	8.38154	8.09741	22.8809	23.8957	23.8976	23.6056
365	432.244	433.251	9.04547	5.85183	3.84713	3.07676	5.38711	1.51914	1.89891	41.8795	42.3345	46.3467	42.6862	48.8596	45.3921	129.279	124.72	120.161	146.892	123.381	124.62	7.10184	8.11816	7.40015	6.43331	7.95249	4.17196	79.6291	59.8838	54.821	56.8254	69.7929	64.8332	72.4504	65.9733	84.2783	75.6701	62.4081	60.593	49.4254	64.2893	74.6419	76.4468
366	315.289	316.296	8.99268	68.1624	64.6882	43.4521	54.5166	30.2466	49.5203	178.381	154.083	156.029	237.182	157.285	160.967	1019.81	1034.38	1048.96	1319.92	965.262	1149.78	42.8622	35.2783	36.6033	34.5146	39.1246	28.042	262.474	207.222	184.07	216.478	268.435	227.471	649.788	620.626	915.366	835.689	802.169	524.968	350.047	325.912	343.674	343.38
367	918.274	919.281	3.18732	322.725	319.116	238.404	306.04	200.672	277.715	153.512	77.7924	125.197	186.842	120.119	117.028	22.4494	22.0082	21.5671	46.9294	6.67126	14.7855	308.2	343.295	333.625	284.943	336.922	245.521	190.942	145.8	180.685	188.014	185.965	140.264	44.5765	28.4178	58.2915	52.051	34.973	33.3379	179.41	169.345	173.035	174.971
368	572.317	595.307	8.90382	35.3641	29.5413	15.3878	28.8485	6.69299	16.7365	55.4821	43.5668	54.9918	90.2644	51.0118	52.8396	82.8008	89.2195	95.6382	119.738	66.0457	94.1919	38.0833	32.1748	34.1619	22.2998	34.6866	16.8715	92.7233	71.7082	75.6684	87.5938	104.025	85.302	91.7948	115.249	162.804	127.865	114.313	83.5072	61.4925	68.0287	69.2578	68.0305
369	258.208	259.216	8.92432	8.97664	5.95809	5.26364	7.30334	1.34645	6.47391	8.51221	5.04131	5.17847	10.4215	5.80432	5.60135	39.8731	39.4893	39.1055	43.824	32.9792	32.4192	5.31329	4.17759	3.72864	3.37186	4.41671	2.08236	17.5761	17.575	13.429	16.6534	20.1936	15.1457	78.8052	67.6515	89.8111	72.3135	73.9557	80.4874	21.7541	22.4935	24.8797	23.95
370	882.197	883.204	3.13945	462.284	454.965	344.064	461.143	274.703	365.768	154.809	107.349	146.454	189.889	122.012	121.827	13.3645	13.616	13.8676	28.8638	2.54339	7.90486	389.987	373.72	407.894	278.745	383.425	322.882	85.6134	65.5412	72.4233	94.8175	88.2497	71.35	10.0779	5.48582	19.3702	13.5905	6.31794	4.31376	184.853	171.058	174.392	176.378
371	464.243	487.233	3.0916	7505.65	9062.19	6727.94	7851.31	6076.82	8022.25	4101.16	2576.35	2878.11	3885.9	3025.37	3192.36	1877.4	1809.27	1741.13	1834.44	1534.04	1462.12	8920.54	8773.05	9438.52	7045.28	8674.14	8673.77	3997.45	3697.44	4294.2	4663.09	4423.01	3810.82	3246.8	2731.97	3559.37	2941.26	2839.12	3092.11	4629.34	4782.3	4740.86	4930.39
372	521.293	522.301	9.18902	462.674	437.974	317.973	429.036	225.522	316.438	188.046	228.3	220.984	214.403	197.933	248.588	3.42371	4.20956	4.9954	6.68853	4.80488	5.55022	491.581	445.967	465.373	328.216	434.63	312.496	158.755	131.391	157.619	164.64	117.119	133.614	1.232	1.40144	2.89637	2.91088	1.27918	1.12472	22.7675	26.2372	26.8174	26.7692
373	636.181	637.188	3.07793	252.38	232.438	180.356	219.545	145.632	193.032	275.807	215.839	236.229	297.001	212.168	217.756	54.2524	52.0303	49.8082	59.9582	24.0058	32.8087	221.707	194.49	191.461	138.911	188.472	147.486	197.81	181.643	188.976	212.522	219.906	158.938	93.0334	78.7128	103.002	91.2569	76.5642	81.4268	180.532	174.54	172.765	173.205
374	314.12	315.127	9.2027	15.0889	13.0028	7.10704	9.02763	2.19955	4.19283	22.1977	17.7649	27.2195	35.8259	21.6103	22.6563	1.27425	0.872481	0.470709	0	0.608412	2.21057	9.33242	7.53883	8.88622	3.54105	7.73566	2.24682	31.7524	23.8559	27.2415	30.4951	29.5126	30.3762	11.8329	14.2266	8.78707	12.7971	9.47936	7.29936	12.1694	9.75581	11.0757	9.26839
375	508.299	531.289	9.10015	17.4196	16.3383	8.40541	13.8458	7.93945	11.5076	77.2899	71.4094	96.535	77.9053	99.163	83.6698	103.178	103.993	104.809	115.044	96.5343	115.667	17.7896	14.9784	18.3999	11.6667	17.2282	12.7408	106.397	75.2815	85.9606	82.787	94.426	102.646	69.5125	69.0612	74.9541	74.4415	60.9933	57.3938	102.028	105.548	112.627	110.413
376	534.12	535.127	3.11212	158.578	175.982	141.136	179.46	125.069	143.442	6.8258	21.0116	4.74313	12.4358	4.2481	5.91253	0.556302	0.292275	0.0282483	0.869058	0	0.419131	161.737	178.325	173.446	138.186	170.02	136.445	3.9046	1.5821	2.69179	2.92491	3.98935	0.836314	0	0	0.110976	0.117925	0.0344218	0	49.7989	50.1158	47.7587	45.7242
377	285.097	593.18	3.09843	142.429	122.456	105.546	118.423	90.8166	114.796	227.433	170.557	195.268	238.275	199.979	197.42	83.969	83.8202	83.6713	89.0161	72.8402	66.4489	83.6569	83.503	83.5073	65.1703	90.3189	68.3383	132.186	122.976	128.459	137.85	142.314	119.293	65.6597	50.8546	77.6263	75.3538	66.6686	67.2128	126.409	117.179	119.602	118.588
378	436.126	437.139	3.10527	144.396	129.41	107.994	107.083	86.7554	110.139	823.649	624.25	680.608	750.797	702.684	767.598	958.718	914.474	870.23	890.767	885.604	812.188	55.5896	57.0188	55.9781	41.9245	55.6507	43.6957	494.434	481.432	517.722	521.289	525.534	493.995	649.195	613.626	674.655	604.183	647.576	671.807	433.625	440.063	424.31	431.115
379	464.084	244.04	2.9225	32.9719	34.8851	33.1698	35.8872	33.0708	33.0365	7.80065	186.425	14.2151	9.08323	10.0894	9.11116	10.9308	10.4879	10.0449	9.07145	11.7356	9.01905	180.781	53.8532	39.8088	36.0375	43.3647	35.6899	11.6504	13.3292	13.2696	11.6607	13.5664	13.3562	13.7688	14.5416	13.4514	13.9655	14.8828	16.6623	16.6948	16.251	13.0026	15.4923
380	452.127	453.135	2.71052	118.073	93.5482	103.438	89.5563	95.3692	102.648	954.497	865.34	835.12	778.241	900.153	991.775	542.669	527.109	511.55	519.998	534.44	498.372	52.3469	34.9678	36.4064	29.8503	39.074	37.3871	430.566	459.847	464.565	453.56	430.856	483.957	524.537	525.983	520.023	491.579	536.079	551.918	238.447	240.292	241.885	242.383
381	606.16	607.167	2.71052	74.9676	63.6939	64.8293	65.9507	49.0448	62.8516	196.869	226.578	183.189	197.306	173.266	169.62	83.2897	79.6909	76.0921	88.8821	61.6762	72.8741	57.6146	42.9479	39.0374	35.0795	44.7126	35.7893	122.989	119.319	123.33	131.555	128.823	118.075	88.3365	88.861	94.0508	87.5863	84.4361	81.842	85.8868	84.9383	77.4007	85.3222
382	900.179	462.088	2.66948	181.889	196.674	254.832	197.643	312.122	223.628	141.337	1711.91	194.085	136.155	158.924	143.583	21.5416	23.5686	25.5956	40.6598	11.4543	25.6409	1288.45	296.319	237.182	252.84	246.479	294.887	81.6513	88.7342	84.4838	86.3264	82.6866	83.1277	13.6751	13.7653	22.747	24.9843	12.8158	10.2573	183.653	176.718	175.721	182.006
383	294.086	589.156	2.66948	744.393	792.398	759.097	756.733	744.217	738.963	994.073	1540.72	978.883	1038.13	934.611	931.185	493.377	481.01	468.643	574.365	438.638	506.825	1169.06	846.422	800.882	729.651	814.554	797.286	936.507	808.709	877.183	993.091	948.704	886.162	539.647	530.063	576.58	571.787	538.961	489.039	796.751	780.922	779.602	763.378
384	598.201	599.208	2.77203	553.677	585.29	513.863	579.127	465.741	541.883	247.424	246.951	222.761	239.198	210.626	225.534	44.4477	45.5486	46.6495	58.8859	36.6636	42.4538	763.609	715.892	769.479	559.725	767.688	655.589	187.901	184.458	191.93	216.428	195.563	188.459	91.7715	74.3728	92.3211	81.6083	71.225	75.2854	275.867	273.446	273.923	264.38
385	548.273	571.262	9.5701	86.7967	86.2382	86.6514	86.4816	84.5174	84.3518	60.8193	66.4272	63.9547	62.6885	60.4395	65.3799	51.884	52.0299	52.1757	50.1745	53.6738	55.402	96.4022	96.3998	103.157	103.862	102.63	109.9	54.9918	54.1979	51.1391	53.129	59.1041	53.974	59.6731	58.3403	54.5254	56.5248	57.088	62.4007	74.286	63.5781	69.7343	70.2439
386	356.125	357.132	2.75153	85.55	97.8878	82.2338	99.708	71.6366	80.6657	34.7572	23.4398	24.6973	34.0679	25.8514	29.4169	67.2098	66.3043	65.3987	67.7808	56.6882	53.6322	82.2121	97.0507	100.929	78.4653	95.707	80.6483	51.6662	44.5632	51.4337	49.7444	53.3333	48.6108	72.9776	63.5179	77.0119	66.4044	66.8724	62.2313	57.6454	57.8842	55.9696	57.4409
387	798.248	799.256	2.7447	110.738	120.988	111.39	125.463	94.6523	116.892	86.9743	61.5755	73.7272	92.9388	66.1241	67.6272	46.6312	48.9147	51.1982	62.3313	24.3134	35.9793	121.868	120.095	133.886	95.159	120.313	100.267	129.234	129.129	119.902	140.327	148.503	111.329	142.281	133.76	169.272	147.838	134.084	146.141	91.0176	93.8567	91.9614	101.865
388	444.112	445.12	2.66948	956.459	1010.81	1051.53	998.134	1132.6	1038.2	698.758	677.042	653.967	672.689	650.743	634.463	356.34	348.116	339.893	390.883	288.398	309.356	1024.94	1079.51	1112.79	1030.35	1103.94	1131.6	457.998	426.45	452.495	487.067	480.59	416.047	255.541	243.46	290.432	279.089	245.671	229.46	764.511	767.833	750.443	752.797
389	928.234	929.203	2.65582	190.49	196.268	233.218	196.354	264.646	212.164	258.318	307.281	255.821	239.921	252.802	266.465	60.0686	61.8428	63.617	88.3501	29.6756	51.4629	243.906	220.077	205.625	223.519	225.913	253.353	193.205	196.638	195.53	207.099	201.335	183.016	77.9346	70.1252	91.2281	93.7582	78.4426	65.556	226.232	216.663	229.718	236.185
390	330.289	313.285	9.76163	842.621	801.808	648.292	723.703	483.881	582.049	1131.7	1037.07	1122.27	1318.53	1168.88	1044.79	1722.4	1862.92	2003.44	2116.82	1587.22	2012.52	805.299	756.054	781.488	622.994	777.856	564.69	1624.94	1319.68	1393.32	1660.14	1901.63	1924.47	1745.92	2604.68	3087.08	2414.92	2461.21	1961.13	1321.95	1377.31	1396.4	1382.27
391	654.396	637.402	9.7548	53.1638	45.0716	34.2093	43.6938	21.0842	32.6853	96.4362	81.0354	91.3201	123.686	93.5308	81.5401	136.564	154.674	172.783	187.581	119.989	158.164	41.4262	37.8677	38.71	30.4537	43.3342	25.511	152.144	120.029	120.382	145.576	171.935	162.246	140.998	214.629	301.967	223.48	195.57	165.193	117.742	111.634	116.857	113.404
392	504.432	487.428	9.70683	413.954	445.484	522.072	448.825	671.807	490.611	509.504	747.764	603.135	411.947	608.737	635.408	670.696	650.496	630.297	559.871	868.867	723.072	363.918	373.787	382.149	442.397	362.722	444.949	327.021	379.603	338.58	284.949	299.277	357.709	387.018	477.663	309.377	366.369	401.369	475.733	499.13	460.852	373.211	328.15
393	704.426	727.414	9.71367	61.5369	51.8977	37.5085	50.131	22.8377	33.8739	91.7174	70.3225	83.5734	118.285	89.1101	75.5743	126.951	126.844	126.736	148.789	101.973	111.115	50.4895	46.4629	45.7325	34.2899	48.5926	30.3006	121.315	94.1964	93.0699	116.248	130.182	108.88	142.775	141.555	193.575	166.398	140.355	139.006	88.7559	85.9921	94.3795	96.4502
394	937.125	938.132	2.65582	180.363	194.98	267.266	191.187	368.289	237.459	109.442	123.595	109.6	77.5131	111.23	117.172	5.16109	5.83936	6.51763	6.56952	3.86668	4.26814	193.662	224.353	230.485	288.177	248.405	340.652	48.8764	69.5427	62.7826	59.0047	54.5498	60.5898	4.71916	3.25138	6.51217	6.52993	9.18284	4.24869	197.724	184.225	188.876	193.152
395	272.077	273.086	2.68317	7436.39	8214.91	8803.1	8153.07	9676.65	8656.27	4262.29	5457.48	3786.31	3537.01	3993.19	4151.35	686.966	668.406	649.847	615.805	646.931	594.792	8966.08	8960.09	9416.6	8921.26	8968.39	9545.32	2325.63	2541.94	2589.59	2601.15	2575.51	2671.89	758.319	809.567	726.774	723.257	855.453	811.691	5268.2	5590.95	5614.97	5670.14
396	426.11	444.145	2.85413	125.211	120.481	111.203	117.765	108.148	122.737	363.257	303.964	305.959	373.854	306.974	326.316	343.553	330.66	317.767	360.709	294.106	301.963	127.958	124.385	114.133	102.82	112.585	117.851	450.907	394.523	443.701	460.398	450.551	407.778	374.189	328.243	397.491	336.404	337.611	353.665	271.778	285.932	281.759	282.273
397	244.093	245.101	2.86098	262.663	282.215	218.42	275.118	193.043	254.526	209.029	128.244	169.274	220.297	174.117	186.29	133.27	127.17	121.071	135.899	109.868	109.089	229.291	249.062	256.16	191.707	243.967	209.699	131.577	121.915	120.63	143.353	128.523	118.25	99.5383	89.2102	112.61	95.0406	99.8436	87.891	165.98	174.264	169.656	164.814
398	898.2	881.197	2.81997	91.2605	79.2481	79.8635	88.7931	71.6665	79.0615	69.0262	67.9104	71.7073	74.1781	68.0038	64.2858	17.4575	17.932	18.4064	31.9138	6.72359	20.2515	82.8047	85.5286	87.6963	79.1543	88.5735	87.6886	47.4937	36.9468	41.7349	53.1033	42.3092	39.4632	10.926	9.97285	20.0628	20.8762	9.7423	4.87783	54.959	46.4195	49.939	43.1258
399	434.106	435.113	2.8268	178.545	172.864	170.469	176.681	158.823	171.576	149.021	148.929	137.932	151.632	140.478	138.725	91.7656	91.7708	91.776	92.3334	78.9499	78.4046	166.935	157.493	163.224	139.48	172.259	163.635	91.6596	83.7572	92.5318	102.071	97.6754	85.8068	76.9185	77.9921	91.7476	77.6339	73.9525	72.9548	128.473	123.973	124.023	118.507
400	330.158	331.166	2.902	41.65	41.9992	38.805	44.0286	37.7027	43.5291	25.8828	16.0121	19.8653	26.562	18.7221	23.1389	10.4652	10.5827	10.7002	11.6987	9.84848	8.18061	47.3889	50.3319	52.8401	44.2949	53.2972	45.8546	38.6845	37.2448	38.1232	39.7782	37.0281	34.3456	22.4217	18.6202	24.0636	20.5117	18.7661	19.0501	28.1065	28.8824	30.5084	29.3299
401	464.271	447.267	9.45573	879.903	882.972	731.749	964.517	622.647	726.776	700.459	655.916	649.447	834.292	670.509	660.023	877.087	855.95	834.814	798.177	753.4	798.617	1470.31	1407.24	1441.99	1084.96	1395.24	1103.34	1507.43	1346.98	1384.65	1417.39	1727.95	1460.13	1173.65	1099.62	1299.21	1178.76	1160.6	1158.52	985.857	1030.47	1066.7	1055.33
402	929.489	952.476	2.86782	0	0	0	0	0	0	5.52619	0	5.03268	11.4787	3.10414	2.06182	47.4105	46.953	46.4955	58.2444	30.7366	42.1873	0	0	0	0	0	0	50.6646	26.6994	33.6938	42.3936	41.1163	28.296	57.0819	44.0963	76.3208	66.8811	56.2736	45.3739	19.7062	21.4656	19.2971	18.1421
403	393.135	376.131	2.86782	163.485	124.766	117.08	118.611	78.2957	118.844	291.702	195.807	258.95	321.949	247.55	240.93	8.93704	9.47299	10.0089	10.3654	6.77079	5.76837	28.9106	35.4275	33.8423	23.5201	34.429	28.5593	110.075	88.851	92.2125	117.561	115.226	98.0586	9.63858	10.6638	17.0242	13.7008	10.1307	8.54379	102.332	96.1933	94.4514	91.1411
404	260.223	261.231	9.56327	2281.39	2329.65	2064.21	2317.71	1818.2	2059.89	1615.59	1442.59	1396.04	1671.51	1507.01	1517.5	1546.96	1472.97	1398.98	1384.46	1355.53	1389.49	2903.52	2877.52	2987.14	2517.99	2881.88	2576.12	1513.54	1381.31	1359.12	1565.12	1756.82	1501.2	1853.85	1783.94	2055.13	1819.43	1906.04	1898.92	1935.48	1982.53	2023.87	1980.27
405	352.273	353.282	9.56327	8136.51	8353.53	7682.25	8309.32	7022.18	7706.15	6297.45	5758.83	5466.34	6241.5	5994.89	6036.13	6099.27	5769.79	5440.32	5336.98	5541.74	5548.83	10529	10483.9	10917.5	9443.25	10484.2	9769.99	5735.91	5347.24	5359.67	5970.02	6713.1	6016.16	6862.14	6817.15	7363.27	6714.04	7345.01	7223.5	7186.66	7536.13	7701.65	7670.21
406	594.18	595.187	2.77203	10986.6	12438.6	11553.7	12294.2	11476.4	11761.3	4854.07	3594.18	3900.29	4440.74	4336.69	4500.45	2197.83	2113.56	2029.29	2091.58	1935.46	2005.3	13368.9	14866.5	15251.7	13633.1	14466.7	13916.4	7704.22	7284.44	8028.59	7943.56	8333.49	7874.68	5169.17	5049.58	5392.82	4956.97	5386.09	5371.55	7410.88	7824.89	7867.99	8152.7
407	530.3	553.298	9.56327	282.027	284.669	271.368	277.748	258.327	255.399	237.04	529.409	237.792	245.217	232.591	232.368	223.035	217.592	212.149	204.823	209.854	218.917	340.974	305.938	308.972	294.441	305.501	305.197	223.04	213.537	212.369	221.292	241.632	228.316	238.782	253.185	249.904	246.117	238.827	245.684	275.425	239.191	253.819	252.93
408	519.351	520.359	9.54958	29749.3	32385.8	23331.2	28903.6	20005.9	24919.9	12595.5	14570.5	13172.2	13894.7	12080.4	14488.1	2116.32	1938.73	1761.14	1790	2197.22	2304.43	46979.9	43364.5	47042.3	36275.3	42660.4	36199.4	14834	14432.1	15451.3	16613.9	13722.9	14005.4	3396.82	3560.56	2847.27	3364.75	2750.99	3743.12	4990.23	5297.05	5257.91	5272.51
409	664.171	647.168	2.83363	138.384	133.816	109.543	131.566	79.9948	103.736	122.992	105.513	99.3179	129.268	103.452	90.7472	39.9599	39.5635	39.1671	48.7144	20.1797	37.6482	187.834	174.683	164.966	131.313	174.945	132.523	81.03	60.8077	68.0269	85.4927	76.764	60.2194	43.6727	35.7601	55.8451	45.5516	38.9858	32.6236	87.722	83.7432	81.4758	84.046
410	422.282	405.278	9.55642	46.5069	37.0115	40.7605	43.6854	30.451	29.3249	76.7134	60.8695	78.8221	83.0672	77.0501	67.4192	149.182	150.159	151.137	146.037	122.961	132.148	42.2082	44.0436	42.8431	38.0013	42.9115	36.2587	76.948	67.2418	66.3078	76.0932	87.9433	74.8076	121.556	114.386	138.369	121.718	116.015	123.639	81.0102	80.4307	77.9229	79.542
411	484.154	507.145	2.80628	55.0781	35.8467	27.5964	31.9197	14.4142	27.9666	217.352	143.273	170.332	224.348	176.993	180.123	102.483	98.6854	94.8879	108.802	78.5988	81.0572	7.19201	5.35005	6.57118	0.690791	5.32068	2.59781	89.4709	80.4954	88.4278	100.258	92.9278	76.2506	82.69	61.7201	100.514	78.3368	71.9456	71.5042	80.7072	80.6927	81.8071	85.9626
412	594.126	595.134	3.19415	203.426	204.232	172.543	207.167	152.992	175.723	79.0082	53.3907	67.5541	85.4105	63.2478	60.4785	27.05	24.7412	22.4325	31.5361	12.8108	15.4122	186.648	198.583	209.674	163.286	194.373	180.056	51.1333	51.2972	49.5295	58.8239	55.0204	44.8639	23.2897	14.4716	27.3954	24.4905	20.264	17.4675	93.28	86.2803	88.7165	89.6975
413	547.3	548.307	6.63413	8.04549	2.51374	8.67961	5.43446	0.555514	4.8675	65.1323	41.7978	44.6596	78.8822	54.7736	49.2362	207.467	205.415	203.362	232.268	166.604	173.947	0	0	0	0	0	0	69.3223	57.1253	54.8942	65.2209	74.7813	66.4943	152.6	99.2701	151.894	174.558	143.826	130.685	67.2747	71.0196	71.2367	73.8606
414	342.05	343.057	6.47198	318.288	340.495	279.785	361.638	239.971	304.461	129.638	108.072	123.444	167.021	113.31	111.054	55.4366	57.0731	58.7096	78.3632	46.281	72.9863	361.687	372.538	363.806	285.33	377.218	279.116	445.625	285.875	328.264	395.326	417.584	344.307	97.8256	98.103	136.105	131.493	107.369	86.2723	205.202	223.296	226.529	215.189
415	358.082	359.089	6.76403	545.133	576.804	447.328	597.245	377.563	500.852	266.32	217.552	232.285	336.643	227.196	231.408	156.044	157.085	158.126	202.16	132.946	178.073	605.975	608.082	645.756	476.798	618.954	460.337	725.203	477.629	559.693	660.093	696.308	544.118	208.661	196.23	272.881	257.784	221.459	185.94	387.726	400.883	404.308	380.144
416	508.288	509.295	6.68883	74.6358	56.2279	62.8014	65.0028	26.5407	46.355	153.767	110.29	127.467	188.197	140.01	120.648	340.993	336.844	332.695	395.567	258.11	269.158	0	0	0	0	0	0	227.118	164.501	151.018	201.566	229.204	169.913	224.497	180.689	270.71	242.639	236.746	218.164	143.692	152.245	152.583	153.665
417	290.199	291.207	6.41045	6.32334	4.57658	3.7161	5.75026	1.23208	3.5974	9.11521	7.77714	9.27351	13.8337	8.09142	7.7057	61.838	62.9351	64.0322	68.3979	50.8915	54.1973	10.8143	9.33169	9.61899	6.9186	8.41908	5.9279	28.749	23.1679	18.9543	29.0679	33.3164	23.8812	191.617	156.225	236.261	177.41	185.265	185.309	34.5813	42.6602	43.9304	41.2884
418	792.289	793.296	3.82822	70.7847	65.7	50.224	61.2521	34.0296	57.1797	11.745	3.10652	7.54176	17.3142	8.64118	6.40418	0	0	0	0	0	0	28.5243	28.9504	28.091	23.282	32.594	22.8801	3.23697	1.74898	0.39706	0.407313	0	1.14158	0	0	0	0	0	0	11.7971	11.0801	12.1909	12.3904
419	452.161	453.169	3.76668	74.4649	61.2243	50.1802	51.0273	32.1934	50.2767	102.252	61.9815	78.225	104.769	76.5665	75.7325	4.00481	2.86829	1.73176	3.12123	0.452538	1.95531	7.31937	6.81504	6.91536	1.27897	6.70463	3.58674	32.4043	31.4873	32.4287	39.1843	32.9997	28.4677	3.10661	1.30961	4.97684	3.14029	0.641911	2.89335	35.3486	34.1907	34.6631	35.7654
420	604.144	605.151	3.78037	367.29	336.406	290.159	341.835	237.348	318.273	524.329	420.935	469.744	548.12	454.469	450.712	68.6595	68.0027	67.346	69.1967	48.5342	52.9471	230.791	224.366	226.504	180.221	238.925	201.68	282.157	271.853	274.882	289.38	291.672	253.881	110.843	106.749	112.042	117.302	111.962	103.223	264.058	257.226	263.92	263.249
421	535.347	536.354	7.24775	81.4463	77.2199	57.8662	70.443	41.3053	68.494	36.469	29.1704	32.6317	50.5804	27.7061	34.8154	19.2026	18.2956	17.3886	15.9233	9.55401	13.5318	136.331	115.882	121.825	113.141	116.181	85.4964	57.3629	49.3952	54.51	60.4897	60.0989	46.425	106.488	83.9332	94.5954	92.1841	72.8837	94.7974	63.0905	69.0435	66.5991	66.5384
422	512.317	513.325	7.11773	11.1963	9.04059	6.79997	14.0645	4.47284	11.8285	0.303767	0	0	2.42634	0	0	8.5567	9.64013	10.7236	11.8411	3.64775	6.21424	61.7859	56.4692	57.4788	48.8755	61.1891	46.6829	7.78954	7.26925	5.58767	7.86066	11.0702	4.52321	45.728	35.8357	53.4804	44.3206	39.6598	45.2686	14.9865	19.3781	19.4362	20.8479
423	484.335	485.343	7.36397	96.7426	67.9235	70.8754	98.4052	39.4033	61.6245	164.813	168.715	141.414	229.559	127.529	241.377	182.234	180.883	179.532	259.155	156.816	174.664	0.127774	0	0	0	0	0	6.88009	3.64328	0.297748	4.32364	4.39359	0.233452	14.5366	6.13042	17.9702	11.1964	8.8448	12.3833	66.935	79.1102	76.9654	77.5389
424	375.266	398.256	7.35713	71.1211	60.2648	73.8256	64.6591	80.6764	62.9765	76.8595	80.2812	80.6954	74.7561	86.5328	83.0672	68.0601	70.7736	73.4871	114.027	131.47	134.66	83.726	76.7856	68.3087	77.9682	68.2657	98.0386	87.296	105.461	84.5941	48.1006	89.7563	89.0692	101.193	122.97	110.005	76.9091	85.457	125.758	68.3672	76.5861	74.7163	73.4216
425	306.195	329.185	6.97603	0	0	0	0	0	0	0	0	0	0	0	0	10.532	11.9104	13.2888	17.487	8.3303	11.748	0.20514	0	0	0	0	0	2.35143	0.367568	0.173985	1.19795	1.84107	0.450244	33.552	29.5637	51.6285	39.6569	36.158	35.5499	3.8706	6.75715	6.25321	6.38898
426	530.329	553.319	6.9487	59.3729	50.0123	40.0244	57.3013	26.3663	41.8204	15.8911	3.20143	12.0058	24.4397	9.80787	9.12502	87.1846	87.9615	88.7384	105.022	64.6879	83.8044	158.106	151.177	155.515	128.785	164.583	121.668	46.4928	37.4659	36.9001	42.751	61.5497	34.5957	209.922	182.031	252.905	207.541	191.13	201.031	114.572	111.178	104.246	108.865
427	535.347	536.354	7.06988	123.393	119.28	90.3221	111.722	73.8161	100.982	128.374	98.4717	130.478	171.105	118.34	117.686	78.7783	78.0455	77.3126	92.3196	62.7861	86.2655	211.414	176.449	190.769	181.174	181.275	141.107	214.616	154.358	173.344	194.072	215.673	179.791	237.009	212.723	269.881	246.113	197.441	224.584	279.553	309.473	305.56	310.256
428	886.285	887.293	3.67085	4658.28	5084.84	4205.34	4905.66	4090.74	4610.39	1942.87	1208.29	1499.68	1966.78	1611.34	1687.73	535.098	504.498	473.898	535.571	386.885	425.804	6088.88	6425.38	6365.97	5312.46	6102.7	5352.33	3929.03	3348.27	3945.78	3729.83	3940.85	3776.39	1274.67	1072.77	1341.36	1197.3	1191.96	1108.67	3027.63	3023.32	3106.04	3186.74
429	594.159	617.15	4.16817	270.462	277.168	207.646	280.284	169.832	221.946	293.842	191.49	244.302	342.056	251.465	247.044	306.75	291.361	275.971	331.211	241.581	247.391	226.238	234.576	229.471	174.011	228.077	168.242	344.868	303.248	335.4	340.232	348.732	318.734	283.269	258.559	324.779	274.377	266.348	233.296	273.573	267.358	285.042	284.286
430	308.1	309.107	4.17507	39.0038	39.8161	29.9589	38.4157	26.104	32.6847	79.1322	70.8287	68.7267	93.1083	70.2887	69.1992	105.546	103.075	100.604	118.352	86.4449	86.13	31.2299	30.5926	28.7346	22.4046	28.1717	21.4301	114.306	98.8398	104.805	109.586	117.033	101.306	97.9316	92.8562	116.125	101.241	99.2643	87.1931	75.8369	70.9722	75.4742	71.8072
431	792.289	793.296	4.01777	58.9174	61.2254	39.8713	48.8732	28.093	46.6394	17.8966	3.21763	9.99486	19.8353	10.9772	10.6788	0	0	0	0	0	0	28.9123	24.8173	22.9592	20.4314	29.1433	19.2292	2.87962	0	1.78006	0.955952	0.520429	1.35653	0	0	0	0	0	0	13.4108	11.66	11.8826	11.7291
432	944.304	945.312	4.05195	63.7154	65.671	48.5953	71.0329	35.1672	56.8464	3.5779	0	1.42336	9.60059	0	1.02505	0	0	0	0	0	0	67.755	66.2585	65.9132	50.151	63.1609	44.5099	1.12249	0.371626	0.943362	1.24184	2.54274	0.452965	0	0	0	0	0	0	15.9227	14.9422	15.0769	12.6786
433	436.131	437.139	4.49645	30.2327	34.3469	26.9104	36.8977	23.2973	29.9282	3.45319	1.20512	2.45799	6.86875	2.16253	2.24914	0.0161096	0.121162	0.226214	0.141135	0	0.0159232	44.6559	43.402	43.2986	35.6798	45.7729	36.1556	13.2707	9.51795	11.1421	12.3961	10.6087	8.43777	0.251468	0	1.22004e-05	0.14338	0.000742463	0	12.1637	13.4196	16.4843	15.9223
434	340.143	341.151	4.42802	88.4104	78.3952	66.7294	84.136	57.6963	75.9887	171.322	121.097	133.756	190.638	133.216	148.773	289.232	284.801	280.37	311.305	257.829	246.236	77.0103	70.1366	76.3137	57.7206	70.6484	53.6415	132.113	130.062	110.046	125.488	125.098	107.513	147.987	130.006	182.097	137.183	150.323	135.769	124.592	131.858	134.824	133.887
435	418.178	401.175	4.26395	11.914	10.106	7.01877	11.7635	4.35011	9.14802	27.3717	18.4776	23.8404	31.5356	22.4994	21.2491	36.8858	37.8331	38.7804	39.1967	34.607	28.1551	7.93469	7.50295	8.40567	8.35826	9.3749	6.03885	31.0529	26.9826	25.0078	26.3593	26.5925	20.8584	30.8354	24.5384	33.4214	23.1178	27.7549	25.749	22.5393	21.6688	20.2301	21.4403
436	448.248	471.237	4.55605	756.17	1197.02	680.031	902.311	623.9	798.452	199.214	105.128	141.959	204.168	139.069	161.7	68.6919	65.7194	62.7469	68.4448	57.9256	61.0366	1009.82	982.324	1013.61	740.477	988.663	719.702	507.538	407.15	480.874	503.096	516.268	417.21	303.175	244.548	323.416	267.12	250.115	273.804	425.321	434.723	459.979	468.138
437	740.2	741.207	5.55078	220.689	205.351	142.838	217.318	106.717	147.729	79.5898	57.4814	69.7087	120.798	66.8819	59.3539	9.02425	8.22515	7.42605	16.1013	1.44367	3.97795	129.026	98.766	91.9915	61.5829	94.09	59.0424	64.4532	37.7919	44.6639	56.6313	56.8967	39.8858	6.9043	2.52039	13.3971	8.75945	3.83563	1.48421	80.387	79.7479	77.3581	74.9301
438	594.159	595.166	3.94443	1086.59	1115.21	945.695	1177.25	810.026	980.914	557.403	356.979	460.034	599.034	472.716	480.071	431.966	427.785	423.603	469.435	353.914	363.336	1152.89	1208.25	1184.54	980.042	1200.65	966.379	580.211	498.669	575.324	547.352	590.677	522.778	451.616	391.252	510.805	452.891	445.095	383.561	657.488	641.299	661.706	679.452
439	180.122	181.129	5.72858	119.767	114.167	99.9289	122.914	88.8499	115.946	105.359	90.5271	83.5988	106.685	81.5889	94.4625	211.765	208.563	205.362	206.472	200.696	185.257	207.212	200.573	201.883	172.53	195.603	166.615	164.628	170.76	156.997	170.791	175.031	153.955	376.98	309.342	397.771	317.079	352.679	388.055	152.874	165.7	171.899	166.289
440	868.179	869.186	3.91708	502.162	484.602	382.853	542.482	337.766	503.229	3.51126	0.010736	7.44307	9.76857	2.25613	0.346029	0	0	0	0.000596906	0	0	632.599	608.732	760.273	486.98	718.73	508.639	8.19068	7.98636	0.464864	12.7366	8.46372	2.91459	0	0	0	0.210011	0.112344	0	143.979	144.854	150.816	157.595
441	740.201	741.208	5.34067	620.501	521.887	374.555	569.39	302.277	398.882	727.807	488.615	578.43	947.293	609.237	566.356	495.84	481.857	467.873	627.643	370.146	434.281	285.367	209.13	193.536	130.899	208.051	126.332	650.716	500.121	609.601	651.478	669.899	529.338	524.634	396.517	679.494	558.449	501.478	370.284	516.705	544.517	535.623	524.901
442	296.245	279.242	5.33383	43.6389	43.3589	32.6205	47.5749	31.6125	42.1824	67.2025	50.5423	52.5947	82.7646	55.6423	59.8735	274.707	269.782	264.856	264.547	249.769	230.806	68.3617	65.8426	65.733	51.875	70.1981	52.6629	163.437	147.135	154.964	160.988	173.535	143.947	433.983	343.195	480.106	398.694	412.738	435.155	129.358	147.334	146.155	145.416
443	716.163	717.17	3.9581	374.555	380.051	304.704	408.6	302.572	427.63	1.70028	0.819952	4.05187	4.25665	0.575281	1.91592	0	0	0	0	0	0	561.423	542.548	668.716	461.504	619.699	453.42	5.92772	6.76065	1.25308	8.58037	5.32042	3.50398	0	0	0	0	0	0	123.394	124.489	132.076	129.74
444	524.283	525.29	5.43638	3.14079	0.888855	2.21184	1.42926	0	0.725563	17.9762	12.0301	14.2535	25.1433	16.2817	13.2096	73.4919	75.7763	78.0606	85.2947	60.68	59.8267	0	0	0	0	0	0	29.2784	23.713	19.892	26.666	31.1239	22.8477	60.5811	37.2778	64.4578	62.4577	58.055	52.0345	23.9309	25.7533	26.4206	26.5665
445	296.245	279.242	7.42557	38.7602	42.0467	36.5871	54.9289	38.5301	45.84	1.02142	0.317961	0.833345	3.57953	1.04068	0.199507	3.55719	4.12448	4.69176	5.65116	1.18367	1.59107	59.98	56.9698	56.8778	43.0065	61.3528	46.4353	9.89016	5.43695	8.64576	8.14904	10.9215	6.00508	10.0496	7.08056	14.2436	12.1328	7.82084	9.87155	16.5095	18.5183	19.2336	19.5751
446	475.288	476.295	8.60972	280.651	301.469	206.434	269.249	245.481	254.337	826.711	731.987	707.973	828.696	779.947	725.246	1434.86	1401.97	1369.08	1612.4	1347.87	1491.46	250.007	224.036	244.588	170.217	233.876	185.99	939.356	731.249	683.932	793.801	919.532	799.133	627.552	572.214	748.31	640.311	593.343	515.003	754.705	805.299	813.869	795.791
447	477.303	478.31	8.56187	79.9283	67.5224	52.3056	68.0258	42.0176	63.6163	313.411	241.808	279.244	397.304	297.573	277.853	854.421	821.121	787.82	876.381	741.144	767.235	60.6681	52.01	62.5934	38.6386	56.0231	39.739	393.817	321.53	341.198	360.562	416.672	367.684	679.944	599.698	829.29	677.071	672.931	623.478	346.807	378.326	397.465	396.616
448	352.274	353.282	8.79443	2912.97	2892.53	2481.09	2919.19	2086.43	2610.22	2752.51	2354.27	2320.96	2900.86	2514.55	2476	3447.37	3331.28	3215.18	3342.85	2948.58	3010.25	3802.1	3637.89	3782.3	3063.62	3605.51	3050.23	3116.65	2708.76	2673.5	3112.18	3534.42	3071.86	3658.59	3573.63	4359.86	3735.95	4019.67	3907.79	2866.83	3092.57	3127.39	3110.32
449	582.123	605.153	3.35828	157.366	147.45	125.124	148.829	95.8023	130.211	271.726	227.08	234.898	290.634	230.246	229.354	214.984	205.839	196.694	224.731	173.071	190.644	125.742	117.552	120.636	83.2347	123.428	98.228	208.299	188.805	201.382	210.724	214.624	188.886	167.047	151.689	181.551	178.972	159.248	142.719	178.592	177.128	178.928	176.785
450	260.223	261.231	8.52083	50.3019	50.6847	41.3512	50.2899	32.9669	44.3649	53.1162	42.6179	46.8025	59.458	50.0123	42.7095	147.726	184.775	221.823	199.647	176.272	225.958	56.3133	54.2486	52.8425	40.6764	52.8048	41.4946	61.263	55.3998	52.7733	53.8782	69.1057	55.8856	90.792	121.236	120.409	105.867	113.052	109.141	98.9839	94.8208	98.1545	94.0171
451	514.333	497.329	8.514	71.5222	72.2211	58.589	73.1026	49.2466	58.4068	70.7707	59.1866	62.9475	85.9738	73.2017	60.8326	222.294	289.007	355.719	319.986	274.421	363.917	84.0046	78.2496	76.9421	59.9903	80.5121	61.3189	89.5453	79.6932	77.5895	80.4118	98.1081	79.0524	145.053	192.264	191.383	167.549	183.662	171.82	149.782	149.296	155.347	155.779
452	323.294	306.29	8.56187	109.223	91.8596	73.1808	88.1602	54.9681	82.6338	438.412	333.002	369.637	539.138	396.225	371.319	1176.97	1135.42	1093.87	1191.46	1042.33	1049.99	72.6478	66.555	73.5436	47.3839	68.2325	49.73	517.024	426.673	448.929	476.8	548.068	489.843	916.406	812.574	1076.19	882.157	900.764	829.682	507.623	521.279	534.394	507.868
453	436.122	437.139	3.43348	113.86	95.9161	83.9295	95.2865	66.9956	90.8948	442.046	337.836	359.115	453.863	375.359	411.672	524.017	507.079	490.141	507.862	461.034	437.529	46.6866	45.7361	48.8764	35.865	48.9654	39.7014	313.905	307.119	318.673	303.236	323.96	282.662	372.748	335.165	406.876	359.097	370.242	376.463	262.169	261.684	266.042	261.324
454	738.368	721.364	8.79443	67.5529	68.665	61.4628	70.0766	48.3351	60.0245	61.0591	161.146	62.6866	75.9451	59.7561	56.3998	73.9405	73.4455	72.9505	79.6901	58.5485	68.8623	100.833	85.4719	83.9142	71.7473	81.6438	71.1273	72.4477	62.4975	57.4986	62.0029	73.8549	62.0829	80.4211	76.6909	91.8745	85.2219	74.7146	86.2582	70.5142	71.2386	76.17	69.3004
455	620.14	621.147	3.27625	277.41	291.128	246.042	295.144	196.903	260.902	319.058	255.221	293.875	340.872	269.824	285.784	35.0785	34.3683	33.6581	41.6667	21.039	28.3762	282.306	276.621	279.236	207.062	289.85	235.891	281.11	257.494	282.041	306.214	305.899	259.169	102.932	92.5313	95.3579	100.802	93.7796	85.2646	209.359	210.278	213.825	216.047
456	443.138	444.145	3.20788	146.858	121.984	106.105	110.324	83.3904	116.079	609.299	401.957	469.619	624.826	482.602	518.875	340.12	325.108	310.097	353.914	296.523	289.062	49.3036	43.6705	41.5061	30.6568	40.1928	28.8893	880.39	760.919	876.862	877.96	898.984	800.572	515.414	444.014	526.763	459.703	475.038	478.854	399.407	390.197	390.551	392.667
457	545.265	568.253	8.79443	46.3459	43.9195	39.3283	44.3585	29.0894	38.7867	37.3123	30.7799	33.3194	43.4573	32.857	28.2367	41.8776	43.4219	44.9662	47.2228	33.0953	37.5457	50.3351	48.7891	49.1888	44.9791	50.4318	40.8997	42.5322	36.0001	33.7646	37.9901	44.4539	33.482	43.9125	40.4713	52.5398	46.8858	43.017	47.6638	46.602	43.3384	44.1066	39.4125
458	692.358	358.177	8.79443	486.569	492.038	433.365	492.326	366.521	442.601	465.403	1778.14	464.018	517.867	429.721	420.44	558.595	548.338	538.082	547.673	482.297	496.638	871.459	651.265	607.504	512.925	592.801	495.677	504.39	446.174	437.391	475.954	547.112	483.914	573.646	555.67	632.84	590.963	601.608	609.702	504.318	499.922	514.104	483.495
459	260.223	261.231	8.79443	721.588	706.103	587.695	721.693	461.154	603.863	630.573	523.774	528.212	717.541	559.786	543.393	763.248	749.612	735.976	775.843	618.395	648.923	913.038	861.079	890.936	711.586	863.695	688.827	744.949	618.963	607.125	716.981	828.147	670.647	838.477	765.385	1042.19	871.477	871.89	846.217	707.747	732.186	734.034	699.263
460	514.332	497.329	8.79443	314.65	305.139	247.265	319.149	196.423	258.675	276.876	226.067	238.598	332.094	254.869	239.27	338.103	330.476	322.849	348.583	269.519	293.961	403.323	386.326	390.978	317.862	385.805	303.025	337.587	281.405	268.552	311.942	371.332	287.569	373.414	331.341	474.058	405.955	373.354	371.163	313.676	325.738	324.668	314.737
461	168.052	359.09	3.28308	22.177	18.6693	17.201	16.8929	9.71137	16.2863	89.9159	81.7907	77.5338	90.4362	78.1956	83.9788	54.7816	53.2229	51.6642	53.5345	44.9349	44.4104	8.48259	7.51521	6.97474	3.13784	7.04368	4.44409	103.553	91.5917	98.987	92.8984	99.6507	93.8044	79.63	69.6091	78.2668	73.379	73.1891	75.6681	56.154	53.668	55.2948	55.223
462	444.221	467.211	7.72457	444.701	379.594	302.817	367.114	169.3	277.892	996.354	695.516	792.249	1107.1	764.592	810.817	566.146	551.53	536.913	590.03	476.027	480.313	161.577	209.243	115.439	92.6368	128.52	91.7365	100.763	58.458	60.3605	76.7905	84.2461	67.5953	127.838	103.733	172.664	125.505	117.738	107.387	397.043	367.118	354.699	347.847
463	888.264	889.272	3.5683	306.402	322.876	270.198	333.63	227.995	258.206	108.936	51.5186	83.9541	128.128	80.2258	76.8494	75.2995	72.9311	70.5627	76.0989	45.9912	49.3965	298.772	305.636	341.614	255.735	318.964	253.096	265.446	252.159	309.233	272.7	300.062	249.192	254.399	202.463	287.73	257.084	272.311	228.525	214.411	209.539	210.656	213.556
464	606.158	589.155	3.56147	178.098	159.597	140.111	156.146	111.69	142.282	247.396	183.002	213.331	263.784	202.896	207.489	89.9568	85.7357	81.5146	100.689	68.1627	83.1337	111.311	112.625	118.945	88.3152	116.158	91.8	143.941	134.914	139.795	145.132	151.982	131.474	84.1159	77.7915	94.2604	91.7726	81.7481	75.8793	148.207	138.903	138.858	138.569
465	476.389	477.396	7.76558	0	0	0	0	0	0	0	0	0	0	0	0	137.618	133.092	128.565	154.188	121.516	128.334	0	0	0	0	0	0	0	0	0	0	0	0	19.1696	15.3021	26.9054	22.9873	21.4058	23.1623	11.8896	13.3649	15.2205	16.0998
466	427.142	428.15	3.58882	459.367	376.54	338.213	362.298	265.004	358.994	1660.02	1091.06	1256.69	1646.54	1339.74	1417.24	1792.05	1710.29	1628.52	1727.41	1544.36	1439.13	138.575	140.28	136.854	107.256	139.417	105.533	1374.58	1300.18	1411.74	1372.53	1461.28	1292.2	1307.34	1150.02	1388.84	1134.3	1221.27	1208	1010.39	970.486	996.421	990.942
467	960.301	961.308	3.61615	45.1302	51.6888	34.0906	46.3052	26.455	37.4842	1.22287	0	1.69416	6.94518	0.246549	0	0.216528	0.108264	0	0	0	0	54.5478	55.7888	54.2985	44.7907	61.7166	47.032	4.55904	2.09407	1.16049	1.60141	1.62818	1.87224	0	0	0	0	0	0	14.603	13.2791	11.2722	13.3231
468	537.362	538.37	7.60823	17.8903	18.2827	9.60776	12.9058	8.01526	10.5544	65.3995	49.1043	66.5103	84.3757	64.5266	49.2039	29.1261	26.7072	24.2883	35.259	19.3603	27.1581	13.5179	8.76105	10.6899	9.23237	10.2043	5.66308	73.9252	44.1333	54.1174	58.9602	69.2864	58.6056	25.5834	23.1093	33.0318	31.4189	22.8065	27.3446	155.191	160.965	158.108	157.957
469	586.211	587.218	3.58197	50.0799	46.9678	38.2175	50.2102	26.8093	35.1298	30.7218	15.4438	21.9625	33.872	22.5057	19.9159	2.61015	1.47302	0.335896	0	0	0.119913	47.2916	47.7308	45.7833	34.7042	48.7051	34.5072	36.554	29.0586	33.2808	34.5037	34.7355	29.479	16.4003	13.554	20.2193	18.4568	16.9662	13.7091	30.1545	25.8568	25.6572	24.5581
470	492.292	515.282	8.31083	119.827	94.3123	82.248	87.7068	38.1905	61.9116	161	98.7263	112.845	203.946	125.472	95.4138	304.769	298.668	292.566	380.956	205.194	233.544	3.69406	3.54004	0.427832	0.45966	1.62837	0.894158	264.82	160.067	137.158	208.627	237.741	157.03	150.735	121.045	226.154	185.267	160.471	130.726	159.965	149.086	152.819	142.892
471	446.136	447.132	3.48133	26.3493	37.6996	24.9986	29.1113	20.3443	29.1056	3.61231	2.21472	3.83373	7.99061	4.33662	3.12941	1.26172	0.965881	0.670044	0.709908	0	0	27.1716	30.8103	32.0141	27.3951	28.6895	22.456	6.45752	5.33847	8.12383	6.65921	6.71063	6.22508	2.67605	1.78067	4.29895	1.31523	0.933032	1.01675	11.8585	12.6275	12.2195	10.5294
472	618.301	619.308	8.4749	29.9312	27.7362	19.4016	28.7214	20.7646	24.3058	176.087	201.588	209.893	151.221	232.13	213.472	370.248	369.472	368.696	380.09	357.589	371.898	30.3415	29.1394	30.5323	19.3603	29.3209	19.9777	252.251	245.18	253.347	215.584	239.093	284.977	255.731	268.2	284.162	256.191	244.013	241.955	235.067	250.257	256.188	252.271
473	342.086	343.094	3.4745	148.367	116.96	110.529	111.459	83.5131	118.157	633.419	495.326	521.377	629.363	539.493	585.822	314.713	305.955	297.198	322.731	284.438	270.591	33.3195	28.3629	30.8355	23.2853	32.3242	25.4551	269.136	261.043	269.57	270.855	270.126	261.887	223.215	209.976	254.593	221.387	229.52	218.751	250.77	253.492	254.525	244.932
474	482.319	483.327	7.95023	18.3045	11.5808	15.7117	26.5724	5.05496	12.85	31.6695	21.7387	26.0604	44.0019	21.7872	34.8796	13.4329	14.0687	14.7045	25.6392	9.85593	12.2127	0	0	0	0	0	0	0	0	0	0	0	0	0	0	0	0	0	0	5.91602	10.2731	9.52853	9.39144
475	475.288	476.295	7.84768	11.8707	7.13379	7.41963	9.33244	4.57366	8.69015	74.1452	50.8426	67.2148	103.484	69.9394	62.3647	205.751	201.79	197.829	220.253	190.738	195.371	4.55871	3.90388	5.57187	3.06872	5.52856	3.07312	81.0956	67.8021	63.6755	70.7548	83.5975	72.3286	152.966	136.769	183.69	158.46	159.024	145.633	77.059	86.4407	89.9831	90.981
476	902.28	903.287	3.5136	9304.03	10333.8	7897.19	8853.19	7331.14	8777.23	4651.06	3033.9	3648.44	4659.22	3876.41	4136.38	1393.43	1285.98	1178.53	1292.71	1041.09	1122.07	8581.27	9372.34	9321.57	7850.21	8817.22	7658.9	3868.64	3579.18	3959.8	4045.83	4170.51	3795.03	1887.3	1629.68	1984.27	1671.17	1714.73	1656.3	5251.08	5000.98	5110.02	5253.11
477	531.305	554.294	8.0373	3.39864	1.57407	0.837942	1.75499	0	0.254671	18.098	10.2438	12.5255	26.8804	11.7408	8.77653	52.2594	50.7038	49.1483	60.8219	38.2298	39.314	0	0	0	0	0	0	19.2232	12.9418	13.7644	17.7322	22.1719	14.6324	26.6408	19.3757	34.7628	37.492	24.7908	22.8063	18.1233	17.9904	17.3669	16.0371
478	373.166	374.174	2.2884	258.699	218.212	220.668	199.078	168.562	206.707	1392.02	1436.33	1186.04	1283.56	1267.71	1325.12	1562.18	1509.02	1455.85	1540.77	1447.65	1369.7	114.216	101.22	108.523	94.2239	96.4028	94.1681	1199.02	1149.11	1200.58	1252.52	1333.81	1269.69	1688.48	1722.94	1819.55	1716.51	1816.92	1769.65	870.541	869.726	851.629	875.996
479	168.048	151.044	2.28157	517.534	588.741	649.584	583.042	743.505	622.493	299.556	404.711	283.223	248.274	294.943	315.688	41.5216	40.3828	39.2439	38.9147	38.9526	36.9431	641.922	701.816	718.906	724.919	700.219	770.866	199.665	213.809	225.695	224.938	213.228	236.52	62.3488	63.8174	50.6775	55.2643	62.1091	66.4675	392.47	411.181	409.596	417.264
480	287.082	310.071	2.2884	90.2825	94.1566	114.717	86.6346	129.289	108.542	156.849	1266.97	208.025	131.519	179.296	181.831	91.6904	89.9317	88.1729	84.4829	113.852	98.2455	116.685	83.1964	78.1478	86.7042	83.7345	102.013	76.8304	88.2593	91.6744	82.0598	72.0308	93.0759	77.5702	89.2725	60.1387	62.3235	74.0175	83.9543	93.9225	92.6573	91.8322	93.1588
481	574.516	575.524	10.2795	9.07759	31.612	61.7762	105.261	255.099	205.349	386.828	939.72	978.364	730.573	1106.02	1096.73	598.086	412.424	226.762	131.33	160.489	101.249	28.3265	66.283	95.3023	216.13	197.107	335.094	675.972	1054.21	1163.36	1061.48	1045.56	1000.83	651.439	436.314	157.881	128.804	89.6454	79.5902	9.07335	622.655	464.737	31.5315
482	672.199	690.241	2.29523	241.611	234.705	210.876	222.76	187.287	217.178	805.802	822.825	738.958	754.929	745.869	862.755	505.996	501.321	496.645	575.732	475.057	471.558	274.44	230.289	257.614	234.802	241.149	198.862	677.156	680.155	729.484	678.542	671.465	695.472	649.525	552.783	644.708	607.825	564.983	596.854	390.287	408.219	397.96	412.279
483	308.148	331.138	2.30892	24.0867	23.0197	17.2922	15.1797	8.59948	16.4592	61.9842	42.7415	52.7644	62.3788	51.1922	66.3545	239.957	234.092	228.228	274.295	236.734	202.554	1.31143	3.37132	5.5963	2.2736	6.65859	2.70995	29.7853	29.059	26.9014	26.3899	28.5666	21.1655	65.5745	45.6062	64.1127	53.4534	47.4373	57.5219	56.9059	53.1268	54.3446	52.549
484	359.15	360.157	2.2884	392.153	351.896	372.835	356.221	300.39	346.566	850.729	944.349	744.473	812.224	775.82	780.154	249.829	249.953	250.077	292.274	223.839	239.596	247.562	231.929	217.654	198.018	226.755	198.834	640.131	592.492	651.13	696.825	702.813	665.125	321.613	309.594	345.4	331.545	320.54	306.499	427.139	425.96	418.87	420.963
485	310.262	293.258	10.1769	54.3242	33.1766	31.9476	29.9331	32.2921	30.676	432.672	429.351	411.585	465.5	397.305	388.126	1723.28	1716.74	1710.19	1922.15	1406.77	1414.14	20.9691	15.7561	15.8721	15.1418	16.0421	14.1064	426.861	476.348	508.286	466.064	555.421	507.706	3136.38	2845.03	3110.64	2638.47	3012.45	2670.9	868.8	958.647	915.149	1026.91
486	908.603	926.637	10.2043	126.381	135.25	133.014	122.021	156.245	125.511	125.637	187.806	149.892	123.761	158.626	163.592	184.767	187.466	190.165	175.895	242.719	200.631	171.07	175.295	178.31	186.024	185.588	183.509	130.042	143.809	144.664	127.822	120.929	149.147	173.038	206.149	170.253	179.009	186.454	199.613	139.532	134.032	134.896	137.609
487	724.468	742.502	10.2111	961.621	1087.52	921.586	1111.92	1076.01	1026.56	293.203	318.961	270.34	239.922	267.35	243.049	171.621	164.554	157.487	152.343	114.454	134.474	1071.68	1138.78	1145.71	1115.41	1216.66	1144.34	404.48	351.987	308.316	311.831	288.455	281.191	251.533	240.892	259.461	250.141	208.874	221.49	528.687	497.219	581.908	527.964
488	864.575	882.608	10.2111	571.073	599.63	618.48	576.928	713.613	584.515	577.866	751.131	624.995	493.909	678.749	661.751	737.021	740.325	743.628	686.299	966.428	835.235	679.42	676.978	722.692	763.64	701.609	767.499	548.462	596.406	586.96	536.842	543.967	646.812	728.835	847.258	664.402	710.446	763.309	854.384	630.828	597.958	593.594	607.115
489	356.305	339.302	10.2111	210.477	186.139	156.282	178.483	130.485	146.396	347.879	402.451	408.914	435.823	427.932	418.786	534.161	502.456	470.75	460.523	539.507	484.1	222.647	200.842	201.991	163.574	186.717	154.947	508.46	478.621	515.799	512.122	558.767	577.737	571.47	598.874	561.294	588.133	595.086	596.538	360.312	367.054	360.206	422.145
490	385.302	403.32	10.1974	7.98947	5.82998	4.44617	6.14925	1.60763	2.30098	13.7135	16.3657	18.2835	23.3129	22.1423	20.947	35.344	40.9508	46.5575	42.3395	33.4896	33.3497	0.824165	1.62282	0.840428	1.04888	1.79803	0.868901	23.0052	25.3386	22.2006	22.482	25.7784	32.5437	52.6909	55.6983	66.6231	60.4893	53.6133	57.6954	18.9767	16.1471	20.6862	23.2075
491	748.19	749.197	2.27473	1071.14	1133.45	1297.06	1087.68	1532.15	1209.98	848.218	1030.25	887.911	740.272	883.291	923.069	247.608	245.046	242.484	292.613	186.421	219.567	955.106	1059.28	1011.72	1104.89	1092.18	1216.15	566.871	634.501	667.86	637.81	591.284	681.412	242.723	221.369	237.925	249.238	206.349	215.251	870.942	914.277	923.869	963.249
492	458.135	459.142	2.2679	122.26	134.118	157.021	135.364	167.709	149.98	18.2041	14.1473	12.1799	18.192	10.2845	11.3897	25.6288	28.1343	30.6398	29.0829	32.3021	36.5145	168.852	185.719	176.35	185.34	178.99	211.519	39.398	41.8035	46.2901	51.1098	43.6143	58.7155	43.4915	31.7616	32.8024	46.0984	52.9166	42.7517	91.0848	98.3769	106.618	108.981
493	290.054	291.062	2.27473	123.795	133.032	138.024	122.393	140.997	129.724	116.824	130.184	105.212	97.4202	112.531	116.021	1.11979	1.03126	0.942723	0.689019	0.642095	0.894804	104.108	111.479	112.228	109.375	107.922	119.965	52.1365	56.2256	64.3075	58.0822	54.3225	59.0917	2.50168	1.95883	4.13376	1.95823	1.4901	3.40428	94.893	85.3427	81.1133	83.0608
494	374.257	375.265	10.1221	175.583	180.424	189.672	181.941	226.93	180.856	166.497	224.049	188.545	143.636	199.026	204.484	259.875	268.14	276.405	246.912	350.721	315.967	217.61	226.834	234.226	245.694	233.067	250.526	167.4	203.042	188.608	163.589	181.164	210.76	272.445	302.751	251.565	276.912	312.284	353.337	195.325	192.427	213.224	229.648
495	852.602	875.593	10.1153	2164.64	2114.34	2382.55	1748.09	2890.97	1943.51	2029.88	3106.86	2347.65	1475.15	2611.45	2851.18	2895.31	2800.13	2704.94	2264.22	4153.64	3142.47	1345.43	1316.48	1368.33	1577.09	1231.12	1577.91	943.948	1242.01	1155.01	797.744	824.79	1100.7	1355.44	1632.21	942.177	1127.79	1306.08	1584.94	2997.61	1786.19	1191.09	880.756
496	528.383	546.417	10.1221	372.238	381.562	364.777	385.782	415.336	356.852	301.575	420.456	354.201	277.461	357.613	368.384	411.518	428.852	446.187	406.121	535.569	467.897	449.086	431.092	443.372	438.312	441.05	432.097	319.632	340.071	346.25	317.501	307.355	351.338	416.775	483.317	408.225	442.05	459.261	516.9	355.592	341.948	356.402	356.336
497	771.56	772.573	10.2932	646.652	892.981	4430.43	4440.84	4517.99	4283.39	2487.81	3970.37	979.101	361.128	390.153	352.991	410.988	385.663	360.338	324.186	319.875	295.248	1305.06	1598.21	7510.95	8488.66	7306.22	7452	4256.94	1152.42	419.951	339.583	341.982	339.107	694.518	676.835	721.148	636.366	602.44	635.123	502.919	496.164	6957.04	438.766
498	838.518	839.526	10.1153	918.252	1632.68	1766.87	1474.17	2043.4	1347.31	1097.66	1619.26	1697.96	1256.09	2447.01	2421.7	2452.31	2194.87	1937.43	1436.87	3349.56	2775.94	1741.22	2124.54	1931.2	2108.16	1929.75	2390.29	1259.66	1929.83	1672.17	1200.81	1244.42	1780.22	1991.46	1963.47	1081.24	1268.32	1394.76	1632.71	584.007	1943.77	1797.31	948.997
499	753.561	388.779	10.1153	72.255	249.742	143.575	104.576	98.815	76.7072	36.9403	18.332	21.8889	22.9919	22.6797	18.2407	53.789	56.0762	58.3633	49.4124	55.0303	54.2062	123.519	416.611	353.485	316.26	203.732	260.714	29.4775	29.9077	26.2779	27.3222	31.6336	31.5862	25.4471	22.0957	32.5261	32.9496	28.963	23.0894	20.3457	15.785	51.923	25.5292
500	730.18	731.187	2.34993	7654.66	8265.86	8097.35	8137.5	8129.58	8556.46	4466.82	4070.04	4076.37	4055.07	4251.92	4436.93	818.936	805.672	792.407	836.296	701.218	710.086	7173.3	7407.56	8216.91	6938.2	7780.21	8240.79	1908.06	2076.07	2167.36	2253.61	2163.7	2101.19	769.824	728.927	781.127	765.103	748.733	707.601	4258.46	4475.59	4396.57	4473.15
501	232.083	250.117	2.34993	64.184	75.3515	49.5333	52.0443	42.3868	56.3279	120.944	95.5641	93.332	116.224	96.4158	103.822	46.1584	46.5624	46.9664	54.7692	42.1475	41.1718	69.9578	63.7156	64.9583	54.6876	66.1597	59.3163	163.685	147.005	174.121	166.409	175.181	156.557	114.544	93.4133	117.322	102.493	99.6095	100.719	94.9908	95.883	97.0865	90.0124
502	256.249	239.246	10.1359	14.2178	13.8212	14.9365	11.9369	14.2409	11.7556	29.0902	35.1511	36.5234	32.7988	38.4404	35.513	48.3924	49.3146	50.2368	47.0844	51.4316	52.9121	8.79986	8.5444	9.68709	10.6407	10.3594	10.1082	31.1644	33.7887	36.8935	26.7989	33.3556	43.7005	41.0206	53.3516	51.1318	47.009	50.4498	48.5248	30.4239	26.8885	24.8033	27.3549
503	644.487	627.484	10.1359	420.994	422.384	347.077	424.311	296.362	343.578	224.938	196.562	198.321	268.754	220.787	205.842	374.981	383.019	391.057	420.671	321.628	342.712	891.324	859.867	868.155	748.19	845.93	715.888	280.331	278.183	261.101	290.913	321.64	255.471	759.115	662.198	922.442	769.183	753.223	784.339	448.491	428.809	447.432	446.942
504	338.112	361.103	2.31575	795.284	940.381	794.794	777.57	868.518	859.106	417.987	347.71	360.596	371.974	376.202	401.448	396.741	390.247	383.753	372.103	409.001	361.735	1034.32	978.813	1046.12	934.684	983.733	1123.94	342.759	383.807	362.609	377.309	373.322	388.815	410.507	404.231	377.611	375.573	399.86	437.088	546.584	553.239	565.748	608.869
505	408.805	818.616	10.1427	1.79584	372.996	622.939	313.116	574.388	248.603	326.206	74.8314	4.79799	2.82694	3.26098	1.80749	1.24815	1.56265	1.87715	0.921238	4.97086	5.22678	5.59904	533.789	580.387	608.035	464.334	625.422	48.2441	15.9591	3.44288	3.51056	3.46214	1.61391	3.49652	3.1395	1.4106	1.24984	1.56089	1.3714	0.00862394	2.00851	397.601	0.950613
506	238.096	499.139	2.3431	36.9162	41.8149	41.7694	38.6951	37.5892	39.6869	42.015	36.6436	43.8515	44.7494	45.6394	48.4667	48.2896	48.7765	49.2635	49.9629	50.4343	45.9768	35.5166	39.9173	42.8711	37.8949	45.1682	40.4011	40.361	38.8342	42.2797	39.1111	43.1991	40.2984	34.6784	32.8514	34.8289	32.616	29.479	30.5543	37.8969	40.1456	37.8964	35.228
507	264.075	529.153	2.33625	64.6266	65.4377	58.6194	66.8848	51.3412	63.3058	42.7473	56.1844	40.0653	45.6076	34.7717	39.2235	38.7182	35.4596	32.2011	46.6168	23.9622	27.9777	78.6685	78.8888	75.7919	71.6557	85.7394	71.7279	70.785	69.9768	76.0357	75.9907	79.6424	70.7011	51.0772	34.0913	51.3508	44.4216	42.6422	36.9441	48.622	50.329	51.4455	48.5758
508	564.168	565.176	2.33625	5251.26	5941.93	5299.07	5668.53	5236.18	5530.71	3040.24	2473.22	2588.66	2901.63	2859.32	3004	2964.34	2867.22	2770.11	3203.34	2746.52	2743.99	6567.92	7185.71	7372.57	6445.56	7253.24	6692.25	6144.97	5614.14	6160.35	6084.72	6541.79	6389.37	4205.28	4024.13	4343.63	4053.1	4398.84	4028.35	4582.81	4753.3	4704.68	4725.85
509	302.089	627.176	2.3431	299.357	333.748	308.227	325.025	288.033	301.698	248.392	288.341	244.083	241.386	236.248	254.714	157.141	153.034	148.927	158.971	140.269	139.169	340.852	343.048	351.768	320.381	357.039	332.54	282.776	285.845	298.287	287.419	294.444	296.896	245.587	238.793	251.346	238.36	242.496	235.883	264.937	263.075	255.523	261.796
510	898.556	921.549	10.2179	106.488	111.503	91.1051	115.545	96.4736	93.3008	45.8768	48.1211	42.0204	49.8579	46.4459	31.7663	19.005	18.7728	18.5405	24.0631	10.4899	14.1253	128.858	128.426	130.644	147.719	136.855	126.036	33.4762	34.1922	25.2504	30.2375	30.0303	23.7168	17.5457	19.0258	35.7045	24.7932	22.1008	18.6458	57.5536	55.9675	78.983	54.9474
511	844.525	827.522	10.2795	1514.74	1508.19	1164.69	1384	1009.52	1190.99	522.498	498.342	476.86	578.26	529.773	491.287	633.508	629.491	625.474	646.456	534.535	537.637	3471.24	3308.12	3480.16	3084.43	3322.66	3094.84	674.297	626.807	641.993	788.821	789.34	701.373	1361.25	1386.92	1624.7	1448.87	1412.42	1423.44	1273.27	1137.23	1154.46	1242.53
512	334.078	317.075	2.17892	24.0221	17.5683	23.8342	20.9649	20.0971	20.9375	93.1516	115.086	87.5022	78.4519	90.6295	86.8957	4.02682	3.34824	2.66967	3.14899	2.0579	1.45372	22.8828	5.47109	3.07133	1.90615	6.10484	2.93806	53.6663	58.8244	68.839	60.4302	62.5322	70.4786	2.80758	2.07669	1.35844	0.563511	0.82855	1.17327	30.9925	31.7907	33.701	31.266
513	220.082	441.189	2.17208	396.535	500.254	470.241	460.386	495.34	471.312	194.714	165.021	167.893	184.908	179.75	197.079	41.2317	42.5897	43.9478	47.2517	35.7098	35.4693	728.493	621.677	601.211	569.066	632.377	637.217	206.477	220.838	229.441	212.662	216.521	219.376	131.665	106.251	117.862	119.433	122.908	137.835	255.915	262.69	253.422	274.749
514	828.225	811.222	2.17892	317.834	380.662	368.515	397.612	359.424	351.595	88.2117	204.569	95.7509	94.9997	81.4131	80.7725	33.0504	36.2486	39.4469	64.5994	21.0006	33.3025	370.436	388.658	380.176	353.387	387.986	364.943	96.9141	84.1811	96.2207	104.519	93.0616	80.6553	54.4524	50.863	68.2632	70.7598	46.4243	43.5173	173.951	186.6	177.503	194.603
515	296.054	279.05	2.1926	36.3805	38.3221	47.1456	35.6342	54.8699	38.9729	49.1707	1570.41	98.5323	48.4479	64.2526	55.6643	66.1958	64.3406	62.4855	53.4415	87.0586	74.4446	595.969	53.7904	36.4807	38.5051	32.7296	40.4543	33.1064	38.475	40.9375	37.1495	32.7981	43.6149	55.9377	63.8106	38.3817	47.5588	57.6191	65.5796	37.8431	43.6887	39.9957	40.3216
516	450.152	473.137	2.19943	115.414	128.425	154.193	123.9	189.617	141.821	217.204	1543.51	261.717	184.091	245.587	242.11	345.968	338.103	330.239	308.163	433.267	378.041	610.544	176.214	150.04	169.617	152.31	181.702	191.917	214.769	215.706	194.675	182.525	231.671	326.97	363.923	264.934	294.761	333.85	371.477	175.595	187.534	171.843	180.916
517	412.297	435.331	10.2932	224.196	207.458	255.379	270.314	257.591	219.338	171.132	197.172	184.855	179.663	205.281	212.036	193.947	202.15	210.353	214.365	209.739	201.301	188.622	175.601	200.704	192.921	205.569	170.444	174.618	186.617	188.755	165.889	198.804	200.341	195.15	189.467	225.731	215.501	218.15	212.725	185.022	164.305	183.631	193.166
518	601.447	584.444	10.2726	3736.46	3782.09	3248.57	3697	2781.09	3013.06	1365.51	1510.59	1482.93	1502.45	1599.7	1431.45	1179.94	1209.96	1239.97	1299.21	1281.48	1319.47	3093.57	3058.57	3267.28	2893.3	3496.61	2643.03	2039.88	1721.16	1847.3	2076.55	2053.47	2217.6	1289.79	1482.01	1587.71	1515.37	1459.26	1351.4	2291.87	2047.04	2122.8	2118.54
519	784.36	785.369	10.2795	17.5024	14.5144	9.44045	14.7415	1.96956	7.32671	29.8738	18.2402	38.2641	66.1172	29.5949	23.4533	57.0915	61.9112	66.7309	101.307	43.8922	93.1284	30.5859	25.1558	31.0876	26.156	27.1362	15.6105	104.667	67.4722	67.7351	104.59	112.14	86.3628	52.5976	76.8252	97.59	105.021	74.8635	53.8986	58.0568	50.8693	44.3027	48.9151
520	248.223	249.231	10.2795	2.60557	0.294892	0.337123	0.226715	0	0	17.3517	14.3672	14.9639	22.4497	13.9715	15.692	81.5868	83.0684	84.55	101.638	51.4223	60.0481	0	0	0	0	0	0	28.8045	25.4129	26.4638	32.7729	34.7397	26.5698	176.819	154.365	229.852	179.414	164.611	132.519	45.6631	44.1298	44.172	44.6185
521	178.142	161.139	10.2795	13.4401	11.1507	15.6529	17.4768	13.7759	15.2975	20.8601	23.4482	23.5748	19.7653	22.3745	20.0621	47.9968	48.2212	48.4457	61.391	45.1588	48.9671	16.4548	13.5378	13.7525	14.1675	16.4646	13.4712	24.6693	25.4166	25.4631	25.6368	30.7282	25.4685	39.4985	39.4375	47.518	43.3633	43.4042	46.3948	27.0449	25.9913	27.1464	30.2296
522	804.538	822.567	10.2795	545.696	625.245	552.028	611.133	567.32	543.153	283.576	263.702	218.542	240.688	211.376	191.344	287.773	290.538	293.303	287.655	254.487	252.821	1070.45	1099.15	1154.99	1112.05	1132.42	1094.21	333.736	312.698	289.269	308.658	287.39	267.296	526.163	535.889	599.787	560.421	510.426	521.26	442.091	379.992	523.415	364.579
523	454.36	455.366	10.2795	370.608	360.075	361.359	397.739	340.789	328.906	451.011	535.67	489.662	496.689	502.288	512.1	1047.24	1036.14	1025.05	1121.02	1051.35	933.176	355.537	312.087	343.737	327.966	351.354	297.435	804.173	1176.59	861.922	843.997	980.008	829.32	1184.03	1229.02	1398.72	1197.96	1230.11	1171.05	676.037	642.675	631.031	634.907
524	440.343	441.351	10.2795	392.567	374.027	349.268	378.688	356.168	354.365	558.673	598.337	543.354	584.781	593.207	602.621	1270.17	1260.18	1250.19	1341.46	1226.22	1155.11	424.498	387.206	407.101	405.47	398.02	377.99	591.882	634.316	610.46	639.049	647.503	627.999	1134.42	1113.59	1273.73	1156.09	1193.46	1182.42	676.834	620.876	630.776	650.944
525	275.088	293.122	2.16525	212.271	287.433	170.873	186.696	141.334	165.952	116.785	105.831	101.415	113.994	98.088	107.454	196.022	187.891	179.761	201.417	161.572	153.005	195.64	171.417	165.185	146.799	170.187	156.788	150.362	151.27	150.786	158.481	155.166	142.588	191.426	145.689	200.719	154.631	150.223	153.809	158.459	161.354	158.933	161.609
526	488.364	471.361	10.2795	257.736	242.115	240.529	287.19	222.803	226.01	326.54	379.634	342.458	369.953	352.698	370.968	602.464	625.422	648.381	761.725	604.532	601.84	265.792	251.252	262.844	257.172	272.635	235.559	278.344	272.589	270.367	279.939	291.475	261.441	500.117	474.105	611.391	545.967	551.726	542.866	343.799	337.038	339.73	355.053
527	417.159	440.148	2.23362	55.3855	60.7631	52.6968	41.9517	48.7558	49.0304	298.234	398.48	286.362	259.363	290.819	313.396	310.212	302.741	295.27	284.048	344.684	275.274	60.0129	51.7883	51.2621	53.6417	51.2735	61.3906	632.655	635.847	730.765	619.558	609.587	682.53	953.248	865.377	786.345	797.249	867.444	956.636	244.899	248.51	240.63	267.715
528	828.575	851.57	10.2316	377.195	404.47	417.73	370.973	517.35	396.056	369.293	526.832	433.788	316.92	471.588	470.545	470.085	472.833	475.58	416.767	640.87	521.046	432.066	435.765	472.086	500.664	450.229	505.863	303.073	361.838	358.669	298.838	291.482	364.958	453.904	518.214	396.208	432.036	440.467	532.236	398.287	350.519	352.757	324.83
529	776.523	794.556	10.2316	1801.92	3751.38	3743.97	2721.87	4311.41	2585.32	2962.24	2807.07	2203.44	1615.69	2448.34	2492.84	2548.24	2560.34	2572.43	2311.47	3589.58	2974.67	2113.56	5180.33	5157.3	5282.31	4022.55	5498.77	1677.71	1929.49	1943.35	1690.65	1672.62	2139.06	2384.11	2909.62	2007.42	2245.79	2612.21	2885.31	1926.14	1873.57	3363.94	1819.99
530	568.527	551.523	10.2864	1137.04	1162.24	1207.97	1083.51	1628.36	1213.65	1242.6	1690.45	1262.98	864.356	1264.95	1262.72	1235.57	1167.51	1099.46	936.351	1390.51	1089.79	533.692	507.704	511.383	544.038	441.928	515.763	371.482	430.824	412.216	334.425	360.942	459.163	530.828	632.658	413.722	428.283	456.695	501.925	1494.47	869.405	417.008	283.71
531	820.548	838.582	10.2248	1575.83	1758.44	1716.92	1631.93	1997.03	1695.43	1499.07	2064.3	1729.27	1334.68	1945.6	1967.02	2262.97	2239.94	2216.91	2017.03	3050.06	2535.62	2670.12	2649.12	2741.4	2663.73	2601.43	2729.39	1455.33	1690.84	1698.79	1557.55	1518.86	1859.34	2412.42	2791.72	2124.74	2255.87	2482.12	2669.4	1799.72	1873.4	1863.05	1798.94
532	518.363	541.355	10.2179	533.558	490.188	379.601	405.06	315.496	367.965	830.156	992.398	946.044	941.098	945.753	945.029	1361.57	1212.94	1064.31	1024.24	1330.23	1117.19	457.022	434.557	417.766	368.08	398.293	347.712	998.806	957.82	1091.06	1138.27	1118.85	1180.18	1388.01	1574.88	1228.04	1319.97	1370.63	1422.21	827.312	778.042	743.899	934.232
533	318.304	336.338	10.2248	287.524	221.399	238.008	244.595	271.014	219.023	198.517	273.038	247.354	269.282	263.842	261.164	438.213	448.265	458.318	462.089	501.385	426.496	136.994	132.778	133.548	128.262	133.091	148.283	236.721	231.09	220.274	260.086	256.264	274.568	324.422	298.233	308.522	322.19	326.974	375.099	237.514	242.976	248.506	265.541
534	400.142	418.167	2.24045	1326.76	1511.78	1143.34	1165.65	965.491	1242.24	4968.49	3910.11	3993.95	4548.97	4260.49	4646.18	3016.79	2940.03	2863.27	3050.91	2813.68	2636.31	1579.3	1540.71	1660.96	1385.73	1533.43	1391.89	8835.74	8268.34	9328.95	8959.12	9336.55	9164.21	7944.6	6981.53	7940.09	7154.49	7880.94	7627.57	4124.76	4414.86	4353.03	4382.66
535	676.213	677.208	2.20627	216.574	205.561	174.822	175.642	132.113	171.02	302.431	313.853	277.628	285.33	293.668	301.871	173.669	171.928	170.186	203.129	146.75	142.489	133.234	110.525	101.407	82.0794	110.922	81.3779	243.623	222.6	252.09	253.521	242.147	241.812	172.036	141.979	183.042	166.883	144.779	157.916	155.205	173.487	166.181	173.033
536	679.474	662.47	10.259	6084.22	6527.17	6030.98	6045.61	6586.99	6034.25	4524.88	6565.35	5250.17	3815.34	5748.19	5855.17	6326.51	6385.46	6444.4	5697.94	9108.3	7729.93	7054.51	6684.15	7276.42	7291.21	6809.78	7158.36	3690.03	4369.98	4445.52	3939.24	3653.84	4968.84	5254.76	6650.01	4587.68	4941.45	6380.74	6600.39	4249	4136.35	4210.57	4128.66
537	538.428	561.414	10.2658	175.177	171.624	170.901	160.789	198.807	166.176	165.109	240.817	194.231	165.807	195.825	192.989	246.183	246.504	246.825	231.852	304.844	261.975	198.149	192.078	185.874	199.024	187.451	191.532	174.804	192.642	189.095	180.119	168.373	194.534	262.584	305.353	258.209	281.206	265.595	301.353	204.855	191.365	188.949	198.133
538	600.411	618.445	10.2658	2328.76	2415.53	2425.84	2337.68	2823.12	2410.29	2045.07	2852.6	2303.04	1764.58	2463.39	2525.86	2657.39	2654.13	2650.87	2401.87	3582.44	2982.52	2520.84	2457.16	2578.77	2651.02	2530.72	2677.4	2005.21	2271.36	2267.54	2061.01	2022.67	2479.21	2542.72	3018.03	2226.49	2440.13	2724.48	3022.54	2270.48	2173.22	2153	2172.95
539	749.52	750.528	10.2453	1738.47	1895.21	2045.79	1801.12	2620.23	2177.91	2195.9	3138.28	2379.65	1685.95	2480.79	2434.05	2492.49	2466.82	2441.15	2190.04	3504.61	2858.05	2057.39	2125.37	2348.79	2538.07	2290.86	2789.06	1875.1	2229.9	2197.11	1763.39	1645.46	2099.44	2294.47	2767.13	1914.57	2130.97	2522.41	2754.39	1885.24	1816.9	2158.86	1775.1
540	262.239	280.274	10.2384	498.612	774.234	1517.63	839.886	1187.25	1132.73	2297.41	1756.21	3702.17	1390.66	782.554	1123.24	1651.62	2294.39	2937.16	2482.87	3998.18	2728.95	2157.82	1969.22	796.219	880.537	1372.73	1573.8	1168.82	1942.48	1604.77	2358.26	1520.19	763.363	1727.32	2441.92	2052.15	2068.38	3139.29	3352.04	749.233	800.854	773.623	858.498
541	470.138	471.145	2.2131	110.58	96.5439	104.623	88.977	94.2495	98.0235	541.359	479.365	467.532	452.378	500.744	520.304	345.988	338.376	330.764	330.642	339.863	300.133	69.7976	49.4444	43.0038	39.2799	48.7392	42.1494	276.681	282.635	297.809	287.627	265.157	286.165	283.13	279.584	285.71	265.729	280.248	293.986	208.879	224.955	210.989	221.222
542	688.466	706.5	10.2521	2886.7	2981.63	3342.33	2942.18	4163.66	3237.51	3317.58	4595.39	3652.77	2621.57	3937.27	4004.69	4160.95	4132.44	4103.93	3647.03	5820.71	4718.45	3126.76	3205.9	3408.04	3788.09	3323.44	3887.39	2615.37	3115.34	3049.36	2582.81	2582.63	3258.46	3758.36	4440.59	3031.48	3419.88	4007.78	4590.04	3071.92	2957.32	3038.03	2921.15
543	572.413	590.447	10.1153	129.897	130.849	118.502	130.664	139.92	112.121	112.053	160.582	146.938	132.08	143.774	155.957	151.308	170.018	188.729	157.193	193.799	174.933	174.107	157.536	147.712	152.804	144.745	147.115	143.212	160.229	164.32	148.492	145.392	153.748	181.739	191.011	203.113	195.42	195.013	228.602	138.555	125.875	121.901	150.121
544	610.214	633.165	2.52583	2810.81	3270.11	3439.76	3067.73	3734.77	3280.98	1949.35	1916.59	1858.16	1615.17	2038.82	2108.23	1468.85	1408.03	1347.21	1269.34	1512.13	1407.43	3209.22	3485.49	3381.14	3405.62	3490.56	3855.12	1538.52	1702.21	1648.52	1624.75	1673.12	1823.39	1880.87	2082.48	1700.4	1719.32	1998.64	2095.18	2157.49	2244.22	2232.52	2403.81
545	981.461	982.467	2.53267	4.47212	3.18237	5.52008	6.69711	7.21788	4.80479	7.70377	2.36671	5.08388	13.3744	6.77661	24.1503	46.2157	48.2514	50.2871	57.315	46.4272	45.366	5.58678	5.54706	7.0282	5.2525	8.13183	6.92198	18.5568	22.2052	17.534	20.7754	26.4019	15.8186	57.8571	39.2328	57.1595	52.6112	43.9092	41.3192	11.8947	16.4864	14.8702	14.0872
546	262.239	263.246	9.9121	472.279	446.37	395.121	464.693	336.852	385.896	453.06	435.462	454.925	498.017	437.354	449.798	575.227	566.187	557.147	570.77	547.678	543.069	637.782	606.55	623.394	525.705	607.226	491.867	525.95	488.246	471.523	515.943	565.931	496.925	607.877	581.749	679.888	616.878	593.662	626.588	490.619	496.014	516.141	509.946
547	336.094	337.101	2.52583	618.763	794.362	654.243	677.281	657.201	705.73	463.932	670.163	392.575	413.349	406.639	445.208	139.53	133.8	128.071	133.021	135.463	120.39	981.778	826.215	832.207	628.304	709.733	734.993	525.246	474.81	503.871	505.426	515.74	513.314	356.856	359.499	347.566	324.923	330.569	379.944	447.039	463.584	447.68	469.875
548	479.319	480.326	9.83	111.321	99.2237	84.9764	105.046	74.4888	76.2927	231.943	226.011	225.875	258.969	249.925	221.612	588.57	583.546	578.522	685.929	551.718	617.101	86.3372	75.6475	85.3952	67.0975	88.4269	60.2241	522.014	395.937	358.198	418.406	505.458	454.859	250.445	241.838	326.658	285.763	272.679	240.007	299.472	294.814	306.412	309.791
549	391.119	783.234	2.58052	65.436	60.2847	52.6077	53.9386	36.8651	45.2909	114.331	102.721	111.312	123.969	100.649	108.034	24.8709	24.9453	25.0196	30.7767	9.80785	14.6588	47.4215	45.805	45.291	34.9952	44.2812	37.1616	97.7193	80.8293	87.5116	93.7035	93.0498	80.6441	26.2137	16.449	31.3986	32.5344	19.7567	19.8454	58.9201	54.8463	54.9661	49.378
550	402.109	425.102	2.54633	42.9062	36.3215	36.1007	39.0839	28.9739	37.5409	73.4844	71.0062	76.7334	79.7008	73.1094	76.4337	267.989	266.273	264.558	275.145	285.903	256.674	26.8781	28.1048	26.6257	20.9899	26.0566	23.721	74.3821	73.8104	69.0123	82.624	81.6825	73.1562	92.8288	98.0701	96.2285	85.8694	91.7737	95.6584	73.6938	77.0581	69.5224	72.2773
551	321.279	322.286	9.84367	17.6985	12.0951	10.9571	14.2863	7.84589	11.9997	59.2257	54.1638	51.8375	77.4133	50.9848	59.145	130.502	129.703	128.904	137.979	112.373	111.597	9.76902	9.70706	9.03083	6.73917	10.9265	6.55012	112.229	103.078	101.21	104.082	118.537	89.395	125.893	104.433	143.995	123.015	119.641	112.863	67.1955	67.0129	72.0312	65.9544
552	412.129	842.257	2.54633	258.822	230.003	160.433	196.588	114.614	201.002	548.473	546.652	497.075	575.601	484.76	486.509	193.579	197.356	201.134	261.194	126.404	171.995	316.494	212.482	242.995	194.552	239.272	185.666	480.756	466.517	488.656	518.296	501.64	438.55	335.877	281.686	361.288	354.22	283.113	267.225	326.886	324.686	316.413	317.678
553	232.083	250.117	2.51215	175.047	185.654	132.327	150.496	114.172	156.773	331.794	216.312	250.526	326.155	259.024	286.834	278.228	265.187	252.146	281.723	247.985	228.398	160.061	160.511	165.524	141.855	157.441	128.824	340.4	325.361	345.062	351.791	378.044	307.795	391.841	335.742	392.085	326.14	329.804	335.017	261.284	264.644	250.903	249.795
554	622.156	623.163	2.49357	170.332	164.524	161.45	158.235	137.559	151.214	288.842	338.248	284.44	283.88	280.957	281.65	67.9839	71.4954	75.0069	86.8463	51.9164	55.7191	147.971	114.832	116.615	95.4718	122.269	103.945	226.935	209.162	214.122	231.028	218.097	209.52	93.6226	81.1135	92.4196	87.8755	77.6918	74.7215	172.631	174.799	167.237	166.583
555	382.286	383.294	9.94628	25.6515	13.6162	14.6322	18.3519	8.56	16.8494	120.402	114.186	121.687	147.095	121.852	121.877	172.976	169.902	166.827	169.829	147.732	160.776	4.21576	6.148	3.31793	6.17193	9.27461	4.93708	199.726	166.076	161.263	167.013	194.826	173.88	248.579	234.047	298.585	271.538	259.848	273.888	116.092	116.226	120.943	122.503
556	424.298	425.311	9.9121	32.5251	19.7096	25.9186	33.6086	12.0978	15.3123	64.9069	54.3938	64.9879	84.2125	65.5975	56.8474	150.834	148.858	146.883	159.6	123.213	118.948	10.095	10.2633	12.9672	7.86889	9.45597	5.97723	72.0012	63.4168	66.7765	69.5322	81.9556	62.1567	127.32	111.92	164.013	139.833	119.19	121.746	72.1699	70.0733	76.6577	73.8461
557	354.289	355.297	9.9121	357.428	336.718	293.67	355.854	256.015	292.985	327.785	331.177	335.248	383.798	333.131	338.105	442.326	423.31	404.294	423.948	418.348	411.499	486.629	459.545	486.961	378.151	463.414	368.998	404.106	374.548	358.767	393.294	441.168	385.332	455.704	447.765	498.811	470.913	452.113	459.106	394.112	393.505	394.671	409.332
558	274.092	275.101	2.51215	271.69	324.351	294.326	303.196	298.714	292.046	273.533	252.27	235.499	237.066	270.712	266.421	27.6667	26.4071	25.1476	23.2698	23.126	19.1279	255.809	302.184	271.64	267.661	280.257	276.219	161.71	170.087	180.864	175.859	176.326	170.58	37.0688	32.1876	31.8361	28.4003	30.0186	32.9765	202.407	190.151	190.001	190.426
559	410.369	393.366	9.91893	89.9301	84.1878	65.1003	78.0005	50.9743	62.7544	57.1691	49.2029	56.6167	75.4395	51.0432	50.9879	41.3115	43.6743	46.0371	63.0081	32.8095	46.1183	66.4374	53.7593	49.8236	45.3854	53.1234	37.9301	41.7792	35.6668	43.816	45.6942	48.9007	35.3571	45.1975	41.2102	62.4442	58.8499	44.6866	42.7401	61.4651	56.4375	57.8418	64.0521
560	670.371	347.184	9.76163	49.4747	42.742	39.7212	38.601	28.8576	28.3674	68.5801	137.917	71.1453	81.7174	72.0511	59.5232	96.5689	107.051	117.532	123.436	92.5528	126.909	44.3472	37.638	38.2432	32.8408	39.9349	31.2434	95.3305	82.7016	84.6895	93.5879	103.066	108.729	102.119	145.524	166.555	137.045	133.362	116.854	92.1653	73.3861	83.0195	78.0174
561	263.149	281.183	9.76163	25.941	24.7292	28.6128	25.4662	33.1192	26.0594	35.8051	48.5282	40.0455	32.6467	40.396	41.6181	45.4178	48.6755	51.9333	44.8945	57.8499	53.3243	30.3415	29.7748	28.8774	32.2293	32.2191	32.5156	41.4159	41.278	40.3002	36.0188	42.4244	45.5906	45.4935	58.0158	49.678	48.9659	54.5189	56.8906	35.8321	32.8163	36.6593	37.8808
562	434.331	435.338	9.78898	49.9498	46.2581	41.7445	48.4931	23.3915	38.4281	168.215	130.042	134.223	197.528	133.371	192.075	100.097	100.393	100.689	122.9	83.3958	79.5172	113.803	100.792	102.258	81.4411	98.0357	75.4935	219.64	156.738	153.557	151.263	193.852	183.141	128.366	125.6	172.643	125.948	140.763	109.951	127.646	125.166	124.732	113.575
563	530.327	553.315	9.78215	138.038	126.804	108.293	123.735	80.2719	102.228	274.552	260.72	268.344	296.372	288.533	253.995	658.458	680.249	702.041	715.833	699.557	765.096	135.111	130.853	131.606	106.407	132.342	103.804	347.78	323.57	313.268	306.347	376.881	347.089	497.889	525.182	593.655	556.493	552.161	499.446	389.4	384.172	413.718	421.483
564	492.348	493.355	9.76163	19.5896	17.9894	13.2144	18.8031	6.00385	12.2669	35.5554	30.4206	45.9388	66.291	44.6362	34.9606	96.5614	116.765	136.969	156.432	85.6046	125.294	17.3394	16.2847	18.0631	13.7358	18.1397	15.2686	83.5209	57.2682	63.5587	79.8086	98.7467	88.0768	81.7093	137.446	206.553	147.655	132.192	96.7651	64.8795	63.7702	71.653	66.8308
565	294.23	277.226	9.76163	187.483	167.34	161.719	171.341	134.214	159.146	205.524	195.839	198.47	234.683	214.561	209.239	668.118	658.251	648.385	696.48	628.026	602.986	215.001	192.818	200.655	189.769	201.249	175.87	324.827	302.523	267.389	303.704	350.672	343.725	1129.02	1063.44	1419	1127.87	1183.87	1240.74	401.461	405.39	424.082	413.255
566	685.351	708.327	9.76163	37.3113	28.9432	25.566	28.6118	15.7789	19.3798	59.1878	48.397	61.6518	68.6639	57.9261	46.6362	88.3243	100.409	112.494	109.706	77.5027	103.021	24.0303	19.8683	20.7997	15.5056	25.9934	14.6838	73.5142	56.9058	58.0458	66.9906	72.0691	80.1821	68.9654	114.343	126.888	107.141	95.923	84.4248	80.1368	60.4736	62.6649	55.8609
567	256.249	239.246	9.76163	25.1245	24.2806	24.0335	23.4791	21.3595	19.6004	37.0548	40.0616	41.3077	43.3936	40.5199	38.4259	56.5292	60.5676	64.6059	66.5534	53.5362	65.7916	23.1751	21.2228	20.8162	18.128	22.0502	16.2946	49.8955	41.3749	41.936	46.4752	53.1133	54.7355	51.4181	77.9545	90.0127	74.1777	70.3235	58.6761	44.9969	43.3972	43.099	42.0705
568	472.115	473.121	2.60103	70.7947	68.0298	70.7114	71.8103	78.7561	69.6061	80.6499	161.908	85.7404	84.1539	85.6599	86.4977	65.8611	65.7338	65.6066	61.8898	56.492	55.7744	117.648	74.817	62.6064	61.2684	66.9426	70.3695	79.3978	82.5066	86.6371	75.8905	85.5074	79.048	77.0851	79.7453	68.3384	65.8758	71.3669	68.9805	69.5782	69.4832	66.6336	66.5814
569	558.398	576.431	9.82317	48.9762	49.9248	62.4362	52.5168	72.427	56.8057	61.5749	88.674	67.8929	53.155	73.6048	78.896	73.6166	76.1351	78.6536	71.207	104.678	94.0203	52.0013	56.9357	55.4434	66.4873	59.8251	68.3789	53.6643	60.7196	59.441	46.9203	53.9126	59.169	68.0242	85.6953	64.1195	71.7396	74.0344	85.9882	60.5575	61.8282	69.5201	60.203
570	414.109	415.117	2.59418	62.5577	67.2723	53.5775	61.0222	44.0531	52.6403	95.0488	115.502	85.3959	94.3475	82.5938	83.3022	89.2331	90.8583	92.4835	101.092	81.5622	76.3204	93.4628	72.7831	66.8613	53.7844	70.6888	59.5887	126.598	111.857	119.239	121.826	130.965	110.727	105.209	92.9344	110.322	101.943	97.4924	89.8151	88.5518	85.3291	83.279	80.9725
571	562.221	563.184	2.59418	197.57	227.64	183.175	191.389	187.066	194.615	139.487	103.732	119.446	141.179	115.861	129.67	26.4515	28.1904	29.9294	37.4533	19.5283	17.276	187.342	191.814	192.177	169.434	190.41	189.219	78.2202	81.7714	87.3755	89.909	84.495	72.0998	60.0718	47.839	62.3626	52.3428	48.8763	46.3017	123.202	120.611	113.628	114.833
572	412.297	413.305	9.80948	11.2911	8.26064	8.38494	10.6521	2.85118	7.17505	75.5621	70.332	71.3418	82.8973	66.9356	66.9954	87.5615	84.9597	82.358	80.9023	75.2876	70.9402	0.0526794	0	0.0804079	0	0.0621943	0	127.295	110.713	115.877	113.73	137.088	112.609	105.111	96.0897	118.255	103.395	100.334	107.049	64.137	60.6957	64.1273	64.7071
573	453.3	454.309	9.79582	2636.69	2537.06	2069.23	2287.42	1438.36	1830.64	149.906	319.786	219.633	163.458	165.1	312.623	94.9878	91.3194	87.651	97.6937	76.02	77.2599	2301.38	2068.12	2300.67	1836.92	2210.3	1553.65	70.7646	66.6728	78.2175	87.2892	71.6867	61.1251	63.7331	64.1003	84.1381	69.7746	58.6935	55.6979	67.4264	60.9664	63.0629	52.5776
574	756.236	757.243	2.60787	673.497	881.756	717.666	843.155	690.417	742.1	595.648	611.33	556.028	623.914	529.856	532.874	213.707	210.916	208.126	262.544	151.503	178.332	874.11	835.222	894.068	711.339	813.427	783.908	787.414	716.767	799.492	837.406	916.694	703.068	629.565	591.577	650.239	582.391	571.315	567.273	624.255	640.96	606.493	604.395
575	388.131	411.119	2.60787	16.0316	11.9179	8.5583	11.9715	5.8297	9.35361	88.9985	83.7544	74.9713	80.8602	79.6863	80.1358	59.1945	57.3906	55.5868	59.3185	54.8307	52.9292	7.31596	1.57282	1.24942	1.24338	3.03131	2.83915	38.3648	43.0881	36.0171	38.1111	37.2244	33.6235	41.1414	35.647	41.7295	36.8068	38.1224	38.8605	33.2593	33.4768	32.7823	32.5306
576	314.075	315.089	2.51215	110.608	100.253	102.957	104.508	93.867	105.079	127.832	158.797	117.473	123.466	122.541	120.237	56.9811	57.7044	58.4277	63.9377	54.9438	47.4315	90.6999	74.9524	70.556	63.0889	75.1531	67.0587	77.4028	79.5794	81.5806	85.3368	85.2732	81.0333	50.4689	47.1266	54.0233	47.2467	46.6723	45.7975	82.2578	80.8434	85.1972	80.8033
577	931.539	949.585	10.0743	133.442	134.327	90.9115	125.526	76.2709	93.4293	24.2651	30.0964	26.3275	32.1827	21.2292	25.3457	38.8064	42.6623	46.5183	47.1829	27.388	32.4868	302.825	297.605	294.587	238.477	284.951	222.495	37.9914	32.2007	30.4712	41.4651	47.2692	31.8465	103.625	86.686	147.393	115.874	93.8854	104.634	96.4007	68.9487	69.2094	72.0767
578	486.351	469.348	10.0674	31.1825	25.0716	23.0399	38.7515	9.03694	19.875	50.6984	37.9134	30.6338	59.5088	40.3789	47.6189	53.8949	55.4559	57.0169	90.467	47.9066	52.8942	8.75775	9.91356	7.59224	6.82388	6.32602	5.38351	11.5588	6.77777	6.32453	11.9981	18.746	4.76076	32.7851	22.8426	62.8967	39.4382	37.8662	28.0482	32.4749	30.5184	29.5779	30.6384
579	168.051	359.09	2.37728	26.8689	27.2807	23.5278	21.511	18.7546	24.2574	95.8081	104.743	90.2839	87.1423	92.4941	101.775	31.6379	32.5113	33.3848	34.8071	34.3031	31.3215	10.2516	14.9604	15.7599	10.8973	14.634	17.2227	62.915	67.0409	69.1703	62.714	66.4836	69.6139	47.7517	44.7839	45.6307	46.3403	48.2155	54.3763	39.5127	39.8184	42.1721	42.8758
580	410.269	843.535	10.0811	186.71	201.722	204.189	246.628	199.851	186.535	85.5923	102.728	106.379	91.9431	134.818	136.641	113.913	116.532	119.15	99.7743	145.369	125.869	400.706	394.887	429.563	425.521	443.797	391.046	122.088	147.506	138.074	116.799	133.487	153.182	194.075	163.662	167.541	178.075	172.059	198.801	86.7851	135.8	162.838	131.474
581	454.138	437.134	2.39785	82.4488	82.0197	82.0181	83.5888	63.4326	77.8013	157.328	210.353	136.652	156.809	142.868	155.697	184.951	182.426	179.902	196.003	163.307	160.423	88.3259	78.9316	69.9417	64.6052	78.2669	68.1422	110.14	117.168	127.857	118.964	116.198	109.008	133.856	122.032	141.267	117.695	122.126	119.864	112.089	115.55	110.107	110.706
582	446.184	469.147	2.41153	2619.03	3318.46	2842.29	2923.34	2832.33	3092.72	1484.59	1530.57	1283.37	1307.24	1345.23	1506.97	581.108	584.448	587.789	563.434	585.007	554.757	3770.59	3397.62	3665.43	3011.75	3452.73	3398.82	1404.92	1290.84	1502.26	1445.32	1444.74	1502.28	997.048	1011.27	973.659	953.175	1008.24	1082.78	1587.7	1619.42	1584.21	1736.74
583	574.116	592.149	10.0674	18.6149	16.8719	21.4003	18.7566	28.4996	20.0243	18.1447	35.285	27.3613	18.5186	27.6283	30.1994	28.5406	29.1948	29.8489	26.8522	42.5732	34.392	19.2771	18.4881	20.4852	24.4462	21.684	24.1992	18.1255	23.6425	21.7853	16.8606	17.6273	22.9766	25.1159	30.9113	20.685	28.1861	24.8865	34.267	20.4874	19.9829	19.4881	22.7379
584	436.347	437.354	10.0674	119.556	105.142	88.5382	122.181	61.1213	89.6346	285.349	250.752	245.559	355.507	258.82	382.211	231.317	235.425	239.532	300.279	199.302	189.545	182.817	138.857	167.061	126.167	136.438	102.45	332.861	328.56	276.037	255.452	348.933	296.294	291.137	260.343	378.613	280.675	325.693	246.29	211.04	213.85	223.741	220.825
585	322.079	323.088	2.37043	91.1788	82.8592	110.691	92.9544	88.6401	88.598	378.865	370.52	352.287	330.04	372.775	389.774	96.6882	97.8693	99.0504	111.313	102.374	91.7174	55.7954	43.6432	44.4471	42.393	47.211	46.5067	162.844	184.474	182.011	177.068	174.275	212.365	65.7658	72.7608	59.3211	58.1306	60.1807	64.9644	139.692	136.413	135.495	132.804
586	221.076	222.084	2.37043	41.5917	39.859	27.8447	27.9244	22.593	30.4111	75.9119	63.867	65.4308	73.9247	66.3571	83.1584	153.686	150.105	146.524	167.141	148.857	137.847	14.1965	16.0075	16.1016	14.7137	18.1998	12.2258	24.4576	26.4198	23.6194	23.7685	23.8166	22.5196	47.0191	42.2938	47.1331	41.6058	42.133	46.3646	46.0459	47.5436	46.2837	45.0112
587	616.436	634.47	10.1084	98.9299	106.236	89.202	111.349	102.853	85.9633	59.3114	96.2831	79.1249	65.3556	71.2884	83.2098	101.126	107.313	113.499	83.3641	116.568	92.3839	129.478	123.021	119.386	122.297	122.069	111.998	74.6308	97.185	92.7956	73.7012	74.6634	81.1232	116.765	106.827	117.152	120.622	117.488	141.23	76.0073	68.6856	75.9896	82.7542
588	580.406	598.423	10.1016	473.002	481.805	414.816	525.095	338.675	385.924	185.708	186.478	191.2	247.789	215.581	187.087	171.029	181.371	191.713	220.472	150.592	174.734	545.935	534.724	560.052	451.95	564.104	414.693	314.274	272.522	278.616	300.799	361.889	348.621	188.511	177.467	264.155	230.533	210.838	179.347	309.995	312.051	314.987	333.991
589	548.426	531.423	10.0879	248.905	275.143	219.637	302.916	213.277	250.257	47.021	50.184	46.4037	51.589	45.105	48.805	35.5936	35.9858	36.3781	37.2532	40.1742	35.9904	292.849	297.353	290.098	254.28	295.591	234.237	96.5021	68.1621	68.9806	67.7423	75.6367	63.9438	56.6562	45.5898	72.05	65.0058	47.1438	49.3155	112.876	115.253	123.705	134.167
590	872.518	895.534	10.0948	984.308	1062.54	873.747	1097.14	847.468	930.753	189.288	185.006	178.987	220.59	181.331	142.231	96.4221	95.6822	94.9424	97.0821	66.9323	83.142	996.463	1044.69	1045.14	952.437	1058.37	886.584	362.875	256.127	269.833	284.937	320.965	254.785	166.08	131.662	189.264	183.595	138.049	119.562	492.092	419.231	467.836	454.287
591	723.241	706.238	2.37043	372.182	326.876	253.824	258.137	165.992	260.821	1176.87	1092.22	1063.16	1175.24	1065.25	1118.24	545.074	534.928	524.782	607.16	446.912	486.038	299.407	224.983	239.784	193.65	229.919	162.975	1133.43	1074.26	1212.97	1176.64	1179.3	1123.6	754.795	676.535	771.54	732.809	667.314	670.989	666.839	670.122	648.593	647.654
592	306.231	329.221	10.0948	31.234	19.2172	21.6619	18.924	21.2094	18.4707	146.058	152.394	141.162	157.027	131.32	135.757	878.337	886.466	894.595	973.974	702.92	691.515	13.2817	15.1383	13.2226	13.4689	14.1124	10.6356	221.43	239.745	247.819	243.791	295.279	257.792	1922.43	1745.41	1930.23	1690.78	1843.93	1670.92	393.706	392.241	412.843	483.792
593	308.246	291.243	9.99413	101.768	65.2929	68.9622	67.2966	75.6412	65.7288	588.539	548.834	517.392	661.035	466.417	467.402	2851.89	2836.57	2821.24	3203.34	2268.58	2320.9	57.3983	50.955	51.792	49.7743	55.2426	49.7515	761.561	786.228	790.137	816.554	1020.05	785.773	5669.85	4939.34	5678.65	4794.64	5285.81	4637.08	1491.81	1557.8	1589.51	1649.36
594	866.23	889.23	2.47305	217.595	221.756	213.852	204.781	206.497	222.357	276.013	304.601	281.564	267.186	277.933	275.508	126.227	130.092	133.957	188.702	91.1135	140.353	225.571	221.152	239.153	200.755	229.625	225.459	196.147	181.042	200.218	200.652	202.485	185.759	126.153	118.471	163.452	144.079	116.332	119.471	214.629	194.227	198.347	195.145
595	540.146	541.175	2.43887	77.6418	87.2822	64.3289	82.0152	54.6774	68.7115	76.7202	94.2079	67.6109	80.3228	64.4196	66.9744	31.2363	31.0173	30.7983	43.5338	18.5269	23.8576	92.4015	88.4761	82.2038	69.4505	82.1885	77.6945	65.0498	62.3293	66.6051	63.191	68.1781	60.0299	32.1678	27.5146	38.0919	35.4238	25.7959	27.9248	64.0087	64.1687	56.3482	59.1562
596	258.208	259.216	9.99413	8.07989	6.38227	6.9917	6.05668	8.01327	7.41351	27.232	28.8693	27.4799	35.5225	25.5195	23.1002	102.849	103.785	104.721	118.834	83.9767	86.6262	6.50255	5.51579	7.1021	6.5973	6.98278	6.53202	32.7241	32.9332	32.9734	32.4195	40.2581	32.0792	177.704	147.048	189.119	162.553	158.263	144.861	56.6482	56.322	59.3064	59.0603
597	222.06	462.157	2.53267	20.2829	21.627	18.6534	18.5839	17.3188	19.341	50.0302	42.5818	40.089	50.3653	39.7464	46.5803	108.094	110.772	113.449	123.966	104.03	102.637	29.7452	20.1346	16.5842	15.4046	18.7589	15.2778	89.169	81.0771	89.6091	90.3504	89.7586	81.7039	167.315	144.541	179.005	155.832	155.796	156.249	66.6916	71.2054	67.7906	63.6575
598	882.197	883.205	2.48673	810.202	830.836	803.48	903.036	760.043	811.099	384.282	412.145	403.886	379.989	390.362	396.1	195.265	198.21	201.156	236.722	184.926	208.877	781.328	836.782	929.129	802.803	878.353	876.53	288.227	269.834	293.687	305.516	288.303	295.8	165.045	160.937	183.819	189.791	167.698	145.248	436.57	438.029	425.513	431.947
599	886.522	909.516	9.97363	292.628	313.133	267.954	332.659	265.506	264.928	57.9677	64.9053	59.4738	65.8881	48.1262	51.3145	30.5165	33.059	35.6015	26.5511	19.223	27.4706	319.435	347.392	335.746	301.176	353.538	289.001	92.405	65.4001	68.445	70.9212	77.2925	46.8752	31.6884	20.8475	44.0602	37.499	26.633	23.9178	169.157	125.3	123.046	110.078
600	756.236	757.244	2.47988	1950.45	1902.82	2003.84	2124.24	1947.91	2044.27	2443.21	2104.65	2135.2	2288.02	2306.95	2533.78	1374.14	1381.86	1389.58	1432.26	1264.86	1276.56	2077.21	2166.76	2337.45	2101.47	2245.93	2083	3284.4	3103.86	3406.77	3308.44	3434.7	3377.51	2256.86	2129.23	2485.21	2275.87	2411.62	2417.84	2000.08	2198.44	2138.96	2212.68
601	772.231	773.238	2.4252	1352.12	1632.41	1433.24	1668.7	1432.29	1510.79	766.846	920.078	767.713	775.848	752.388	741.755	362.947	365.551	368.155	472.225	304.94	332	1303.69	1430.94	1479.45	1397.13	1502.17	1461.77	999.65	964.108	1083.17	1093.96	1069.57	970.729	921.744	836.971	928.318	866.459	869.117	904.651	966.878	990.445	971.393	996.661
602	117.083	118.091	10.0127	43.0219	44.1381	50.2733	43.2483	69.4475	48.4392	56.8007	86.9179	72.3467	49.744	78.0946	79.4523	96.6232	96.533	96.4428	90.784	129.568	112.856	43.7659	50.7498	49.5624	61.8121	48.561	62.2413	50.2275	65.1425	61.4801	48.1542	54.0927	64.2519	99.0068	109.192	84.5411	90.9768	94.2568	115.248	60.7848	60.7434	61.9122	63.8628
603	692.198	693.207	2.41153	112.945	88.9601	86.1231	91.8505	43.2425	79.8077	452.854	514.495	429.102	434.269	427.984	448.233	281.423	271.758	262.092	304.727	210.666	247.013	88.164	31.8679	30.4642	16.8399	34.7132	20.4417	308.552	298.131	307.043	308.371	304.729	304.078	241.514	219.467	260.455	256.201	220.548	213.05	208.583	202.575	197.513	195.663
604	294.104	317.078	2.41153	69.6235	65.9076	74.1207	58.6605	76.1003	69.1404	218.699	293.938	208.69	197.569	220.571	231.061	289.061	286.861	284.661	280.521	294.869	271.729	88.1385	49.371	49.49	45.595	47.6555	50.668	163.442	177.202	178.193	171.955	169.299	177.13	195.324	194.393	180.301	183.755	198.75	209.391	134.625	132.873	137.359	135.886
605	854.238	855.245	2.43203	129.543	119.136	107.836	112.145	71.3686	103.462	439.461	485.92	465.121	435.527	446.449	456.429	238.803	246.971	255.139	313.117	188.017	240.699	178.277	96.7811	101.085	78.6176	107.979	88.9665	374.596	358.153	375.597	386.005	368.846	376.127	241.619	221.519	268.644	255.881	221.83	196.791	238.659	237.381	224.882	231.897
606	590.148	591.157	2.43887	790.11	829.685	829.256	893.968	803.274	820.722	473.3	645.049	475.778	465.528	478.348	492.422	204.083	210.882	217.68	250.821	185.353	193.354	934.789	947.403	921.758	846.592	944.372	896.146	375.002	370.779	378.325	381.326	383.335	384.028	214.739	213.933	231.794	217.586	204.39	210.997	492.641	489.579	494.419	493.81
607	624.338	607.334	10.0127	58.2103	48.8111	56.1043	55.0595	45.4416	38.3354	148.928	149.818	185.956	227.516	189.836	157.714	340.461	405.592	470.723	536.883	308.269	466.746	55.5574	49.1715	53.5789	47.7059	48.282	41.1861	334.564	266.489	331.172	376.967	407.094	428.344	327.212	565.154	644.081	583.082	509.748	366.903	225.361	224.649	239.161	296.072
608	358.32	341.317	10.0127	108.463	82.4298	81.4964	85.1413	72.4151	67.5959	196.535	205.878	249.634	297.743	243.947	203.168	305.08	379.876	454.671	501.114	308.25	432.384	73.2362	61.4973	61.2744	54.1827	66.7221	49.5153	367.306	272.735	347.51	413.952	406.995	449.81	296.609	504.787	596.039	536.28	446.273	328.106	263.715	252.784	245.061	259.303
609	550.527	573.516	11.6346	26.4648	27.0656	30.9586	29.7523	43.9433	33.2742	37.9408	53.1822	41.5754	27.6015	45.2819	38.0614	44.2396	43.3565	42.4734	38.8764	56.8987	47.8282	30.655	32.173	30.1592	40.0491	36.7067	39.5066	32.8534	43.3728	31.8982	32.4813	26.2005	30.1908	38.9905	49.1845	35.1402	37.5966	45.2781	49.5924	29.0194	32.9097	37.9575	33.9387
610	282.858	300.892	12.855	28.8996	30.9474	34.8502	32.0102	43.0542	31.0341	34.8386	42.6781	36.9882	26.1037	39.8142	39.7365	38.5427	41.2287	43.9146	35.0579	53.0875	41.8262	28.1771	28.0932	28.2673	33.566	28.4243	31.5388	25.7039	29.2367	27.0469	23.6053	23.4018	31.0747	33.8831	35.5792	28.7409	29.2415	35.1319	41.5598	36.3559	28.1433	28.5761	27.8271
611	241.057	483.129	0.659733	53.4113	59.6555	69.5485	64.6006	87.1272	70.9868	84.7617	299.192	90.0405	68.0611	86.7205	88.1382	114.779	113.249	111.719	109.061	138.877	116.512	250.839	80.3613	77.6123	84.0545	78.0673	94.9273	118.276	120.529	125.836	117.674	111.032	131.577	146.464	163.147	138.051	139.621	164.345	167.872	80.2773	86.9789	81.997	84.7461
612	584.782	585.786	12.8345	6.55974	7.88193	8.95403	6.89686	7.3702	7.16712	9.67615	8.79352	8.01628	6.83929	8.72528	10.8715	7.52251	7.33659	7.15067	8.35556	10.3193	9.71218	5.75907	5.65516	6.4899	5.76536	5.2434	7.33696	4.71207	6.79765	6.44043	3.49056	4.46209	6.05659	5.43772	6.04639	4.82659	6.22761	5.2509	5.59547	8.62484	6.81854	5.00919	5.61169
613	550.527	573.517	11.2878	155.638	150.416	176.331	158.912	219.815	173.824	198.692	268.459	227.635	166.503	231.648	216.193	251.154	264.284	277.413	240.013	344.42	294.547	162.323	166.548	165.945	199.567	175.033	198.87	173.198	190.632	188.497	168.268	157.051	182.031	220.88	256.14	188.423	211.022	231.248	264.954	177.603	168.832	186.934	159.542
614	575.112	558.109	0.68025	78.6749	89.343	108.12	94.7362	137.851	105.192	52.8994	168.911	61.0836	40.5319	60.0655	62.1968	34.6149	33.5058	32.3967	25.3411	40.5751	34.0105	253.753	100.113	100.368	120.688	107.773	135.721	53.9732	59.4097	61.7122	54.8117	55.2936	60.5786	58.8534	65.103	41.7758	50.1623	60.0376	64.4957	70.8373	57.5982	49.9288	46.2089
615	336.979	319.976	12.9849	431.89	440.974	513.652	397.003	519.117	406.894	414.909	529.167	431.628	319.257	436.917	441.658	442.912	447.771	452.63	402.344	593.426	485.37	331.786	306.763	348.332	357.121	327.17	369.331	283.624	312.238	308.004	261.374	267.9	333.355	365.803	454.981	296.704	332.939	384.384	435.353	540.814	338.301	311.852	287.37
616	870.457	871.464	12.855	93.8087	162.527	160.257	131.97	150.879	95.2365	90.0932	144.491	135.998	129.13	177.714	180.092	190.863	143.055	95.2468	123.262	199.975	144.686	163.275	140.623	148.268	156.488	160.992	199.896	172.82	179.536	143.547	133.741	179.891	193.019	177.681	97.7457	109.68	119.253	145.644	141.617	18.1898	133.793	131.99	99.8079
617	320.027	303.024	1.02708	89.7537	59.7299	86.2246	71.8981	60.0692	69.4082	82.4171	103.523	76.1958	79.7867	77.596	79.8011	0	0	0	0	0	0	12.183	8.93502	9.16144	4.37214	7.86559	7.6141	24.3848	22.1857	29.6191	31.5685	27.7542	28.6028	0	0	0	0	0	0	32.4043	32.8564	29.9413	30.4599
618	292.889	293.896	12.8345	16.4241	14.89	19.5301	17.3426	22.7335	15.3934	19.5625	24.0926	21.5866	16.4997	22.2097	20.5414	20.3845	22.4939	24.6033	21.313	27.3571	23.721	14.0138	13.1004	17.0186	18.4234	14.1	18.8677	15.0731	15.957	15.1319	12.6505	14.4045	16.7915	18.9206	18.4996	17.4401	17.5772	18.6089	26.043	18.2199	15.0727	16.9669	15.3673
619	371.275	760.609	12.855	51.5921	45.0837	51.9061	41.1949	52.5668	45.5757	46.3825	65.6833	49.9923	35.6068	48.1213	43.3376	33.8417	32.7118	31.5819	20.5039	26.9485	23.7912	11.8158	11.1656	9.86097	13.1703	9.24393	10.659	12.1745	13.6679	14.8058	11.6722	10.0123	9.4935	12.4503	9.40285	7.28272	5.71717	3.09642	5.24754	72.2836	30.7849	12.2035	2.81978
620	115.968	98.9648	12.8345	288.12	293.476	334.159	279.683	387.094	313.884	328.797	444.306	336.935	255.955	397.332	403.845	440.445	420.76	401.076	372.716	562.64	465.603	313.491	302.39	314.922	340.125	301.526	344.359	280.607	296.961	306.299	273.931	269.832	342.005	397.116	461.36	302.199	327.849	441.81	445.698	328.881	314.444	302.279	310.528
621	468.806	486.84	12.8413	87.1421	86.825	97.5123	82.0137	114.57	88.1082	100.111	134.912	100.013	69.813	106.637	108.824	107.828	105.771	103.714	87.7736	145.827	106.541	74.2148	71.4488	75.4792	88.6702	78.2229	82.4878	66.0218	98.9776	62.9013	70.0771	55.3235	71.185	83.0324	99.3055	59.9303	63.2264	87.3943	100.256	123.377	98.2497	78.8508	67.8011
622	274.917	275.924	12.855	14.1558	11.8171	15.5369	12.7676	18.0779	14.3239	16.355	21.8255	18.4095	16.4984	18.7662	18.1955	17.6022	19.3106	21.019	17.6975	26.0721	23.9842	14.7098	14.574	15.8415	17.4879	13.9331	15.4939	13.7944	13.689	13.5603	10.3764	11.573	13.5853	17.817	16.5463	15.3191	14.9298	17.2498	19.0206	15.2324	13.8195	13.163	12.7315
623	578.559	601.55	11.7851	185.038	201.369	213.171	202.302	275.149	215.009	243.973	315.555	271.255	195.285	268.104	268.433	282.336	291.375	300.413	266.16	398.923	334.233	206.522	215.507	206.173	249.544	213.573	240.719	188.638	216.83	205.026	185.454	182.826	215.792	265.559	308.173	215.307	239.623	276.072	315.263	244.27	197.798	205.576	196.602
624	592.612	615.602	12.5609	744.995	868.182	977.968	875.857	1225.23	914.29	1059.07	1331.38	1093.23	836.574	1146.26	1145.03	1205.94	1204.26	1202.59	1124.13	1580.5	1365.84	869.629	901.182	942.03	1044.74	957.298	1038.51	807.065	885.93	885.478	742.591	795.577	956.917	1085.56	1261.51	895.807	977.439	1110.24	1281.44	69.3673	800.6	893.919	818.434
625	215.914	216.921	12.8345	19.0837	16.0781	19.8625	18.9204	25.6712	20.2517	22.0854	29.7911	23.1237	18.1387	26.8795	28.196	25.4943	26.9628	28.4314	26.7091	38.4793	32.6684	19.8743	19.8291	21.4626	22.7494	20.9674	23.6929	17.7467	20.8147	19.7042	16.9164	18.0005	22.756	24.6783	24.3995	20.5384	25.3102	29.0455	32.4359	22.0623	18.8576	19.5596	19.1318
626	819.568	802.565	12.8413	22.6349	50.0439	148.032	164.745	211.24	131.856	119.824	137.428	56.4955	20.546	23.773	21.1713	14.0136	18.4294	22.8451	16.4892	19.3686	18.2091	11.0205	48.8236	93.6483	173.26	133.025	212.185	72.4902	71.7967	6.59978	18.1054	4.82685	7.07934	5.55075	4.17975	4.99241	3.36353	5.25993	5.56156	19.0962	11.3176	175.265	5.06965
627	426.317	875.593	12.8618	188.861	196.961	221.338	190.237	256.789	210.595	236.989	278.554	270.916	220.05	339.653	347.293	404.187	404.739	405.292	378.804	566.926	455.79	278.826	263.747	268.643	291.53	237.967	267.956	208.663	224.621	210.049	190.198	178.681	220.577	250.979	287.606	202.269	202.026	248.327	258.459	211.329	280.837	237.172	169.409
628	243.094	487.196	0.899117	26.0627	17.1894	15.7611	16.0064	12.473	17.5625	170.184	17.1916	124.018	172.433	138.6	148.254	70.8263	69.3871	67.9479	72.1664	53.9579	55.5019	0.950487	3.51442	4.25642	5.59333	5.37866	4.40265	123.9	116.773	115.258	137.909	138.927	119.871	125.748	97.3066	134.29	111.713	117.031	97.6984	47.8922	52.1452	50.236	50.8698
629	536.548	537.555	11.2742	5231.21	5550.57	6175.27	5574.25	8042.65	6408.99	7148.5	9517.45	7824.7	5579.57	8495.68	8508.35	9574.16	9559.38	9544.59	8451.83	13442.2	10804.2	6252.48	6370.48	6606.1	7525.22	6348.27	7762.96	5809.51	6856.5	6635.27	5853.44	5928.28	7543.22	8491.32	10145	6809.53	7480.07	9469.88	10374.3	5784.83	6252.59	6487.75	6456.12
630	273.866	291.898	12.8345	23.1664	23.3224	25.1055	24.5998	27.8474	24.9222	32.1455	30.1081	33.5674	23.1498	27.589	26.3149	25.8193	28.6406	31.4619	30.4828	39.7021	29.079	19.7313	17.2656	25.4531	23.8449	21.3354	27.5428	20.3688	22.7798	19.1034	17.4929	18.6405	21.7049	21.5741	24.6647	20.6924	22.1233	23.3046	30.8316	27.2892	19.3698	17.2207	16.6569
631	419.813	442.81	0.591367	18.6335	5.17744	7.82852	6.70577	11.0232	6.84117	7.17863	33.0395	11.43	16.8875	8.48706	9.2428	5.60645	5.36021	5.11398	3.47045	13.1405	9.31677	18.7745	7.48884	7.59373	7.1734	6.96316	8.60341	5.0732	5.19132	6.51492	6.39629	4.44455	5.77969	5.75034	9.5757	2.90351	6.00877	6.22489	7.13479	7.61389	7.03035	9.09731	8.74004
632	331.798	332.806	12.855	9.28599	8.77596	11.9592	9.20985	13.2027	8.09001	9.80348	16.3055	11.6958	9.03895	11.2136	11.1984	11.2638	11.4457	11.6276	9.60688	17.8064	11.0712	8.33327	7.86528	7.08631	8.77718	7.12042	5.87175	6.77576	7.78145	6.03547	6.63967	5.51461	6.5723	8.41887	7.90005	7.59857	8.45884	7.18559	10.4933	12.6492	8.35259	7.12527	7.75661
633	135.012	153.046	1.03392	17.7644	12.3916	8.80819	10.2797	8.70808	12.2123	220.223	179.083	184.208	195.52	174.021	197.732	840.731	776.069	711.408	746.887	799.797	723.901	0.721345	0.591641	0.437295	0.226992	0.326558	0.474529	304.666	297.611	301.696	321.766	318.513	305.469	531.692	509.556	468.658	456.722	515.564	450.491	231.08	245.358	236.005	242.845
634	295.136	278.133	0.6734	65.004	78.2763	73.7688	80.2227	86.013	71.9997	25.3846	8.57382	16.0956	20.6154	20.0774	19.1054	6.60334	6.9172	7.23105	5.33777	3.6873	3.5813	112.546	126.464	109.773	104.534	131.458	135.499	25.506	20.4805	24.5212	26.6	26.4647	19.8818	1.60818	3.42795	9.53987	6.54292	3.88969	3.97554	33.464	37.4043	34.6752	36.1547
635	771.5	772.508	12.8413	79.1683	95.1625	99.2408	104.36	94.8122	76.7127	28.7586	32.4233	13.5189	8.61796	9.30425	9.13242	12.6107	9.6808	6.75089	7.20054	9.88056	7.07349	76.7011	83.4502	78.9114	88.0372	78.2211	68.1223	9.13183	3.41749	3.45552	3.62431	2.32552	3.72414	4.41948	4.89578	3.41558	1.95561	2.18153	2.49789	16.9352	8.59891	30.0037	2.58121
636	230.927	213.923	0.5572	37.2247	48.8179	29.2637	37.3145	23.5978	34.8694	7.64156	7.22871	5.35368	11.0994	5.27992	4.28873	2.2141	1.99266	1.77123	2.98161	1.42103	1.84073	42.2648	54.021	52.8648	41.4921	50.3664	44.0997	26.0112	21.9972	24.988	33.8826	29.6308	20.3142	16.0421	11.9433	26.0306	16.3003	13.9023	10.8597	26.1101	23.2267	23.2021	24.4422
637	372.11	395.108	0.693917	43.2683	43.9005	45.8536	43.3439	54.774	46.4159	76.0457	295.509	78.4946	74.6895	69.5627	71.1774	104.285	98.8188	93.3524	102.174	92.2609	95.1575	124.616	46.9446	44.7899	44.4354	43.1049	53.1462	77.9348	79.6222	79.0161	78.6746	81.922	76.2668	109.8	100.199	114.833	97.1053	107.878	104.541	59.7118	60.0857	59.0564	57.4916
638	516.792	517.797	12.8345	30.3426	28.6819	31.1682	28.4552	37.2199	30.2558	32.7785	45.5669	32.4289	25.7668	35.2796	36.8503	39.2726	37.1331	34.9936	27.6175	42.0367	34.2123	23.9632	22.1038	24.6295	23.1424	24.0013	29.6386	21.2251	21.8807	21.7643	17.1305	16.1799	22.3442	25.7666	30.3772	18.2198	18.9326	23.4282	29.0221	37.0414	28.9502	22.021	19.4604
639	722.214	705.21	0.693917	218.606	265.744	215.013	245.318	193.013	227.577	79.1987	57.2755	64.1145	72.1458	67.3363	64.3959	46.4833	44.0979	41.7125	50.1571	43.4823	46.5936	431.892	319.818	320.638	355.211	310.328	289.308	120.101	114.351	128.992	135.556	140.698	110.071	59.391	55.9382	61.3184	54.5695	54.3619	56.4708	136.328	136.854	133.837	138.913
640	380.115	381.122	0.693917	94.4911	93.5627	92.9567	86.9413	100.45	97.3793	0	0.0689947	0	0	0	0.0727013	0.165276	0.165028	0.16478	0.35525	0.17321	0.392664	71.5971	113.388	111.403	119.35	100.91	125.78	2.28529	0	0	3.74842	5.58075	0	0.0988344	0.306981	0.275636	0.342803	0.388702	0.350916	64.8512	65.0973	66.4411	68.3504
641	584.466	607.457	11.3562	0.00648832	0	0	0	0.418024	0	0.834892	1.07129	1.89379	2.87446	0.814747	0	136.463	179.328	222.193	187.284	159.436	228.371	0.00786262	0	0	0	0.228239	0	6.1051	1.16482	2.42286	5.50079	5.14184	5.55913	187.365	382.662	265.677	307.362	349.207	260.216	31.4645	31.1527	29.9816	35.6013
642	107.065	130.055	1.08862	96.5599	96.793	72.9014	81.4367	69.41	88.4689	207.966	198.056	173.901	195.533	178.288	196.759	242.786	232.791	222.796	236.899	231.676	212.142	110.745	104.562	108.492	95.6331	100.378	96.7158	219.444	230.721	228.362	232.876	236.124	225.142	309.964	287.02	305.228	276.117	310.099	313.901	164.184	170.796	170.906	173.208
643	766.556	789.543	11.8194	110.614	119.616	152.692	115.386	177.73	130.98	114.626	186.202	157.777	73.2031	174.816	156.969	7.84588	10.4846	13.1234	11.3671	15.2472	17.8884	114.614	166.353	149.124	238.403	236.039	206.087	81.1523	108.717	84.1918	92.8595	47.6578	80.7094	4.37806	6.63253	3.78229	7.58693	5.46733	2.52182	4.34981	17.0487	44.7342	16.3912
644	387.188	370.184	0.693917	30.5965	37.5072	33.5521	36.5107	32.3196	33.1624	11.9632	8.51122	11.3178	10.0619	8.74959	10.1474	3.23549	2.83894	2.44239	3.08755	0.924494	2.65457	50.1093	58.1715	56.1103	52.0485	56.5882	54.9293	17.545	15.751	17.2927	17.033	17.3742	16.046	16.4767	18.1447	20.7622	17.7017	20.1017	19.6424	23.5189	23.4985	24.0797	23.1348
645	481.795	964.57	0.591367	2.69143	5.802	8.95492	6.77994	6.38678	7.02755	9.15713	38.0573	12.0685	5.04347	11.2811	14.1897	6.14009	6.45007	6.76006	6.04149	10.5193	12.8565	19.1561	4.94755	6.81442	7.85267	5.39661	6.53275	5.20266	5.76099	5.43734	3.83941	5.97174	6.46185	5.39342	7.8566	1.44856	4.83751	6.32762	6.77196	5.49693	4.15123	4.21451	4.68165
646	312.117	335.107	0.6529	784.871	473.933	582.335	452.525	769.461	544.907	583.147	367.163	610.541	698.786	669.678	719.442	857.891	834.554	811.218	704.526	1222.09	924.737	216.227	519.26	516.666	553.717	538.094	658.054	725.36	835.627	861.307	769.986	748.177	963.184	1213.47	1387.73	955.834	1082.59	1360.85	1436.89	612.39	645.672	645.032	722.014
647	291.107	314.096	1.08862	104.761	90.8441	76.9511	73.4226	64.671	82.7752	450.537	126.048	316.476	388.496	362.877	406.882	820.248	789.518	758.787	790.004	818.576	700.884	46.1781	129.318	135.713	121.32	131.49	137.146	1322.71	1356.88	1345.95	1365.34	1427.54	1360.43	2060.32	1891.85	2015.85	1794.76	2080.56	2112.98	478.739	519.406	521.318	584.071
648	220.063	203.059	0.6734	45.2734	40.9378	34.8511	33.7085	38.969	38.6233	12.9681	159.614	20.4944	17.3938	18.5278	17.2108	8.39439	8.26239	8.13039	7.2247	12.8883	10.2796	102.679	39.2496	43.8666	38.9334	37.9617	44.4971	14.3239	16.5102	17.3746	16.0921	13.0026	20.937	3.25463	9.53871	5.19652	6.96353	9.4771	9.91468	28.971	29.4518	28.4676	28.4834
649	776.569	799.562	11.5184	521.66	667.504	649.1	572.855	806.51	649.851	560.443	824.49	455.984	272.959	546.723	596.94	42.5444	47.2942	52.0439	39.7769	81.4341	55.0362	572.395	746.978	806.452	1104.02	918.692	999.59	423.73	798.63	438.076	557.177	333.265	451.258	138.39	175.413	121.594	130.76	137.034	143.755	332.704	319.526	462.351	321.714
650	697.575	720.566	11.7236	223.285	229.882	202.605	188.463	199.622	182.422	391.141	429.343	371.595	329.891	469.739	376.295	557.592	487.751	417.91	407.688	666.48	661.2	156.951	178.949	166.572	206.28	226.277	164.978	289.494	402.868	277.012	353.406	295.564	340.132	463.047	509.841	363.26	405.859	551.658	466.801	425.347	425.016	436.806	474.462
651	522.184	273.09	0.693917	66.0601	85.3972	67.8754	77.7578	75.6525	79.8866	10.8219	206.71	27.3472	20.3872	12.7127	8.1319	4.71374	5.08577	5.4578	6.50942	2.29971	5.98269	184.331	117.874	118.452	113.013	110.77	112.397	14.6368	13.2087	16.11	13.8098	14.1688	12.2406	13.875	7.79271	11.6562	10.2637	9.2227	9.21652	29.9519	32.6616	28.618	32.3504
652	546.412	547.42	12.2279	74.4649	73.9736	84.231	80.5473	107.896	84.8254	96.4071	129.033	107.284	84.715	122.625	122.539	115.526	120.162	124.799	122.184	165.176	143.138	91.7403	97.4648	93.3694	106.651	93.0209	101.139	81.2259	90.489	97.1569	75.5742	82.1205	102.893	112.161	138.055	95.7319	108.069	124.024	142.587	56.4901	85.8315	85.1744	92.4711
653	580.176	302.086	0.68025	7.31782	5.85556	6.44607	8.70396	8.31809	7.81155	4.72985	458.822	36.7526	22.6901	10.624	7.62678	0	0	0	0	0	0	242.713	8.51581	8.51543	8.62411	7.42411	9.64726	3.23807	7.65041	5.42587	4.72388	3.82403	3.21882	2.30106	2.46576	0.855463	2.24197	2.29915	2.20747	2.76408	4.65792	3.96309	4.95078
654	950.477	951.484	12.8345	8.40981	7.99778	12.0616	11.7594	13.3579	6.00227	10.4242	9.77575	10.9724	13.6264	15.7885	15.5691	11.4453	9.13334	6.82136	10.7629	8.91412	8.89822	16.8244	15.9604	24.7299	19.3348	30.0882	22.9545	25.6111	14.9095	12.8795	14.1927	18.0851	22.3574	8.91378	3.27958	5.07771	9.22307	4.6869	2.88857	0.337162	10.6082	18.2613	17.8815
655	866.483	889.467	12.855	26.455	27.3437	34.2595	27.574	34.597	20.897	26.9501	33.1449	33.3372	34.8021	35.3722	23.3894	32.6586	23.5836	14.5087	20.8772	18.5711	15.8007	42.9661	58.1055	52.1778	56.0774	62.7302	56.2939	47.6212	43.8213	37.8955	38.1604	40.1815	31.7448	32.4275	21.265	30.107	27.2014	19.9674	14.2777	22.3549	29.5555	50.632	24.5775
656	222.99	241.013	0.5572	16.0535	23.4493	11.8644	16.9112	10.5139	15.9349	0.479796	0	0	1.08704	0	0	0	0	0	0	0	0	21.2124	29.6335	30.0531	25.2748	27.9665	24.2901	6.47335	5.83812	5.01506	8.7124	7.27008	3.45208	2.09958	0.247515	3.49737	1.89405	0	1.61061	8.09537	7.88637	7.86502	9.67784
657	155.067	178.056	12.8345	88.2035	79.587	100.789	82.3317	109.186	85.4104	79.6609	123.039	77.2783	58.0831	103.39	104.256	104.72	91.8287	78.9378	75.7194	106.581	89.935	72.1826	64.0268	64.3146	73.1079	69.6072	68.0653	58.8441	52.2356	58.299	46.135	43.4963	56.635	73.6897	84.327	47.694	49.4675	77.1316	68.3451	93.5396	78.9159	60.2361	54.1892
658	247.864	248.872	12.855	93.0142	83.8335	97.3709	80.9146	110.278	78.0999	82.2684	106.887	82.5506	58.8098	85.5677	86.6333	76.6317	78.7525	80.8732	68.19	97.4451	77.9579	53.1013	50.3466	50.7693	60.9707	54.1739	55.6871	45.7559	50.7979	48.786	42.5175	41.9376	52.2794	57.9719	63.9706	51.9099	52.7068	64.3595	72.5923	123.27	58.5166	50.3551	47.7871
659	860.501	861.509	12.8345	179.628	337.579	340.164	287.926	341.636	239.674	251.637	392.905	347.8	333.526	510.615	545.471	631.664	466.985	302.306	415.225	665.242	498.125	491.973	419.473	469.896	483.635	560.473	655.082	625.955	607.645	542.267	469.848	622.746	731.164	667.199	406.687	374.291	436.04	585.364	534.117	52.0331	403.641	452.776	414.971
660	260.133	538.315	12.8413	2.57294	3.02371	3.23777	2.09112	3.67166	3.14238	3.44257	3.73919	3.70346	2.81321	4.19207	3.82242	4.84579	4.41671	3.98762	3.41546	6.11875	5.9013	4.17176	3.7662	4.237	4.23076	2.9166	3.50554	3.96992	3.76623	3.52831	4.1434	2.93049	3.64647	5.51843	5.75004	4.56863	3.5916	5.79199	5.22254	3.08889	3.08407	3.23629	4.50989
661	446.357	447.364	11.5321	24.6464	29.0106	32.1094	26.9977	40.3698	34.2065	35.4445	50.7158	43.206	30.2933	40.2781	43.9173	59.9037	57.4715	55.0393	56.6137	75.7775	71.8111	37.3607	36.2188	35.9486	36.5125	27.3834	37.8598	31.9503	31.5758	35.2947	27.6154	33.3006	43.5586	58.7182	65.7453	43.675	46.7496	53.0624	57.1674	31.0877	34.9434	33.0342	36.7053
662	215.95	198.947	0.5572	9.78777	11.3707	9.98311	32.6609	12.4776	9.43337	2.80577	75.9594	22.2377	67.9893	19.4855	15.5156	5.85448	4.77393	3.69338	2.0971	0.288912	2.84538	931.168	123.662	132.838	84.2348	41.1725	32.828	10.2459	9.13012	12.2812	23.4791	9.96208	8.86701	4.0564	3.14858	4.39745	6.41552	4.15653	3.66484	6.08376	34.9685	9.97064	5.86169
663	550.516	551.523	12.855	131.897	127.081	155.382	153.189	233.299	178.654	183.692	220.097	165.494	111.596	139.55	122.434	107.608	100.845	94.0819	74.8503	101.144	82.0549	50.245	49.3262	54.3278	63.1369	71.3893	93.3977	83.6125	92.916	74.3507	45.0856	36.5039	39.0761	39.5066	38.1509	24.4169	24.7773	26.4692	27.8462	157.752	86.2367	87.4748	17.0581
664	367.869	390.85	12.8413	5.71838	5.25015	6.7802	6.127	5.56309	7.01025	5.93506	14.2979	7.27039	6.1478	9.16223	6.69919	9.33207	9.70291	10.0737	9.9041	15.8967	11.8947	7.60627	7.25946	7.1534	6.51984	5.74268	7.93107	5.07014	6.92045	6.65515	7.09577	5.43209	8.33045	7.74938	11.6278	8.42689	10.0502	9.88639	11.0168	5.01803	6.50364	7.20237	7.96912
665	530.419	531.426	11.6826	49.5576	47.9114	52.5049	56.1413	73.0725	57.7787	58.3591	79.1779	66.4868	45.3032	70.96	68.7074	69.3722	70.3991	71.426	61.3789	95.1093	81.8119	58.8704	63.8946	62.0134	74.4702	62.8467	72.8146	52.0132	55.019	54.4416	44.8836	50.2893	55.9399	68.6519	75.4297	56.1179	64.6208	69.4541	85.633	44.8816	48.1975	52.9112	51.3778
666	713.523	714.53	12.8413	154.935	166.871	192.549	191.915	273.38	200.394	207.392	209.048	174.88	116.701	145.138	136.36	127.778	126.047	124.317	109.286	147.492	109.978	68.6328	81.5722	87.3611	95.9126	85.6757	92.7914	47.8032	46.7533	40.0193	32.9234	29.0804	35.6731	38.5851	45.8584	30.9921	29.4898	35.1744	38.7815	184.645	101.236	70.8344	24.0213
667	156.068	157.076	0.5572	11.7774	14.3153	13.9385	13.1886	12.9434	13.5158	4.39914	4.52784	4.0505	4.89788	4.45728	3.03601	4.14039	2.82333	1.50628	1.8817	2.77457	1.43613	6.10548	11.5928	12.9781	10.166	11.5257	11.454	5.53705	5.31366	5.72791	6.89126	5.86467	5.19384	3.65711	4.56442	3.63732	3.18878	2.83205	3.81874	10.1697	8.64918	6.1539	6.30774
668	419.893	442.886	12.8345	4.76052	4.05022	5.09724	5.98246	7.54895	6.41254	7.23771	9.64573	8.21463	7.2319	8.4275	8.17608	7.10779	9.11245	11.1171	10.518	14.9791	13.0245	6.71077	5.98269	8.16029	8.01888	7.27511	8.50991	7.41634	9.33134	8.37707	7.71738	7.25285	9.87152	9.57224	12.7759	8.53849	11.3697	11.7336	14.1143	5.87778	6.56989	7.0314	10.1022
669	441.064	442.071	1.08862	1.04002	0.927311	0	0.130816	0	0.204078	27.695	57.0069	22.1129	27.0044	17.7288	19.0789	16.7897	15.3869	13.9842	16.0291	10.6169	10.6061	32.7263	2.31713	2.82437	2.56798	2.39081	1.62141	34.1888	37.7117	35.1977	32.9892	35.0267	29.396	43.6385	38.0956	43.97	36.964	40.1334	45.5675	21.4829	15.7462	14.41	12.1149
670	550.562	573.549	11.9903	24.3146	27.0505	32.3322	29.9467	45.2944	33.7523	38.7101	47.817	35.99	29.0854	40.9531	43.3678	35.8042	39.1311	42.4579	34.9746	52.5105	43.617	30.1947	33.7939	29.2929	40.0064	36.0363	38.453	27.6641	35.3604	29.3974	24.2281	25.1026	28.6788	33.4546	36.7685	30.563	33.4841	39.9679	45.1339	27.8148	29.3736	32.953	26.4972
671	680.485	663.481	12.8208	273.43	307.54	349.701	301.691	417.898	314.318	363.279	474.994	403.501	304.085	419.95	448.615	470.281	467.32	464.359	436.15	616.629	543.24	349.776	353.136	368.674	399.97	375.726	402.386	317.279	363.55	364.356	301.019	321.734	376.705	454.828	509.145	363.64	407.469	462.611	544.251	332.993	319.415	358.684	345.863
672	217.91	218.917	12.8345	7.69978	8.79841	8.66858	8.1912	11.5208	8.72291	10.8488	13.2367	12.4409	9.32735	11.6864	10.5784	13.6268	13.8899	14.153	12.9718	18.6682	15.0893	8.60753	8.51309	10.5068	10.2227	9.04769	11.6446	8.69233	9.92375	10.2604	8.98494	8.60857	12.8357	12.4685	14.2184	11.174	12.6844	13.7092	16.8887	8.43612	8.97325	8.7	10.1074
673	549.775	572.77	0.584533	2.64551	6.0231	7.5295	6.48537	9.06423	7.28898	1.97652	45.4238	3.34308	3.6564	2.78814	2.53578	0.765337	1.2044	1.64346	0.792972	2.07047	1.80999	37.9484	7.49631	7.35785	7.84769	8.34704	9.29764	3.13664	3.57975	3.4745	2.84373	2.3611	3.95984	3.13168	3.1999	1.308	2.6733	2.73641	3.7809	3.23117	3.86731	3.97177	3.80618
674	212.055	213.063	0.926467	17.0355	18.2551	18.9021	17.42	25.3509	20.9092	0.557954	56.9526	1.84253	1.37475	0.206647	1.64259	0	0	0	0.0979681	0	0	215.527	21.7903	20.641	25.6134	22.6398	24.8275	0.291044	0.541299	0	0	0	0.737909	0	0.155909	0	0.0921144	0	0	9.87885	6.72711	4.9936	4.96318
675	940.448	941.455	12.8413	6.13468	26.2968	21.8247	17.1742	22.2141	15.0076	13.449	24.9998	23.2549	24.5827	35.0111	40.4285	43.8804	31.823	19.7656	26.2949	45.6042	30.6291	34.5678	24.8122	34.8888	36.7811	39.337	53.059	45.4633	47.0542	37.9602	32.8671	44.0474	52.4548	55.2948	29.7495	28.5212	33.6103	40.1093	44.193	0.79189	28.4345	33.4103	25.8675
676	330.156	313.153	3.76668	16.6675	14.3875	12.7752	15.2458	10.0551	14.4719	40.7111	27.9961	32.5667	45.9038	33.556	36.3034	78.8897	74.1433	69.3968	75.26	65.0255	63.8664	12.7071	10.9443	10.5366	10.4259	13.1586	8.63116	57.6504	55.7064	54.5636	53.6218	56.0989	46.6319	81.8996	67.1452	86.5419	68.1412	68.2974	68.8957	41.6918	42.0106	43.313	40.6914
677	914.63	937.62	11.5799	1915.12	2138.52	1925.67	1642.51	2683.67	2010.65	2919.48	5093.14	2310.76	1472.72	3125.45	3893.59	2870.42	2720.59	2570.76	1599.16	4877.76	2576.01	1936.32	2412.31	2320.91	3793.05	3087.18	3156.22	2271.64	6645.23	2642.68	4410.59	2232.6	2825.54	3966.97	4035.41	2272.69	2863.55	4819.11	5341.27	3505.15	3830.99	4059.5	4528.49
678	243.094	244.101	0.714417	84.8729	62.2582	63.9414	59.9487	50.2376	66.0723	234.676	127.069	201.834	225.65	208.277	225.24	82.6706	81.1834	79.6962	84.1366	81.8306	73.7398	22.3899	12.6633	12.2864	11.2919	13.4478	13.9133	160.126	160.166	163.619	172.034	172.154	157.813	120.425	117.594	141.303	127.106	127.998	128.878	108.399	107.889	104.26	110.371
679	265.125	248.122	0.68025	69.2164	66.2795	60.2959	69.2097	69.9061	71.6942	46.8477	20.1316	34.7198	40.8666	39.7572	35.9047	14.2157	13.5952	12.9747	15.2989	10.0894	11.123	100.596	114.969	108.572	112.084	112.168	125.068	99.6427	94.3706	99.4675	101.994	108.01	96.9094	46.209	42.0873	54.4396	47.1898	54.365	53.3229	61.0374	61.9444	59.9023	63.0955
680	778.583	801.578	11.9766	108.262	131.077	162.95	176.183	270.777	187.971	208.17	383.416	144.234	69.0954	138.817	223.107	0	0.210828	0.421656	0	1.05363	0.284225	106.662	142.259	161.662	302.694	250.355	296.968	148.915	405.807	116.985	203.541	76.3505	96.3323	40.6543	43.1515	29.9695	27.9925	36.532	39.084	107.374	102.076	218.05	102.337
681	380.811	363.807	12.8277	37.4543	36.5987	45.2264	37.0863	47.5827	37.7317	37.4185	46.651	39.1094	27.9083	40.1449	43.0519	38.4385	39.2321	40.0258	31.4575	45.8455	40.294	27.4922	25.7827	25.2129	33.184	27.6369	30.7898	21.9455	24.312	22.3911	23.4346	22.2722	25.0173	27.4783	32.088	23.9037	25.4664	30.6656	37.5915	48.4753	29.03	25.0176	22.8418
682	146.048	129.044	0.550233	145.601	169.311	155.899	148.302	159.84	163.419	65.1125	55.2063	49.2626	54.7481	49.3594	51.5635	36.9161	34.8796	32.8431	36.2959	38.3194	35.5794	76.8354	155.008	165.184	156.808	155.82	169.205	91.7	89.4	94.0395	97.2564	95.5187	97.4862	69.2734	69.3519	78.8626	68.0815	77.3359	71.9178	124.445	111.85	103.683	100.399
683	123.084	124.092	12.8482	58.8987	58.8305	69.7541	61.31	88.501	72.4889	81.9448	106.68	92.8797	71.3536	105.426	109.302	116.914	123.387	129.86	117.207	184.43	152.007	90.6768	87.5034	91.0893	104.944	86.5361	102.854	82.9679	95.4768	93.795	91.1084	92.9937	118.098	131.564	162.501	115.597	123.746	159.114	175.294	68.4532	86.0021	88.2931	113.487
684	244.078	267.068	1.198	112.245	94.692	87.3143	90.106	73.6382	94.2888	462.146	238.324	359.677	406.424	412.619	461.186	720.227	688.925	657.624	680.308	741.726	666.088	22.8771	29.7652	27.8532	26.7143	29.1001	24.973	355.299	376.088	381.649	395.405	402.041	403.806	790.633	839.781	816.485	752.253	867.658	871.258	305.624	321.813	326.757	365.535
685	171.096	194.091	0.666567	44.764	47.5681	45.8193	44.528	49.0148	50.2392	43.5764	24.2522	36.5615	36.0677	35.755	38.9728	32.4681	31.4664	30.4646	32.0128	30.1085	27.8758	42.7137	56.069	56.5749	53.7892	56.1083	59.5433	48.1146	45.7356	47.5627	49.7257	47.9232	49.1334	53.6364	52.1719	53.4739	50.0063	51.4617	51.9406	42.7093	43.4608	42.7059	44.714
686	438.243	877.496	12.8413	24.5777	24.9843	52.8747	49.4216	55.2378	29.952	34.0986	40.8987	44.1112	40.5778	62.6657	59.0601	32.4227	39.9619	47.5011	51.341	44.2311	39.992	69.2824	70.673	93.3405	97.2228	114.386	98.4442	66.8241	68.204	56.0896	47.7155	76.6228	79.1142	32.3889	29.2063	64.6541	67.2602	85.7804	67.4856	7.7556	27.2698	59.8822	49.1629
687	255.083	238.08	1.07493	279.639	279.015	193.83	225.952	173.558	229.962	335.947	129.835	235.991	315.544	254.467	285.833	396.93	378.759	360.588	400.599	354.715	322.189	247.551	348.761	352.875	296.197	322.335	304.617	944.795	907.574	911.229	960.113	988.687	851.727	939.761	777.077	987.024	798.359	858.056	845.231	449.459	463.812	452.336	453.963
688	157.08	158.087	0.9333	11846.4	13086.4	11175.8	11088.3	11626.1	12705.3	4127.67	3284.93	3349.68	3631.67	3600.48	3800.51	348.795	332.893	316.991	339.094	332.304	287.273	13579.1	14355	15777.7	15473.9	14084.6	14219.8	3764.33	3865.66	4037.01	4241.02	4186.96	4251.21	800.692	724.381	816.684	694.84	804.886	774.378	7143.58	7672.04	7516.54	7912.67
689	752.572	775.562	12.0226	292.776	355.741	294.034	275.627	423.094	313.407	442.279	849.738	328.068	198.986	389.384	594.126	72.9333	70.663	68.3927	53.3544	99.0095	62.9247	282.596	359.939	365.136	573.589	466.084	478.646	344.945	1214.29	393.943	703.099	292.656	366.591	206.54	219.57	144.831	151.835	197.613	201.646	321.078	313.679	352.857	328.06
690	733.6	734.596	12.855	5217.69	4999.05	5148.85	4336.67	5809.01	4594.65	4862.32	6055.28	4733.94	3391.21	4804.93	4559.78	4446.83	4123.46	3800.08	3293.82	4759.72	3779.89	2353.45	2239.29	2192.24	2291.59	1901.8	2026.96	1418.21	1449.26	1325.31	1145.08	1099.38	1314.18	1398.51	1591.93	1096.22	1131.52	1362.78	1399.18	6124.12	3327.56	1672.92	876.121
691	341.777	706.563	12.855	147.772	149.288	163.188	155.307	231.006	169.38	159.093	196.154	143.896	99.4141	136.769	127.129	117.02	106.763	96.5058	81.5508	116.022	92.7445	54.0601	56.2947	52.4584	59.8095	46.1764	45.5459	32.3296	31.3806	27.7928	25.1893	22.5322	23.9054	30.1635	33.0566	21.7264	19.8254	23.9281	24.9292	196.083	91.8905	38.8147	16.9828
692	260.032	243.029	0.550233	487.545	676.735	352.205	515.593	300.322	467.719	42.729	28.949	28.4837	60.7601	25.1648	26.5913	11.1575	10.706	10.2544	12.8681	7.30539	9.6667	557.382	733.768	799.84	610.211	677.801	570.036	172.557	146.674	157.082	201.312	197.49	130.964	72.6325	47.9575	111.094	67.2922	61.5944	58.8618	233.62	216.506	202.657	205.14
693	786.53	804.578	12.8413	32.9924	38.7371	43.7408	69.6076	104.779	73.6334	75.6945	103.073	73.9712	46.6802	42.3554	36.9501	18.4353	14.0508	9.66631	9.44577	10.5419	6.9707	21.1079	24.3551	17.3956	42.1142	57.4899	74.5328	64.9573	74.5311	57.3061	41.5123	28.0868	18.8338	9.00662	7.27008	2.18528	0.226878	0	0.330144	30.9082	18.1228	76.4177	0
694	309.116	292.113	0.666567	154.214	170.348	178.527	178.148	196.731	186.445	79.1705	55.3147	71.1757	65.7822	75.493	78.6246	39.3862	36.7713	34.1564	35.5387	36.2499	35.5039	191.205	281.34	261.695	257.074	266.317	281.879	65.9381	69.116	73.2707	69.0632	73.7965	73.2752	57.3534	57.5651	58.462	58.4247	65.3609	65.5953	96.9347	100.513	98.8966	102.397
695	556.154	290.075	0.68025	41.5372	37.6901	42.2984	40.81	48.5663	45.3186	12.9758	249.163	32.0859	25.6539	17.5192	17.9832	20.3737	19.8624	19.3511	16.6437	29.5178	21.4629	225.125	49.4662	49.2089	52.0682	43.9159	58.4027	19.758	19.0477	22.7265	20.5396	20.1181	22.7987	22.66	28.0005	21.1131	22.0344	27.1903	28.9898	25.4548	29.0726	27.2947	30.0614
696	886.544	909.532	12.8618	109.789	118.766	131.588	116.586	152.403	118.383	127.017	163.908	141.959	118.285	168.712	165.734	187.798	185.326	182.854	173.446	249.772	201.147	139.359	132.774	135.736	150.172	131.491	144.411	105.168	106.24	100.146	87.0421	93.3906	100.153	119.365	116.237	80.8809	81.0041	94.0481	106.157	117.493	135.41	113.166	68.9445
697	551.511	534.508	11.4998	32.8609	34.6807	27.2546	30.119	24.5928	27.1108	79.0307	80.9416	84.3486	75.3298	107.977	80.7143	128.853	146.998	165.143	162.271	184.356	210.742	36.3671	41.4298	34.3202	49.9742	55.9844	40.4308	92.6927	111.679	90.4653	110.683	91.03	107.728	125.037	178.077	138.566	160.134	194.602	142.213	68.2515	102.803	117.998	132.879
698	832.536	855.495	12.855	70.7647	95.2186	100.039	97.8096	114.788	90.8824	86.7819	167.993	119.107	97.8726	129.807	132.094	123.654	101.938	80.2226	92.4859	133.885	102.719	142.359	121.736	124.308	129.815	139.592	170.516	136.359	150.331	124.909	107.183	131.551	145.781	139.633	83.5435	86.7522	92.2676	117.907	110.098	38.7919	86.2454	122.236	68.3623
699	221.097	204.094	0.6734	144.112	136.213	144.727	134.106	141.69	148.042	271.147	231.331	231.981	214.358	249.818	255.55	210.355	202.359	194.364	201.93	223.533	204.395	64.665	92.6766	91.5666	89.1691	92.8805	98.8122	212.103	215.937	231.465	223.646	233.649	222.931	205.826	208.055	211.669	192.151	224.923	229.104	169.649	173.837	174.445	176.189
700	225.071	208.068	1.05443	214.768	208.715	150.121	173.539	129.297	173.719	148.939	71.6047	105.161	139.409	112.596	119.657	84.3494	79.9907	75.632	87.2469	81.4995	69.6652	182.535	221.042	222.075	187.318	199.31	184.91	238	230.806	241.919	247.653	245.243	215.943	163.876	141.59	172.153	142.204	149.415	153.915	162.299	157.129	149.6	153.629
701	884.541	907.529	12.8687	114.364	117.923	122.137	99.817	133.855	102.858	111.969	130.496	117.284	93.6013	129.117	125.606	143.321	138.624	133.926	121.246	170.648	136.219	88.1949	83.6958	81.9449	93.5193	73.5854	84.1791	67.5248	66.755	62.8051	53.2901	56.1315	63.5689	69.9839	68.9214	52.0186	50.3746	57.0398	61.7319	137.621	104.392	69.6591	40.4089
702	816.535	817.542	12.855	143.357	201.943	201.921	168.984	219.109	168.515	162.755	232.129	192.927	138.953	205.326	207.429	219.86	180.528	141.196	142.569	249.634	173.259	164.465	151.67	157.379	174.053	160.492	228.936	153.865	182.941	145.956	121.866	156.749	177.516	197.05	114.799	102.531	109.507	155.532	148.914	134.939	141.965	138.253	78.4974
703	300.142	301.15	1.05443	3951.05	4166.8	2968.94	3475.49	2736.99	3599.31	1409.12	715.968	993.763	1335.44	1052.27	1141.76	19.8058	18.5388	17.2718	22.0671	13.5835	13.9859	3920.52	4903.25	5033.22	4092.74	4332.74	4139.45	2045.45	1872.83	2061.94	2162.28	2187.62	1998.47	141.372	120.492	157.277	127.004	128.563	127.336	2133.01	2198.47	2071.15	2097.41
704	750.556	773.545	11.4862	112.831	120.287	143.001	123.8	150.867	133.394	132.702	182.14	113.061	70.9869	130.945	129.513	0.415878	0.659918	0.903958	0	1.07679	0.678019	96.2079	109.189	148.515	194.509	180.328	176.725	109.059	143.423	91.9014	117.359	67.1348	92.6324	16.7453	20.1664	16.1541	18.263	15.2959	14.6268	60.161	63.9937	105.737	68.1496
705	624.219	647.222	0.659733	86.4556	58.1164	88.4236	64.462	133.537	81.7224	56.7318	51.6655	58.4199	59.3712	66.864	65.3363	39.7165	38.4965	37.2764	31.0751	59.2125	46.6619	52.2248	90.8721	86.7777	105.615	96.4891	138.988	74.0927	86.8901	91.3917	78.5613	75.5941	95.7597	88.3116	105.723	69.1472	89.8166	106.672	117.682	60.1099	61.4324	60.2233	66.975
706	303.153	304.161	0.639217	44.5912	44.093	60.4005	51.5133	64.9681	53.1846	12.4272	10.7692	16.2358	9.88956	16.682	15.5059	0	0	0	0	0	0	33.4564	54.339	54.214	52.088	57.5626	66.4649	8.59396	7.126	8.63996	9.77865	8.33712	10.907	0	0	0.376798	0	0	0	20.8075	21.0221	20.9059	22.784
707	432.376	415.373	12.0569	49.0523	54.8183	55.1213	42.2359	62.4573	54.8257	169.009	243.666	200.51	150.147	264.392	255.71	381.275	414.765	448.254	319.515	627.802	468.355	34.4835	38.5829	33.5218	43.4405	35.756	34.0455	64.4048	129.295	95.197	91.5331	79.4118	112.545	241.76	346.374	164.906	205.724	297.29	321.335	105.054	181.622	129.513	173.323
708	872.458	873.465	12.855	159.711	340.074	331.911	269.472	347.806	206.207	207.16	351.199	333.267	326.062	497.581	530.795	618.717	458.765	298.812	375.849	702.136	501.57	474.398	381.369	399.457	452.12	471.265	624.4	576.587	633.046	505.816	462.904	635.042	748.59	721.671	412.488	372.142	430.303	598.999	588.145	23.8895	381.401	437.78	374.71
709	430.134	453.124	0.6734	5.85565	7.71731	5.71037	6.6993	7.63334	8.31683	12.9142	28.8427	8.28284	9.99801	10.179	7.25495	14.1654	15.3864	16.6075	21.3741	15.1282	13.0737	28.9004	9.27165	9.38522	8.93314	8.86924	10.1725	11.9755	10.6141	9.61845	10.2205	9.25255	11.985	14.0227	14.5807	23.6318	16.782	18.6924	17.6554	8.04638	8.15415	8.07695	8.64089
710	289.894	272.891	12.855	33.8694	35.8617	44.889	37.6128	50.6113	37.3835	43.5015	52.6627	47.8072	32.2976	45.2085	44.5688	43.714	46.0903	48.4665	39.7002	59.2756	48.8226	31.8875	30.0968	32.4832	39.461	35.7556	38.3105	30.5292	30.4117	29.4044	25.3979	25.5081	32.4547	37.573	39.3919	33.2563	31.1752	41.1019	44.8155	40.7759	32.591	30.7379	26.6008
711	863.553	864.525	12.8413	42.777	57.9684	76.1987	68.664	90.7151	61.7494	71.2987	86.1796	83.7935	68.3327	94.2678	89.5258	97.1653	91.5052	85.8451	79.2928	128.991	91.1194	75.0107	74.5863	79.9755	86.1743	82.1623	100.672	77.0892	87.5091	76.2221	61.4709	67.4928	84.833	84.6415	64.4854	52.2801	61.2916	71.7532	75.2579	38.1105	65.5543	75.0615	51.5325
712	799.598	782.595	12.8482	54.8943	75.1793	175.873	286.498	573.887	341.41	278.112	428.257	213.636	119.826	101.633	65.4149	41.8093	41.4933	41.1774	33.4224	39.5067	34.2588	17.3795	26.1529	59.2604	165.268	199.285	208.242	210.263	145.952	100.483	42.1054	19.9837	13.6178	14.2825	9.07872	6.47156	5.80264	6.02551	4.76215	60.4763	38.5808	339.755	2.71843
713		626.292	9.74113	108.396	103.807	76.1917	110.134	57.4149	81.0024	134.745	108.354	140.516	202.361	118.084	121.466	225.895	224.534	223.172	301.989	170.53	247.65	149.373	129.92	133.562	95.2222	136.83	91.2224	274.771	189.335	209.823	253.029	310.254	225.137	181.207	179.484	250.243	227.919	180.049	146.917	176.45	172.289	178.689	154.15
714		635.344	9.73428	0	0	0	0	0	0	11.3081	8.30899	11.5735	16.7045	11.5854	9.46933	19.7679	20.1152	20.4624	23.5543	16.1622	18.1102	0	0	0	0	0	0	9.40411	8.05898	9.31498	8.80322	8.75073	8.63153	4.03947	2.92918	7.87152	5.03754	4.72049	5.06321	6.79737	6.39171	6.62651	6.49437
715		219.182	9.76847	499.835	526.2	623.846	501.195	746.731	565.007	614.22	863.481	696.173	504.632	744.967	796.82	887.996	874.198	860.4	780.196	1213.24	1019.89	535.244	556.264	578.673	648.2	562.135	684.302	518.552	617.599	590.232	497.945	530.32	656.982	816.836	953.862	684.898	744.407	896.304	982.213	595.76	585.549	611.413	602.604
716		689.531	9.76163	3.70444	2.55091	1.23473	3.53915	0	0.968894	8.31986	4.19328	6.73612	9.34256	5.62326	4.63019	9.3456	10.4399	11.5343	7.92393	2.55479	3.89547	0	0	0	0	0	0	0.196945	0	0	0	0	0	0	0	0	0	0	0	10.4641	7.68568	0	0
717		311.27	9.76163	7.82044	7.47793	5.8915	7.55278	2.78113	5.55469	8.817	7.20509	7.54908	8.18893	7.58405	6.68036	13.554	13.3917	13.2294	12.6606	11.739	12.4728	9.16931	9.39202	8.33396	7.22968	9.47022	6.54293	12.0313	10.3609	10.437	10.2312	11.5415	11.0311	15.8133	13.6707	15.3824	14.3005	12.6162	13.9723	12.0484	11.141	10.9175	12.0163
718		711.337	9.76163	3.8613	2.41381	1.08056	2.41325	0	1.64592	5.56685	3.41917	4.84258	10.1373	5.64125	4.80629	10.4482	12.869	15.2898	15.5124	9.95561	15.2536	0.738917	0.849498	1.97857	0.86563	2.98258	0.282429	12.2098	7.03838	10.1364	10.5211	12.2549	10.8033	12.222	17.5217	25.7207	19.0776	16.7935	12.5607	10.9062	7.28958	8.82313	10.086
719		590.33	9.76163	6.6708	3.52499	1.79372	4.14844	0	1.59174	9.22659	13.1246	14.7285	27.7727	20.3412	18.4953	11.4511	9.92372	8.39637	11.8662	9.35539	9.69365	0	0	0	0	0.00312603	0	3.39828	2.12185	3.27428	4.78901	4.0247	2.9765	1.09215	1.71511	2.35672	3.19379	0.40936	0.667258	1.05447	6.40977	11.0307	14.3194
720		682.379	9.76163	0	0	0	0	0	0	1.58873	0.460628	0.259436	4.71468	0	0.121671	2.6787	5.48764	8.29658	9.47899	0	4.82106	0	0	0	0	0	0	7.91259	3.25398	3.17805	6.64675	7.56882	6.27526	4.50803	13.1761	21.9714	11.4875	8.08046	4.70367	2.71232	3.63256	3.87257	3.29789
721		383.218	9.87792	9.49246	8.19649	12.5521	9.38029	15.8441	10.6271	11.2315	14.2345	12.5521	8.59452	13.2729	14.3584	10.8367	11.8533	12.8699	10.9334	16.6436	14.5944	10.2433	11.8917	10.6187	13.7484	12.6038	13.1619	8.89591	9.72211	10.0495	8.38408	8.85627	10.1545	13.1259	12.4786	11.7739	12.4709	12.9162	16.8767	8.58126	8.63124	9.39355	10.031
722		677.607	9.76163	0	0	0	0	0	0	0	0	0	2.03362	0	0	0	0.660259	1.32052	4.67094	0	1.26717	0	0	0	0	0	0	3.48281	0	1.001	3.66038	6.128	1.3464	0	2.77786	16.813	9.48789	3.03136	0	0	0	0	0
723		738.533	12.8482	1.55796e-05	10.2206	20.7663	22.6247	28.2146	15.1981	14.1111	9.27981	2.61352	1.20787	0.946322	0.800899	1.1391	1.09697	1.05483	0	0.369126	0.741089	0	9.64528	13.5458	23.3522	24.5346	26.7367	7.14347	0.829805	0	0.493116	0	0	0	0	0	0	0	0	0.00018106	0	21.4336	0
724		567.317	9.7548	0.595558	0	0.254879	0.369565	0	0.734629	7.81382	5.64194	4.4158	9.67506	6.06575	3.31553	0	0	0	0.570942	0	0	8.47269	7.49178	7.85327	5.20794	6.28769	3.75656	13.1323	9.77191	9.30232	10.2433	12.6861	8.52403	0	0	0	0	0	0.744153	2.95325	3.46969	3.29482	3.72191
725		418.76	12.8482	0	6.99543	11.0805	8.24538	16.5446	7.12765	7.95937	2.09028	1.26707	0.276707	0.751293	0	0.39598	0.222606	0.0492327	0.417591	0.612068	0.117319	0.396486	13.704	16.1835	16.765	14.3857	20.8728	1.23414	0.723841	0.198656	0.0501671	0.0650316	0.282653	0.410794	0	0.06832	0	0	0	0.824637	0.463005	11.4882	0.173482
726		677.348	9.76163	16.6497	12.406	1.502	4.93508	0	0	28.8393	11.4178	24.9947	48.1894	29.0321	16.3118	43.3965	53.736	64.0755	70.2962	24.8421	59.8994	5.03868	1.43363	2.71968	0	6.63291	0	53.4039	37.6818	42.7854	57.4409	56.3935	65.7947	34.2957	60.3446	103.072	75.5874	71.0012	48.7166	40.9957	38.2644	37.7285	34.5701
727		723.647	12.8482	30.648	27.1278	27.1394	25.1487	32.7452	24.6522	26.0151	35.0359	24.8525	15.6618	20.7405	17.2167	15.7229	14.0248	12.3267	11.9612	14.6429	12.2198	6.73018	5.64778	4.60327	5.51754	3.50238	3.77627	2.81027	1.9871	2.42943	1.02923	0.413046	0.490164	3.82335	4.42521	1.6224	2.71521	1.20135	1.93934	40.7124	10.6314	4.12816	1.61379
728		680.406	9.76163	21.9987	14.6555	10.026	12.9296	5.92824	9.86406	31.0799	31.1632	34.5236	45.5689	36.8632	31.666	54.7006	60.7853	66.8701	73.8925	43.4712	65.7087	16.4103	14.0811	14.6895	10.3548	16.454	8.03841	59.3023	45.6649	46.8454	56.8521	65.4179	62.1895	56.4719	90.9022	111.901	85.2419	80.7577	63.939	45.0299	42.79	43.9652	45.9654
729		697.632	12.8482	11.7024	10.5042	12.5763	10.0655	13.5484	9.69307	9.07793	12.2021	7.87676	6.67405	8.13489	6.46398	4.57967	3.79606	3.01246	1.91118	3.367	2.34432	0.241737	1.86778	0	1.6122	0	0.973938	0	0.472319	0.381271	0	0	0	0	0	0	0	0	0	18.2408	3.10532	1.21568	0.167875
730		767.511	12.8482	0	0.959257	0.929139	1.14091	8.28311	12.9781	14.7554	14.6712	12.6531	5.56204	3.28107	0.908432	0	0	0	0	0	0	0.296035	0	0	0	8.45834	15.7878	12.9469	19.2419	13.8321	3.69059	0	0	0	0	0	0	0	0	0.392183	0	15.8776	0
731		571.493	12.8482	0	0	0.340828	6.38003	17.1544	11.111	12.4814	10.3263	6.83954	0.213274	0	0	0	0	0	0	0	0	0	1.23657	1.73197	14.0001	13.75	18.9695	14.0854	9.68085	0.589698	0	0	0	0	0	0	0	0	0	0	0	15.7771	0
732		683.375	9.76163	29.7359	23.4294	15.428	20.2259	2.11328	7.57931	67.7652	41.4538	64.1012	108.407	64.3732	44.106	129.175	163.454	197.733	227.932	86.3282	174.48	21.5975	17.4367	17.2906	8.0574	22.2939	5.70156	153.581	96.7741	111.69	149.652	181.961	170.23	138.882	257.835	431.685	274.302	232.426	153.786	107.318	106.763	112.469	107.097
733		690.53	12.8482	16.9952	18.9115	26.365	18.4435	23.3263	15.897	13.0694	15.3329	11.9366	8.10723	8.4669	7.55538	7.2828	6.19599	5.10917	4.52462	3.28258	4.09541	2.35361	1.49403	0.461352	1.21364	1.18506	0.450544	0.456012	0.438631	0	0	0.597968	0	0	0	0.457625	0	0	0.451988	18.4841	6.04291	0.321233	0
734		502.347	12.8482	0.71595	3.04799	5.67587	9.8006	12.2321	9.05567	6.73944	5.75773	2.52213	0.219415	0	0	0	0	0	0	0	0	1.13654	3.69858	7.06247	10.402	10.8274	13.5662	6.97027	3.50677	0.603026	0	0	0	0	0	0	0	0	0	0	0	10.2475	0
735		356.172	9.76163	97.6414	87.612	82.0115	83.4094	64.0921	69.3194	168.892	170.345	177.84	190.401	188.675	169.284	281.467	305.622	329.778	330.406	291.928	352.87	87.9938	88.3824	88.2213	81.9845	96.0056	76.1392	232.071	205.332	214.592	226.657	252.096	277.42	268.214	412.204	409.43	353.714	372.862	326.366	202.093	198.752	214.628	216.716
736		407.255	9.74797	10.0409	11.3015	8.28194	11.873	7.39873	9.50013	0	0	0.0166968	0	0	0	0	0	0	0	0	0	12.5172	13.1636	11.717	9.21408	12.4565	9.33769	0.341412	0	0	0.585857	0.215949	0.0761742	0	0	0	0	0	0	2.11696	1.78179	2.70639	1.67325
737		613.504	12.8482	4.21601	4.42034	3.80176	2.86431	4.18673	2.21669	1.87852	2.53831	3.71195	2.97901	5.31666	3.72635	1.81375	2.01275	2.21175	0.489432	1.83225	2.01907	3.79341	3.56176	4.64685	6.98861	6.1725	3.59906	4.37399	3.6316	2.82104	4.47744	3.99605	3.96051	2.30458	1.98956	1.23317	1.5586	1.86598	1.63748	5.03782	3.09323	4.15882	3.62625
738		757.343	9.76163	5.92168	5.33277	3.34868	5.08001	0.612857	3.22562	11.9026	8.90737	13.5752	20.2684	16.9368	14.0944	29.7253	34.3044	38.8835	41.2311	26.6558	39.4674	5.70927	3.03571	4.95858	2.45094	3.84694	1.11096	26.3352	22.1735	23.463	21.8522	28.4942	27.717	27.8684	46.9725	53.1743	44.964	44.926	34.2844	23.4261	18.9195	20.989	25.9717
739		939.454	12.8482	1.06088	5.7684	4.37905	2.29581	1.90726	2.95124	2.71089	1.56952	7.35229	6.53402	7.75765	7.14299	7.12421	4.0322	0.940183	3.45356	2.54592	2.25505	4.61461	4.89342	4.21686	3.32452	3.68669	5.38604	5.37085	6.17945	6.22522	3.00291	7.79961	7.44912	4.60862	0	1.14865	5.26876	3.48134	2.4253	0	1.47284	1.95683	2.21353
740		629.424	9.74113	11.3879	9.93462	8.18992	10.3744	6.01001	8.52496	7.59674	4.91056	6.13709	9.44424	4.64346	5.74534	2.66012	3.08619	3.51226	5.22088	2.80463	2.48025	13.2943	12.5814	12.5841	9.67774	13.5102	8.80841	5.94739	5.48872	7.50946	5.39799	5.34533	2.69304	5.29114	2.51604	5.76688	3.88181	4.939	4.76403	4.98309	6.42316	7.33187	7.4556
741		367.262	9.74797	9.87727	10.0742	8.18701	11.4378	7.39095	9.56039	0.620151	0	0	0.772167	0	0	0	0.169379	0.338758	0	0	0	12.6843	11.5145	12.4275	8.3061	12.1023	9.99199	0.580003	1.16271	0.5235	0.885542	0.562326	0.263626	0	0	0.819269	0	0	0.414094	4.43362	3.31509	3.95252	2.60796
742		677.494	9.7548	12.6758	4.12325	1.64303	7.18025	0	0	30.0927	15.7934	29.1992	49.7302	23.4954	14.1269	50.0472	65.7821	81.5169	88.1175	29.0034	69.6405	4.54682	3.37154	7.21118	0	6.90381	0	71.2354	46.7033	51.0491	64.8088	81.8316	78.5997	56.0821	95.1045	145.681	110.824	88.6621	63.9241	44.3381	44.766	50.683	49.1502
743		315.292	9.76163	9.25626	9.50046	6.19497	8.23526	3.76289	6.14809	11.9681	11.9179	13.5718	15.9693	12.8018	11.253	19.7306	22.2172	24.7038	25.617	17.823	24.5018	8.95266	7.92639	8.68038	5.73041	8.40086	4.63441	19.2965	15.8568	14.8653	18.0756	20.5279	21.0875	18.9601	27.791	38.0356	29.3517	24.3554	21.5973	15.8341	15.5371	16.8456	14.6556
744		347.167	9.76163	13.3675	13.0114	10.6609	9.25763	5.14664	8.71162	17.5404	26.7126	19.5252	21.5774	18.8472	18.5218	34.363	35.6899	37.0168	35.9402	29.8485	40.2604	10.429	9.59206	8.31289	6.26756	11.2529	4.94557	25.9572	22.0478	22.9247	26.018	26.3505	29.6557	31.0109	47.1387	43.9937	38.8875	37.9913	32.6145	28.3162	23.7288	26.4007	22.8689
745		843.555	12.8482	3.33401	9.56266	17.4707	17.6762	22.2123	14.3619	11.1856	18.4641	13.7796	11.9993	24.5158	22.806	24.4511	26.7131	28.975	27.6125	38.6699	26.6279	20.3822	23.9144	23.64	22.551	18.6555	21.845	21.2985	23.7226	19.5631	19.1169	24.225	26.4425	29.8031	23.777	17.5961	18.7465	22.6771	22.3963	3.54404	14.0632	19.0328	18.5111
746		504.326	9.7548	11.7355	8.87362	6.39146	9.40272	3.59707	6.7147	15.9478	15.9295	16.2231	23.7655	17.0122	15.6418	23.5585	24.2504	24.9423	26.5715	23.5397	23.7422	5.3838	5.34446	6.70444	2.79914	6.33039	1.97953	26.6949	19.8405	18.8785	24.282	26.3786	23.25	19.9566	19.7341	31.7169	26.8189	20.6505	16.697	12.9632	10.9841	13.8608	11.5682
747		546.374	9.76163	68.6682	64.5278	52.2813	62.4797	37.9502	46.6742	43.3764	50.1425	50.7815	47.7986	44.2158	48.1141	50.2008	54.6307	59.0606	57.9821	63.2802	61.6667	69.1672	62.2109	60.5578	46.7347	65.5938	47.1207	35.0012	32.7493	34.416	29.4305	30.7519	32.2759	27.5611	29.831	30.6818	30.9847	32.2044	33.4458	29.023	29.5193	30.1054	32.4078
748		651.307	9.7548	0.374631	0	0	0.00506829	0.00298864	0.000943841	1.63869	0.838317	1.18822	5.73198	0.744334	1.64097	6.27052	7.18216	8.0938	12.8003	3.30706	10.2979	1.54206	0.357298	0.217747	0	0.288472	0.863488	10.9165	6.03089	5.5236	8.45642	11.0114	4.81333	4.28886	3.39402	9.20619	8.30031	5.59357	2.1616	5.04377	4.51755	3.65599	1.67754
749		421.273	9.83683	10.4401	7.2179	9.3456	9.19954	8.43953	9.40877	17.1235	16.5083	16.0597	18.2279	16.8471	16.4448	45.5198	43.1605	40.8013	44.2067	39.1135	37.8521	5.53172	5.98923	4.31251	7.62171	5.86443	4.62367	20.3221	19.8656	17.4272	19.0542	22.4215	18.7481	29.0471	29.0119	34.4098	30.1884	28.4657	28.3167	23.3472	19.5548	22.0904	20.5828
750		732.579	12.8482	90.7474	86.4514	102.528	92.5063	133.117	96.4572	92.2228	118.731	82.3929	52.3346	78.2857	71.8413	65.9211	60.3247	54.7283	46.9549	62.6262	50.4971	32.1317	30.8953	29.2066	35.8905	25.292	29.0662	18.8743	18.2376	16.0307	13.288	12.0268	13.5997	16.9727	18.4507	11.8686	10.4863	14.0391	15.7225	113.789	51.0987	23.8585	9.3111
751		790.553	9.83	5.96468	486.551	642.068	418.853	673.079	298.925	367.278	63.4207	1.26401	2.31017	0.434948	0.483061	0	0	0	0.768478	0	0	38.124	690.446	832.552	792.311	593.273	752.198	58.1423	0.678923	1.00248	1.26471	2.45165	0.257338	1.10689	1.07604	6.40841	4.72602	1.28007	1.72445	0.818977	4.53915	431.161	1.68403
752		429.388	9.83	12.6267	14.4138	6.20518	11.2936	6.37865	9.50883	8.68616	6.05686	5.86282	10.6346	4.44698	7.2014	0.622816	1.03824	1.45367	7.54819	0.602459	2.96781	16.7325	12.7916	10.8742	12.0817	11.5537	9.19665	5.65325	7.06096	8.55185	6.77316	6.53771	4.17646	1.89034	2.25687	6.47452	4.10328	4.4011	3.69189	7.91566	8.44203	8.54988	8.27351
753		863.537	9.84367	360.876	447.362	373.624	415.956	356.771	335.545	228.898	245.287	234.034	261.544	302.489	299.837	369.11	345.797	322.484	325.84	373.156	342.087	806.578	830.196	824.531	763.404	834.066	783.366	298.278	340.523	298.147	266.708	308.242	310.579	502.818	412.519	470.943	439.187	399.962	436.93	290.078	344.464	397.973	294.86
754		525.383	9.8505	2.13262	3.50555	2.2529	4.15181	0.320545	2.34122	7.99111	8.16388	6.6092	10.1032	6.52564	6.63681	25.9824	24.4005	22.8186	31.8213	23.4378	27.3946	5.53115	3.27036	2.71896	2.43409	4.37853	1.55607	16.6276	15.1507	11.3845	13.0252	15.7131	14.2685	14.1838	14.1258	20.6392	16.8788	13.7699	15.4627	17.5292	16.1872	18.0396	15.8685
755		644.287	9.8505	1.06948	1.33461	0.798045	1.46282	0.363544	0.800279	2.83123	3.9678	4.79803	5.03547	3.76187	5.09785	17.2424	18.6507	20.0589	23.8025	18.9765	21.0181	2.58931	2.30881	2.49765	1.96228	2.67366	1.32622	8.93942	10.1462	6.99443	6.30233	8.34167	9.76482	9.73046	5.47631	10.9206	9.37391	8.91872	8.25765	8.78018	9.5566	9.81084	11.5394
756		927.578	9.84367	90.2325	87.8422	62.1575	87.4587	46.9143	64.2746	12.0723	5.07072	5.97434	24.0502	5.91078	5.72049	0	0	0	0	0	0	197.982	187.621	182.598	149.957	191.36	154.587	4.70479	2.19759	0.635226	2.76284	2.96182	0.404763	0.302683	0.230815	0	0	0.200857	0	37.7786	32.8045	31.9368	28.4929
757		522.41	9.8505	9.83616	11.276	0	9.38481	0	0	23.4533	19.8641	22.7395	28.5805	27.5943	21.8132	66.677	69.2419	71.8068	81.2211	78.2771	72.3671	14.233	9.94209	6.96793	2.69362	11.0774	6.91166	40.1256	41.3224	39.9087	36.8728	53.5324	45.4017	42.166	43.5565	50.0907	49.6888	48.3165	38.0783	41.8096	41.8573	45.4497	46.6653
758		496.392	9.82317	119.365	107.339	115.334	113.828	97.2735	105.015	91.0742	117.602	112.719	87.4095	91.4594	113.406	0.188295	0.253336	0.318377	0.0695929	0.0704771	0.560234	126.312	107.483	119.644	108.059	123.376	103.447	62.9667	60.4068	68.5091	76.1991	53.3612	55.4726	0.727484	0.143537	0.328201	0.345316	0.397061	0.0998962	1.6177	0	1.93381	1.95452
759		631.439	9.82317	22.1478	23.1715	17.9836	23.9483	12.6	18.8571	8.52598	8.99613	7.53089	12.544	8.1132	10.6456	2.91172	3.59549	4.27926	6.70302	0.870625	2.32947	34.9692	27.9861	27.4913	29.4645	31.4486	22.0228	8.1418	8.7231	10.8775	8.78055	8.07392	6.61298	7.6791	3.10413	12.0541	7.2077	6.03848	8.29394	15.8846	12.7497	15.1408	15.2268
760		539.338	9.82317	120.248	115.918	109.994	124.951	98.0858	108.523	159.129	148.281	156.551	158.381	168.314	153.163	271.375	292.64	313.906	283.822	287.153	298.44	150.146	144.656	142.477	124.433	152.589	128.362	195.368	208.486	196.548	184.37	243.637	208.561	264.274	325.962	322.616	295.631	329.76	322.39	286.174	274.647	305.402	304.385
761		718.564	12.8482	80.0384	79.4213	97.7778	91.2571	127.538	87.0703	82.9494	100.011	73.2328	49.7292	68.2707	64.8827	60.3572	53.6441	46.9311	41.7951	53.8256	45.0188	30.0857	25.7474	24.4343	28.0109	20.9529	23.1628	15.7771	15.2851	12.7444	10.8313	9.72034	9.39996	13.2581	12.8212	8.35494	8.71458	12.8898	10.3358	95.9782	46.3582	19.4331	6.47931
762		458.845	12.8482	37.1368	37.6189	44.8055	41.5938	54.8818	43.6923	47.1589	58.5298	52.0328	37.7263	54.8245	53.5951	49.725	51.9846	54.2441	45.5214	66.0122	56.1842	38.2116	38.1274	39.2644	46.7124	37.148	43.8328	36.4273	37.4098	35.2598	29.9742	30.3912	36.1021	38.0405	47.6666	34.3237	34.8182	45.452	49.1353	46.5532	40.8702	39.0205	30.9536
763		496.311	9.82317	236.503	198.348	167.779	184.186	108.773	115.813	86.098	109.333	110.887	91.149	90.4081	116.472	0	0	0	0	0	0	162.009	122.11	129.418	100.281	145.888	87.6152	52.1107	46.4394	66.0687	62.0777	45.3534	39.0101	0	0	0	0	0	0	0	0	0	0
764		496.535	9.82317	103.809	82.6343	56.3077	75.681	15.4343	39.7333	12.3499	16.7019	25.3226	22.9851	9.5876	20.2773	0	0	0	0	0	0	64.0408	51.5165	52.2543	22.9339	52.0511	13.354	2.75141	0.842736	4.181	7.48514	0.597606	0	0	0	0	0	0	0	0	0	0	0
765		532.402	9.82317	20.2882	21.4929	23.0352	21.443	27.6987	23.2972	23.8578	28.6326	23.4952	20.9408	25.2361	27.3857	30.0837	29.3258	28.5679	31.6818	37.4475	33.6336	22.827	26.9523	24.4431	26.3827	24.4143	26.4381	22.3215	22.5763	19.7805	18.3816	18.8396	22.3486	30.6746	29.5092	24.8345	26.1449	27.2473	32.2756	25.5438	27.1234	28.5569	25.2207
766		459.263	9.82317	18.9771	14.6427	10.5969	13.8013	6.20599	9.72422	6.00561	5.60468	7.26996	5.55036	5.64809	8.34803	0	0	0	0	0	0	12.7397	11.8362	11.5597	7.37063	9.97719	7.59508	4.49557	4.60663	4.60989	6.36113	3.28834	3.16931	0	0	0	0	0	0	0	0	0	0
767		303.158	9.87792	47.5832	45.7994	56.2418	43.6322	72.7608	51.1363	57.7392	78.286	68.3026	43.5352	69.9958	73.3525	72.4189	74.948	77.4772	65.6007	106.227	92.5712	48.3714	50.6987	53.703	63.016	55.1405	67.707	44.3087	60.0884	53.5059	45.6597	47.6461	59.611	69.9331	83.7677	60.8553	67.5497	82.5376	100.345	51.9474	51.5468	56.9248	59.9921
768		205.093	9.87792	24.5758	24.657	32.3876	23.1324	44.672	31.8281	34.6847	54.736	44.3936	28.524	48.7394	51.7356	52.0823	53.0181	53.954	45.5862	78.3407	66.3791	27.3126	27.43	30.8915	35.6861	28.3116	39.8006	28.9328	39.8197	37.2958	26.7907	32.3373	43.9089	48.9406	60.6981	34.5301	45.2871	51.4915	66.0145	37.6009	34.1839	34.5697	40.3384
769		261.881	12.8482	42.3673	38.7219	53.4207	47.9054	66.8828	47.2783	52.758	68.3064	60.438	43.4877	67.2032	65.2546	59.5978	64.7896	69.9813	59.3566	86.2067	74.7093	46.5509	46.1015	48.0358	58.5764	49.6604	54.9117	39.071	46.2374	40.9789	40.9468	41.8259	51.1083	53.6024	60.6446	48.0266	50.7193	64.8008	69.6507	48.333	42.3714	48.6532	41.35
770		149.029	9.87792	275.491	284.29	346.302	271.528	457.229	341.874	373.275	534.528	440.635	300.758	486.879	523.775	545.184	533.787	522.389	454.453	784.318	650.34	327.77	339.83	355.849	404.643	339.158	444.529	318.487	402.504	396.002	320.095	339.506	451.803	492.006	610.286	382.134	460.817	567.051	643.029	342.684	363.96	372.199	408.152
771		276.063	9.87792	25.2666	26.2574	31.4416	24.6352	41.2485	30.457	31.9438	44.7405	35.1635	24.0459	36.0848	40.0218	40.059	39.7375	39.416	34.5396	62.9669	48.6651	26.9079	29.3504	29.7978	35.089	30.6427	38.6377	25.1087	31.1647	29.5084	22.6983	23.2729	28.7457	35.6239	44.5886	28.3836	34.0908	39.8536	45.1649	29.8507	27.7897	29.1757	29.8828
772		438.149	9.87792	16.1729	14.5156	18.854	14.5379	24.2823	15.4891	16.7223	25.0262	19.5203	12.268	20.2591	21.9323	19.1287	19.458	19.7873	17.1018	25.9344	21.5208	11.3256	10.9923	12.612	14.0581	12.3911	16.5287	9.52057	12.1722	12.4061	7.7712	8.97901	10.3552	12.0401	14.9696	8.93536	10.8871	13.0513	15.8965	20.664	12.9778	12.2244	10.0217
773		446.212	9.87792	8.12926	8.87243	11.4363	6.23444	13.2499	8.15526	8.58492	14.9259	11.4697	4.96921	9.90921	11.5746	10.2724	11.3288	12.3851	9.28919	19.9147	17.6807	8.10592	6.18201	7.38341	9.96359	9.04168	11.2017	4.53813	8.65442	8.33226	3.59994	4.56611	8.30612	8.22651	12.4442	5.6992	9.08194	10.5589	12.7029	10.3254	7.54369	8.69508	8.44026
774		697.633	9.87792	1069.75	1071.31	1103.72	953.347	1239.45	962.503	1016	1399.04	1065.05	785.616	994.997	994.679	894.117	816.811	739.505	619.939	810.974	623.409	344.513	298.674	268.142	247.253	188.837	173.506	98.9498	99.5792	78.657	52.6887	47.2187	44.2323	42.6554	46.225	30.8142	34.1385	17.2421	25.5596	1199.4	682.98	119.362	16.5829
775		381.098	9.87792	10.7067	10.0341	14.8735	10.3722	19.6527	13.2734	13.2343	20.6936	16.5998	9.9519	17.3458	19.2829	16.6132	17.3698	18.1264	15.534	27.7008	21.7489	11.7589	11.4396	12.931	15.3566	13.7081	17.7192	10.9217	14.3977	13.1944	10.0727	10.1165	13.6793	15.0534	18.5254	11.7363	13.9553	17.8441	20.8797	13.7882	11.0725	13.0094	13.7384
776		310.322	9.85735	0.402896	0	0.391613	0.38862	0	0	4.90192	5.13996	5.5256	5.73588	5.20774	5.5653	19.0804	20.079	21.0775	25.4986	17.6366	20.4984	0.193697	0	0	0	0.275957	0	6.94813	6.88717	6.24771	7.41028	8.04855	7.68982	14.0248	17.8283	24.1654	18.8311	16.5891	13.5904	7.83666	7.56521	8.2481	7.74074
777		453.302	9.86418	9.12288	6.48847	3.35723	8.42889	4.30336	5.36423	38.4438	40.0163	33.7071	41.4196	34.572	35.7037	65.7006	65.6618	65.623	64.8269	53.0306	59.3215	8.37461	5.83318	8.05076	5.568	6.21484	5.38055	60.6506	56.8773	54.8349	56.2516	65.259	54.6534	91.5378	82.042	104.367	93.1831	88.0621	88.8354	41.0472	41.7847	44.2832	42.0915
778		815.381	9.8505	0	0	0	0	0	0	1.74177	1.60566	2.36701	6.62188	1.74411	0.719396	3.67777	3.70881	3.73984	5.72569	0.592852	4.88714	0	0	0	0	0	0	18.4989	11.642	15.1964	17.1796	21.689	12.3983	11.8219	9.52467	19.5244	18.5045	10.4469	7.02754	5.90135	4.02457	6.0534	5.34844
779		462.328	9.85735	8.60579	1.72692	5.16672	5.65905	0.254281	2.11562	1.79912	2.2438	1.6275	4.25409	2.77686	0.130151	4.27502	3.7881	3.30117	6.48422	0	3.28621	8.98788	3.35368	2.17093	0.791792	4.07239	2.80815	17.8077	9.3526	8.64158	10.6349	17.821	9.98489	13.2712	19.1115	32.2756	38.375	31.794	28.847	9.53933	9.71572	10.2991	9.99533
780		723.65	9.87102	2396.08	2442.43	2549.74	2214.7	2899.29	2329.82	2487.09	3423.11	2655.39	1986.24	2596.72	2648.57	2517.33	2324.48	2131.63	1846.87	2415.38	1924.25	1101.5	988.159	922.95	850.973	697.339	689.818	408.199	397.98	327.289	237.504	214.38	227.013	219.982	233.412	149.649	163.103	144.387	167.402	2549.33	1864.4	504.134	109.41
781		495.254	9.87102	0.663909	0	0.75367	0.23443	0	0	1.60374	0.923369	1.1339	2.95341	1.89136	1.07093	2.47	4.20641	5.94282	8.62825	0.740786	6.45617	0.781313	1.14313	0.467905	0.191683	0	0.307428	2.7494	1.26056	4.18769	2.53918	4.89803	3.16785	3.64576	5.38689	11.2743	8.72853	8.14804	4.84887	3.74389	2.85563	3.83934	3.9773
782		285.178	9.87102	5.15305	4.5633	6.83544	5.31195	8.89204	5.72177	6.86668	9.88696	8.05875	5.13863	7.68681	8.74099	8.10067	8.32517	8.54968	8.15114	13.0083	10.9781	5.8601	5.70494	5.57306	6.79491	5.88736	7.22351	4.96969	6.98916	6.27213	5.08261	4.96713	7.10951	7.35785	9.28327	6.33623	7.97668	8.18977	10.7979	5.81907	6.56769	6.24856	7.18698
783		428.733	9.87102	0.788439	1.58309	0.600778	0.60611	0.968494	1.17252	1.70953	3.35703	2.55986	2.79188	3.99944	3.24123	11.64	13.5621	15.4841	16.5254	14.305	14.9748	1.6604	1.02045	0.623628	0.238911	1.11482	0.867258	5.90391	6.10131	5.63911	4.17951	5.81994	5.09835	5.78194	4.49085	5.29894	4.81837	5.95193	5.64244	10.7658	6.81273	7.66735	8.17059
784		415.724	9.87102	16.753	16.1282	15.8684	13.0888	9.83261	11.7211	5.12154	8.47895	9.34259	4.13337	5.60392	10.0845	0	0	0	0	0	0	13.0856	12.1602	14.6812	12.7288	13.9018	9.47565	2.49504	2.09043	2.76092	3.18182	1.01958	0.552032	0	0	0	0	0	0	0	0	0	0
785		496.609	9.81633	119.961	84.4929	40.0066	80.6546	1.50681	18.2316	0.59318	1.88418	6.43058	8.13859	1.18711	3.49011	0	0	0	0	0	0	52.3489	31.8647	32.7122	7.12997	37.8751	1.52438	0	0	0	0.387839	0	0	0	0	0	0	0	0	0	0	0	0
786		964.62	9.78898	17.1022	13.4665	5.73603	12.8754	0.310504	4.94449	0	0	0	0	0	0	0	0	0	0	0	0	19.7494	18.3603	18.9315	7.14559	17.788	5.80122	0	0	0	0	0	0	0	0	0	0	0	0	0	0	0	0
787		335.138	9.79582	23.9049	23.4799	33.2735	22.9225	44.0182	29.5388	33.7382	48.4138	40.9752	25.2264	41.2538	42.4345	49.2062	47.6245	46.0428	36.8414	70.1911	57.0125	26.2857	26.6724	26.5129	36.4348	30.5629	38.2727	26.8897	34.4777	31.4572	24.9347	27.2551	35.4332	40.4778	48.4896	32.4391	40.1419	48.8097	57.9581	30.6344	29.3598	32.5523	32.8928
788		402.811	12.8482	13.2544	15.5447	16.6886	14.5608	18.7628	13.4781	16.7465	19.2618	16.58	11.6679	17.3571	16.6095	17.3827	18.6434	19.9041	15.068	22.0781	17.7511	10.5644	9.35066	11.3255	12.9691	10.289	12.8212	10.5754	12.7097	11.0007	10.649	9.39911	10.3112	12.09	11.6902	9.42692	10.9535	10.973	14.6433	19.1679	11.9737	9.90474	9.94077
789		305.259	9.78898	5.49162	5.03216	4.37189	4.96994	3.1268	3.82722	7.50211	5.16519	5.55587	9.92894	5.94265	6.09975	39.8908	38.9962	38.1015	38.7413	36.411	35.2517	4.37934	2.3836	3.53744	3.40033	4.0715	1.73048	16.8443	15.983	12.1152	14.5554	16.5834	14.5958	68.1148	59.4238	77.4896	63.1189	61.83	66.9742	22.7783	22.6245	22.4179	21.3511
790		221.196	9.79582	130.188	135.467	165.197	135.549	205.72	151.586	161.683	225.766	179.75	119.759	174.717	180.643	173.693	163.283	152.874	125.101	193.846	147.644	74.1874	70.4263	67.3022	74.1191	53.8289	60.849	37.8311	44.2722	39.6773	26.854	24.1159	29.1433	29.4426	37.4385	19.9273	30.7126	24.7056	32.2848	153.809	124.335	46.9077	18.3106
791		337.191	9.80948	4.21942	3.15698	1.42395	2.52926	0.838159	1.73164	21.9097	17.4007	19.8655	26.3235	22.2661	20.574	53.9346	52.988	52.0414	61.1159	40.2933	46.054	0.29581	0.59981	0.200875	0	0.198943	0.296412	28.9625	23.9628	23.4449	27.943	32.8109	24.4277	22.4824	20.6346	29.7509	24.8993	23.3122	20.1149	21.39	19.2576	22.2805	20.6725
792		625.415	9.80948	13.1469	12.6542	18.5065	13.9583	24.8968	14.5271	20.3109	32.4559	23.3972	16.8225	23.8026	25.9953	26.1973	26.4641	26.7308	19.8801	38.0636	32.3931	12.6618	13.9561	13.2732	21.408	17.3351	19.525	16.1591	21.6111	19.1229	14.945	18.691	21.5235	26.8002	33.4472	20.6385	24.2685	28.0511	41.7029	18.8522	17.4311	21.1519	23.7906
793		282.289	9.79582	9.54728	8.5627	8.74092	8.83	7.52813	6.49123	1.69753	2.95653	3.89766	2.04374	2.37158	1.09946	1.02401	1.19783	1.37166	0.962709	3.91151	2.93237	7.3582	6.34668	6.68224	6.38275	7.18523	5.55082	0.977421	1.294	2.14301	0.591515	0.767456	1.24303	1.73553	1.30011	1.09554	1.12999	0.728552	2.21727	0.486429	0.654755	0.866332	0.343858
794		664.513	12.8482	31.4379	35.4334	35.4964	27.9951	34.0383	29.3892	24.9915	31.5417	20.6854	15.9513	16.8746	15.8975	16.7473	14.8804	13.0136	12.1957	16.6402	11.3991	7.42588	7.57316	7.41793	5.93428	4.25527	5.06871	2.96123	3.42745	2.66483	2.32453	1.36071	1.48572	2.85215	2.51465	1.39672	1.54363	0.470624	0.608147	34.2947	14.3952	4.67945	0
795		475.3	9.7753	592.003	558.01	485.727	550.142	380.094	443.066	559.978	576.503	542.632	622.069	566.711	570.284	296.295	270.947	245.599	218.99	293.583	270.357	715.207	659.86	676.291	511.248	661.163	498.623	911.315	803.835	810.663	857.113	926.1	854.522	646.667	598.669	514.459	589.568	551.204	677.336	447.103	446.197	455.812	465.885
796		339.302	9.7753	582.344	544.147	433.487	523.939	333.799	401.536	700.855	711.46	690.754	799.077	719.374	694.4	756.277	737.534	718.792	764.14	712.448	725.895	671.879	614.134	628.656	455.375	611.38	443.484	1229.94	1029.19	1026.34	1118.29	1249.4	1124.34	914.642	867.743	919.038	921.655	865.05	927.034	697.617	700.241	717.987	712.618
797		677.439	9.76847	21.3103	15.5023	4.65266	9.2084	0	5.69684	40.7963	16.1105	36.6035	40.3732	34.7652	27.0441	53.15	61.3636	69.5773	68.3406	31.9335	63.2568	7.90431	7.67261	17.4487	2.25766	11.3605	0	50.4372	43.9233	46.253	54.1003	67.8383	69.2614	57.0067	75.9596	94.3463	77.2573	79.9843	68.0587	41.464	41.5512	40.6653	41.9061
798		690.535	9.76847	4.65682	5.95602	7.7544	5.38071	7.58051	4.34639	8.91595	11.1953	8.72529	9.58618	6.58537	5.49962	9.4345	11.2927	13.151	12.9703	3.9896	10.6219	1.27571	0.293502	0.454843	0	0.891499	0.249027	3.76854	1.16571	2.80546	1.2378	1.80633	1.00077	1.76872	1.48593	5.34613	3.56213	2.13702	2.14891	10.7675	6.45101	3.07089	0.938224
799		748.501	12.8482	35.5535	37.193	27.2551	45.8838	11.8018	25.1973	3.74702	0	2.34484	1.57266	1.05754	1.92528	1.32057	1.07412	0.827662	1.55622	1.38882	0	45.761	41.0472	40.9396	29.6068	45.1049	24.8309	0	0	0.907122	0	0	0	0	0	0.338959	0	0.396437	0	2.85537	1.88634	0	0
800		621.336	9.7753	0.403196	0.432852	0	0	0	0	0.874531	0	0.593356	3.47571	0.435925	0.606604	9.14508	12.0789	15.0128	13.0062	6.77792	11.7952	0	0	0	0	0	0	3.58154	1.73849	2.24933	1.54892	4.52174	3.60906	3.72614	8.13586	10.4184	7.45471	4.48492	1.99058	3.73543	4.22415	5.26532	3.91286
801		611.829	9.7753	6.25443	4.9576	3.50417	3.75273	0.339333	1.33994	2.72665	2.19929	2.81808	7.85756	2.71686	2.47945	0	0	0	0	0	0	3.87855	3.24719	2.67271	1.19661	3.98383	0.704083	11.9618	8.84336	8.76793	9.80657	11.2991	9.74198	4.21008	4.02705	5.81463	5.40822	3.04515	4.07843	4.62955	3.93591	3.98908	2.30103
802		439.286	9.7753	1.31297	0.915938	0.557972	0.401093	0	0.564367	6.05161	7.12825	6.39817	12.0738	6.57981	6.53463	56.7776	56.6961	56.6146	56.8443	49.9772	55.789	0.331472	0.732718	0	0	0	0	11.3816	9.92232	8.89453	8.52089	13.5114	9.72104	27.3834	26.9705	37.7153	31.8735	30.1014	27.0137	18.5618	17.0164	17.9103	18.6921
803		613.324	9.7753	6.20288	4.26302	1.4341	3.071	0	0.477641	8.63416	4.39424	9.99309	14.2532	6.43366	5.21904	11.3662	12.4594	13.5526	15.5051	3.75662	13.7122	6.9561	5.48524	5.90298	0.485202	7.5934	1.72759	17.0816	13.0269	12.5152	14.7066	17.7538	12.9675	13.6323	14.853	24.576	19.0744	12.7614	12.8584	14.6169	11.3856	13.0762	9.39921
804		790.515	12.8482	67.1355	65.1763	64.6884	61.6193	83.397	67.8787	80.2459	81.7629	73.511	48.374	69.273	61.048	48.8329	44.3543	39.8757	36.5093	48.0481	37.7203	29.0852	23.1238	31.8257	29.4839	27.0577	29.1061	27.0332	33.7459	30.6016	23.8123	21.5551	20.8065	17.2063	16.2931	12.4114	11.8906	8.62417	12.1345	79.72	38.4568	31.1937	7.13592
805		513.86	12.8482	27.6246	25.0612	28.0881	22.9644	30.4196	23.8529	25.2202	33.8768	23.0148	16.9643	21.9037	23.0221	21.723	20.2861	18.8491	16.3223	21.4685	16.0082	9.09865	9.8118	10.5543	10.3092	11.2588	14.6454	8.64739	9.18829	8.4522	5.49337	5.17413	7.41567	8.86353	11.4742	6.50198	7.93618	7.62822	8.74131	42.5846	17.7645	8.393	5.68582
806		524.317	9.81633	53.3332	43.1873	31.9085	35.7015	11.3735	27.4182	12.7426	18.9723	20.9935	15.3263	11.5621	18.7674	0	0	0	0	0	0	31.6314	23.9484	30.3674	18.5444	26.603	10.3106	7.9471	5.22127	7.68412	10.2827	3.58035	2.92784	0.223582	0	1.1878	0.468729	0	0.544655	0	0	0.299694	0.112765
807		618.268	9.81633	30.5199	27.8684	28.0439	26.7397	25.6811	24.7816	16.4237	24.6363	26.5858	15.8731	19.4864	27.9723	0	0	0	0	0	0	27.0483	23.7358	23.4602	24.8878	26.0144	19.5218	5.65068	9.72183	12.6447	9.75977	6.43072	7.38588	0	0	0	0	0	0	0	0.517991	0	0.310696
808		302.908	12.8482	19.0187	18.6437	26.0786	22.6686	32.2533	22.6318	25.8274	31.8264	28.7975	21.0698	31.4677	29.2382	29.3427	31.3369	33.331	29.8958	41.0429	35.1063	22.2911	21.9063	23.9368	25.9433	22.9132	26.6192	19.7851	23.8124	22.084	17.9487	18.4462	23.5875	28.1721	30.8261	24.8943	26.0287	31.3946	36.726	25.8071	21.4866	22.5151	23.2119
809		488.376	9.81633	7.58597	7.56471	10.3962	9.18686	5.77091	7.09832	5.09625	7.50289	7.33585	5.80614	4.78543	7.8919	2.94038	5.46571	7.99104	7.62231	7.80636	5.04069	12.4883	10.6093	12.1701	13.3651	15.588	13.2639	5.86821	6.31681	4.70462	5.19372	7.30004	5.31624	9.13212	9.42422	8.95086	12.8875	8.4128	11.151	6.68417	11.3772	10.7487	9.1065
810		949.656	9.81633	36.3436	26.7821	14.8658	22.6195	3.0936	10.3793	0	0	0	0	0	0	0	0	0	0	0	0	18.6299	12.7848	15.0684	5.83021	15.0951	3.18685	0	0	0	0	0	0	0	0	0	0	0	0	0	0	0	0
811		671.213	9.81633	1.73309	0	0	0.229401	0	1.35545	83.2954	73.5552	88.7934	104.489	72.5626	73.4417	111.517	113	114.483	146.938	84.6368	132.494	0	0	0	0	0	0	105.764	85.5892	90.7983	99.6878	104.339	83.9945	102.889	89.2078	130.815	124.63	97.5462	79.5341	67.3956	66.3743	67.7255	56.6901
812		276.643	9.81633	9.27494	7.75306	7.30193	7.89084	4.39337	6.46747	4.7933	7.20462	6.9809	4.50938	4.35909	5.49049	0	0	0	0	0	0	8.19506	6.38879	7.81939	6.48886	6.60956	5.69287	2.02874	2.4182	1.74925	2.96185	1.0482	1.05461	0	0	0	0	0	0	0	0	0	0
813		669.442	9.80948	24.6287	24.9091	30.0944	28.6152	36.3089	26.6409	28.0199	47.3446	29.6039	23.7791	33.9098	36.2036	35.0078	35.9394	36.8711	31.837	45.3734	41.6262	28.7471	27.8572	30.4873	32.9604	33.9564	35.3195	29.7105	33.2609	33.5024	27.2208	25.0981	31.112	36.6998	40.8553	33.0857	34.9046	38.179	43.2572	28.6003	27.4935	33.0593	31.541
814		642.384	9.80948	35.6563	36.3845	27.5026	33.628	18.3684	23.4264	4.14829	9.18757	7.97029	6.4174	4.53843	9.1138	0	0	0	0	0	0	59.1326	54.72	51.8657	39.6061	55.1013	33.8067	8.12547	5.54673	7.33332	7.22716	3.30933	3.51655	0	0	0	0	0	0	0	0	0.0975695	0
815		878.484	12.8482	12.2722	24.4508	22.5115	17.3436	26.4377	23.4012	22.4383	42.5758	27.5761	24.6117	31.3465	22.3647	43.1618	33.8167	24.4715	30.0876	50.6365	36.3605	33.1106	35.5372	32.9551	28.9027	26.9343	43.9438	40.4676	34.4696	29.6398	34.3011	29.4699	32.9833	49.9194	38.7973	17.8973	18.074	18.5584	24.4434	9.03955	29.6214	42.1204	26.8748
816		405.276	9.80948	26.7879	23.206	24.6339	23.2988	27.7022	22.3809	29.4728	35.046	31.6813	29.644	32.6155	33.172	40.1439	39.8053	39.4668	35.4385	42.2114	35.8768	24.5627	21.8912	20.2009	23.9251	22.8663	22.8909	37.4133	33.8965	29.7897	32.8854	32.7672	35.4027	37.8091	39.3806	45.6419	47.1974	44.7827	48.2341	31.7172	35.4121	36.6721	31.7435
817		713.471	9.80948	14.5206	13.6155	17.0637	14.3316	21.6434	14.0354	13.0184	18.7934	14.5694	11.5204	13.6134	13.3251	12.8562	13.2104	13.5646	13.0797	16.2106	17.832	16.8687	19.2704	21.1065	22.1097	24.0943	22.8647	10.8093	14.9749	11.0373	11.171	10.9719	9.97151	15.0856	15.4464	8.91182	14.6953	16.4973	18.3187	14.5391	13.9979	16.5148	12.8054
818		620.459	9.81633	39.5358	39.9098	46.509	42.4266	54.4692	41.9744	38.38	49.2941	41.6989	33.1804	45.5765	47.4013	43.3422	44.6412	45.9402	42.7773	63.4916	54.4481	48.9919	45.8223	45.6233	47.6558	49.4324	53.0944	34.751	39.5099	38.8972	32.5029	34.4923	44.4734	44.6088	47.9141	40.617	44.3028	47.1967	53.3197	38.3928	36.9594	42.7107	37.7667
819		245.236	9.81633	21.3428	19.9403	19.2928	22.3083	16.4101	17.3736	23.5594	25.027	26.3573	26.4145	26.6629	26.055	32.1008	33.6474	35.194	33.1343	34.1895	33.4765	38.3728	34.1402	36.255	32.9746	36.9927	25.7315	28.603	26.9102	25.4729	26.2711	26.7014	27.3385	33.8177	28.6847	35.2164	30.0126	28.9715	32.2593	24.3741	25.2189	28.4331	25.7228
820		899.477	12.8482	28.4533	46.0385	44.4516	40.6924	43.8153	23.6339	26.0109	37.4835	42.4391	46.5885	60.7407	56.4057	75.7389	59.0669	42.3948	51.3105	77.7326	52.5218	78.4295	78.1182	74.6163	78.1738	82.1381	90.681	67.1195	71.4736	53.7695	55.1717	60.9444	70.0601	71.0408	42.1786	43.7834	53.5535	53.4955	48.5672	5.17195	47.9821	64.5086	46.3609
821		496.439	9.81633	362.926	305.315	243.831	285.843	123.249	188.606	112.821	142.074	158.778	135.099	104.718	147.73	0	0	0	0	0	0	270.048	235.632	249.771	163.134	240.15	127.652	58.6069	48.0542	69.0156	89.1293	44.2731	45.3917	0	0	0	0	0	0	0	0	0	0
822		317.259	9.56327	24.4648	24.2432	26.7321	26.458	19.4726	24.2686	16.9887	15.2893	27.7472	17.9653	8.24941	10.0367	11.2498	14.0569	16.864	16.0508	24.0815	14.783	24.1303	26.2001	24.1306	18.6234	25.3486	24.0188	11.9507	12.144	9.78417	17.3579	14.311	6.22059	12.2119	17.0005	19.6035	11.1855	20.0029	20.8721	17.8668	14.9308	13.3128	13.1377
823		353.245	9.56327	74.9838	67.4622	61.8069	69.2633	57.1828	61.6141	46.7135	41.5584	44.8627	48.6982	41.2736	36.8215	36.6965	32.7084	28.7203	34.0854	30.9841	31.0115	78.2875	75.6601	76.8047	67.8205	75.5015	66.8227	39.5429	31.8549	33.8824	40.3771	42.8819	30.9901	43.5085	41.7673	47.9327	40.4058	41.8401	46.7005	65.6591	55.4154	52.8371	50.7439
824		617.269	9.56327	32.5713	31.498	33.6092	30.9115	35.9042	32.0472	28.3605	32.917	29.8912	26.5274	31.171	31.1514	29.336	28.3461	27.3562	28.8182	32.7967	31.5308	34.0331	34.492	36.8708	37.8722	36.7539	44.8915	25.276	25.3415	24.5022	24.7583	27.375	28.7828	31.8823	34.7752	26.3316	31.0084	32.9986	38.2194	34.4591	30.5923	34.8324	35.6692
825		406.808	12.855	64.3514	64.4082	78.8602	65.1056	87.5521	66.4599	72.717	111.489	75.0776	53.9208	75.4289	73.4093	76.2152	77.4394	78.6637	64.5942	101.14	77.5181	54.106	51.3541	51.4081	58.9226	51.1956	58.484	43.5415	51.5435	44.2456	40.8524	39.8903	51.1312	54.5505	63.1138	45.8858	44.6283	55.7302	64.7379	76.8298	55.5433	52.6478	40.398
826		187.155	9.56327	15.4689	13.7817	12.7169	14.8273	11.0104	12.3508	9.08739	8.84335	8.62036	10.568	8.83149	9.66363	11.4128	10.8244	10.236	10.0851	9.19043	9.07545	16.4806	16.2005	17.1871	14.1681	17.3945	14.982	9.8238	8.68915	8.64908	8.86746	10.4777	9.62669	15.2978	13.1181	16.9624	13.7995	13.5534	15.0752	13.7573	12.5356	12.777	12.1916
827		783.489	9.56327	28.9051	27.1936	20.3535	28.8107	9.15349	18.5875	5.61015	0	2.47761	8.01082	2.01117	1.60593	0.992919	0.692121	0.391323	1.4025	0	0	32.0739	33.9733	32.9456	24.6314	33.2745	21.5786	3.29367	1.60446	2.53685	4.41705	5.91989	1.87576	7.3444	1.37395	11.8706	6.94605	2.36969	3.11387	17.8972	13.6728	12.1423	13.6077
828		876.657	9.56327	44.4618	41.6173	40.6749	42.8602	27.0622	37.9702	21.8242	10.0398	13.9863	28.1231	13.027	12.6386	5.6569	3.72708	1.79727	4.00976	0.0306798	0.628872	26.7336	22.5196	20.376	14.7891	17.0945	10.9213	1.43757	0.260674	0.856396	0.298503	0.61836	0	0.537424	0.00137898	2.08126	0	0	0	33.5989	28.6819	7.72805	2.27677
829		791.48	9.56327	41.7886	40.8024	32.2883	40.0426	19.2975	31.4852	13.9585	47.8334	9.52446	22.1694	8.8555	5.61164	5.25079	4.77635	4.30192	5.55857	0	0.608329	66.5701	50.5411	44.9024	31.9319	43.9644	33.8335	11.6127	8.53256	7.58069	11.3982	17.882	7.65157	16.0917	8.29799	23.1824	18.5059	13.2631	10.3482	31.8298	25.9262	24.5535	27.0627
830		177.17	9.56327	12.6331	12.9539	11.4834	13.0438	9.97928	11.7081	9.47273	8.62058	8.82873	9.70447	8.11416	8.748	9.74474	9.18791	8.63109	8.9303	6.09854	8.16021	14.8488	15.5007	15.4655	14.3819	15.3051	14.0089	7.98988	7.93605	7.86541	8.34195	9.81337	7.84072	11.1965	9.73134	12.3942	10.6433	11.6664	11.8422	10.7474	11.4078	11.8074	11.5501
831		425.253	9.56327	14.7786	10.5331	8.2214	9.64073	6.31625	9.36677	7.17932	7.86092	6.07288	12.05	7.90924	5.9599	39.884	38.4009	36.9179	38.1437	24.9588	32.7291	5.3002	4.04009	4.73304	6.06961	5.87813	4.3857	17.8805	18.9577	16.6961	18.1697	25.0134	15.8531	84.8913	74.65	96.8124	79.9454	79.8668	86.8616	34.8221	30.4626	34.9499	33.9899
832		568.254	9.56327	144.056	143.31	154.436	149.633	163.674	152.728	123.715	128.844	119.116	110.603	124.045	123.887	118.64	114.305	109.971	98.9261	105.474	109.356	142.687	143.523	155.574	152.89	150.974	161.605	89.5882	89.061	86.3624	82.8495	91.252	93.4204	110.721	115.429	102.676	107.806	104.738	119.739	155.028	134.473	128.832	116.084
833		534.315	9.56327	109.142	103.918	90.712	102.666	74.8	83.8905	57.3214	239.348	55.0257	66.8802	51.732	47.2786	44.2783	40.7084	37.1385	38.1023	27.4108	32.4386	161.591	118.184	105.697	92.3249	101.929	99.7157	51.1577	43.7066	43.5593	49.6845	57.4008	45.6208	66.2185	56.3985	75.8693	62.1176	61.6657	64.6765	109.543	74.6701	81.3585	82.8962
834		543.301	9.56327	910.679	935.185	790.941	889.561	686.902	804.759	518.349	442.813	448.105	572.839	469.97	475.468	362.315	342.102	321.888	316.301	273.308	302.524	1149.04	1144.18	1214.57	1042.56	1182.78	1097.33	491.3	439.333	427.964	486.435	551.031	461.967	485.042	428.417	510.651	466.011	450.833	478.419	669.547	642.92	677.41	673.674
835		355.288	9.56327	181.923	182.457	161.476	181.724	150.258	161.64	130.055	115.62	116.385	136.908	122.303	119.895	124.072	118.588	113.104	112.576	105.134	116.785	223.476	227.724	230.562	200.531	225.485	203.292	121.918	110.071	109.659	120.14	138.241	114.962	137.756	139.475	156.944	143.589	137.05	147.186	163.8	162.322	164.708	163.211
836		565.54	12.855	59.2691	55.3864	61.3742	57.1824	79.47	60.6396	70.6919	86.9796	72.729	55.2379	72.3764	65.6592	64.5359	60.5762	56.6165	50.5405	71.279	58.3351	34.6791	33.2654	33.2081	35.3393	28.4976	29.8963	19.9362	23.3961	18.7433	14.9817	16.139	20.2151	20.8004	21.1106	16.504	15.7029	19.5041	18.8208	66.8462	51.345	25.2895	11.4729
837		163.154	9.56327	18.78	17.0465	16.8406	18.7165	15.7682	16.1646	13.0929	12.5084	11.8427	14.1422	12.7802	13.8999	11.6283	11.5758	11.5232	11.4195	10.9716	10.9822	22.0415	22.2883	22.6705	19.83	24.1966	20.3233	11.8563	12.3918	11.8748	12.6851	13.4052	11.4177	16.8176	15.5794	16.6075	15.6952	14.6465	16.1688	15.7532	14.977	16.8619	16.557
838		406.195	9.56327	31.7078	32.0838	32.6427	32.0596	30.9136	32.3099	22.624	23.1771	21.3893	20.063	22.0138	21.5729	17.6944	17.8363	17.9781	14.6218	14.763	13.3438	29.5426	31.938	34.7182	31.6101	35.9297	35.7438	16.7192	15.4885	15.8049	14.7693	16.7745	15.9934	16.3541	17.272	16.6384	17.4967	11.8085	17.0636	27.9352	24.279	21.6364	21.6083
839		542.301	9.56327	46.994	44.1862	27.0421	41.6594	19.0075	27.7803	13.8732	10.4699	13.7231	21.7071	15.0788	13.9142	17.9034	17.6031	17.3027	15.9816	14.2784	13.4826	67.9329	62.3872	71.2481	49.9532	59.9124	52.2862	19.2423	18.4713	12.1435	19.4825	26.5803	18.0047	23.9884	16.5777	29.1728	24.1768	21.6424	18.4386	30.5447	27.9884	30.241	35.1284
840		526.325	9.56327	75.6674	74.3491	62.5797	70.8122	51.4426	61.8012	39.8871	29.2555	29.9254	42.5405	29.4783	31.0355	27.5899	25.1912	22.7925	24.5624	15.938	19.1673	81.2342	80.7164	82.7048	69.5346	78.8873	74.8679	33.9271	28.5349	30.8091	33.7651	41.7273	29.4241	39.1179	31.4054	44.3577	38.4524	36.2296	35.7076	58.7342	49.1919	52.6207	53.2054
841		762.628	12.855	214.839	246.841	246.513	186.671	236.705	166.518	162.746	201.173	150.799	109.995	155.107	144.165	144.321	133.23	122.139	104.269	151.368	118.937	70.1655	67.6422	64.1796	70.1477	60.4207	60.3773	42.3616	43.5044	40.1714	33.4246	30.6869	34.5248	39.8056	42.8671	29.0776	31.8093	34.7682	44.1065	179.128	110.958	52.5206	24.4675
842		333.163	9.5701	33.9492	33.2722	31.92	32.1206	32.2764	30.2264	24.0177	26.473	22.6536	23.0466	23.7389	24.3759	24.422	23.6803	22.9387	21.5502	23.0818	23.0205	30.1293	29.8124	33.5378	30.6796	33.5326	34.3906	19.6632	19.0981	17.0091	16.3408	18.0617	19.4562	25.5553	26.7866	27.0617	25.3385	25.8184	29.2358	33.6276	25.8758	25.2753	22.3336
843		353.31	9.5701	74.9403	68.5241	71.0243	74.202	65.12	65.7872	58.4826	53.8193	54.8195	57.744	57.7299	53.6473	47.0642	48.2111	49.358	52.588	47.3132	48.4234	88.4789	87.9556	94.2451	81.2274	86.3763	87.6446	55.0534	52.6387	47.3437	53.153	59.2499	59.0069	68.7732	61.0729	71.2242	62.2881	71.3358	68.166	63.9262	59.5779	65.3456	68.9305
844		540.33	9.5701	93.7166	96.0802	85.6274	91.1316	81.7216	84.9242	83.5509	95.579	81.9091	88.1562	83.1872	83.2151	100.63	93.7634	86.8971	89.5619	89.2355	97.4422	103.75	105.048	107.833	100.512	106.203	104.228	91.6959	86.0444	88.8219	93.6748	103.447	94.642	110.994	122.725	121.874	120.227	111.992	116.953	108.701	103.463	109.809	115.081
845		173.139	9.5701	18.0779	17.7908	16.1448	19.1193	14.4679	14.8057	11.8877	11.1972	10.6776	14.2031	11.7915	12.4971	15.0946	14.1779	13.2613	14.4661	12.324	13.9574	21.7402	20.9666	22.7841	18.6844	21.6282	19.1016	11.6034	10.9166	9.68597	11.3779	13.3046	11.6444	20.9068	18.7514	22.7327	19.7688	19.1483	20.6239	16.4564	15.508	17.0987	15.9326
846		335.164	9.5701	5.38112	5.77349	5.57936	3.02877	4.25041	4.0284	3.77266	3.11913	4.5453	5.27417	4.18404	4.86757	30.4587	31.1325	31.8063	33.0909	32.3802	29.3386	2.86824	4.15474	4.66937	4.23666	2.90592	2.54253	12.8061	13.1246	11.4273	10.2713	11.5977	11.1919	69.7446	60.4033	68.4553	62.5588	67.4481	76.351	16.3025	18.2185	17.3101	15.5582
847		867.509	9.5701	13.7639	10.0253	10.1955	10.7005	3.26597	8.15521	7.59792	1.68867	1.99581	8.97626	3.76553	1.52053	32.1187	29.3535	26.5883	34.4216	12.6304	23.2294	8.67146	7.08027	9.54364	8.65386	8.35224	8.5771	19.7656	17.8099	13.5944	16.6049	25.1044	12.7282	97.2349	69.7542	115.515	85.8494	84.4072	95.4641	35.087	28.7012	33.3354	32.3173
848		311.038	9.5701	20.8439	19.6226	22.9611	21.3044	23.2625	20.8212	19.649	19.6317	17.7908	17.3859	19.5158	20.1169	17.5973	17.1499	16.7025	15.8362	18.3873	17.2186	22.9171	21.8191	23.5464	25.597	24.5479	24.7382	15.2591	17.3765	14.9154	14.3582	17.1983	16.1524	18.5245	16.8313	17.0481	17.8892	18.6152	21.343	19.3893	18.485	19.3519	19.07
849		233.235	9.5701	14.3106	13.2118	11.5093	14.6001	9.30486	11.1832	7.80931	6.71398	7.16246	9.35414	7.60546	7.94563	6.97701	6.61526	6.25352	7.2843	4.39108	6.52998	17.2542	16.3025	16.3202	13.9568	17.4032	14.8172	7.04568	7.01262	6.88262	7.40009	9.09237	6.67824	8.937	8.93287	11.5556	9.09586	8.74791	8.03796	10.8847	10.69	9.92079	10.5564
850		800.468	9.5701	468.071	467.667	349.301	457.704	251.4	366.038	176.603	112.924	137.056	238.373	141.943	137.695	91.1221	83.3863	75.6505	77.7405	43.8746	57.222	654.441	642.486	669.96	514.104	655.659	526.913	183.76	146.523	146.426	187.275	222.075	141.839	166.512	123.006	218.523	174.498	139.486	141.755	267.059	270.294	281.463	278.006
851		541.801	9.56327	14.9919	14.8976	13.1226	14.8548	12.52	13.6317	10.3991	11.8217	8.34513	11.3172	8.39404	8.8954	8.09567	7.5869	7.07812	6.04635	4.90619	5.92939	18.0496	18.8593	20.1423	16.993	19.7673	17.9744	8.37947	7.44357	8.13666	9.00066	10.1543	8.56119	10.0088	8.46446	11.4036	10.0121	8.81287	9.09783	12.6272	12.8619	13.8265	13.7336
852		619.453	9.56327	6.51799	4.77117	6.03172	6.90677	8.74594	3.89144	0.308103	1.09434	1.05021	1.99203	0	0	0	0	0	0	0	0	0.875717	1.03982	0.971363	2.32238	1.67306	1.2209	7.64011	6.13171	7.63601	4.03042	6.55528	8.25075	0	0	0.00911775	0	0	0	8.02727	7.99973	8.17858	5.40732
853		416.267	9.56327	0.266165	0.407592	0	0.0752388	0.489386	0.252747	0	6.19758	0.0489569	0.235985	0	0	1.54574	2.02321	2.50068	2.49301	0.69611	1.91749	0	0	0	0	0	0	2.08668	0.440592	0.588417	0.96094	0.73151	0	10.5276	9.04088	11.9449	11.5553	7.79592	9.07144	3.22464	2.34707	1.90574	2.12457
854		537.585	9.56327	35.7813	29.3535	26.2592	36.779	14.1568	21.6302	9.5984	4.39236	5.93959	21.7703	6.60294	3.33738	0.839013	1.26799	1.69697	1.65042	0	0	32.2208	35.2138	30.4589	28.9009	39.2469	27.4142	11.4194	7.73528	5.88424	10.7848	14.5729	5.34717	10.4187	2.60396	21.3509	10.8833	3.37292	5.82582	27.8371	23.268	31.4956	27.8355
855		279.242	9.5701	429.725	382.527	372.75	372.872	310.984	359.465	502.269	449.009	438.117	497.934	467.097	474.563	1455.87	1426.83	1397.79	1466.68	1435.63	1362.62	338.724	313.521	320.797	316.925	307.877	294.342	651.832	636.479	578.449	649.431	761.031	661.94	2599.23	2467.75	2937.24	2392.9	2721.94	2789.92	902.786	909.413	942.389	927.684
856		537.276	9.5701	295.45	264.099	270.118	273.739	236.347	243.998	206.282	207.155	187.845	210.148	192.308	194.942	170.845	162.164	153.482	149.264	133.161	153.642	284.999	285.354	272.193	275.491	301.646	288.639	179.283	157.503	167.117	174.679	194.824	177.597	186.574	186.103	215.144	197.1	194.044	202.827	268.627	226.596	221.126	222.91
857		551.302	9.5701	53.9514	46.9184	46.464	49.4248	40.181	43.9661	106.89	109.762	105.544	115.525	110.441	112.951	242.391	236.985	231.578	252.908	239.16	241.997	44.5227	40.3603	42.5018	39.5371	42.2662	42.1833	109.214	101.893	99.6418	101.967	116.532	111.675	182.518	189.354	197.687	183.448	197.896	179.289	101.226	101.849	105.253	112.788
858		537.408	9.5701	303.398	288.59	280.45	293.654	260.45	270.856	232.528	205.946	193.468	237.728	211.555	204.354	183.736	177.145	170.554	166.793	142.977	159.788	335.932	330.564	349.368	336.236	342.558	345.219	206.196	197.166	186.88	213.703	251.055	217.123	247.709	232.772	275.86	248.827	246.303	245.386	281.696	266.875	289.257	292.559
859		635.62	12.855	86.4982	119.729	152.34	129.163	163.638	114.718	111.331	137.391	98.8425	70.0284	96.7813	92.4538	94.9854	87.6658	80.3462	68.0519	100.763	76.3697	48.5079	43.5202	45.4892	49.7986	42.4081	39.6091	30.817	33.0918	29.8403	25.6747	20.6577	25.6653	25.0198	29.5812	21.5096	20.7561	23.5017	24.0229	86.1649	69.3661	36.3709	15.7436
860		239.245	12.855	19.3234	16.7155	21.308	18.5221	23.6233	17.7851	19.6555	23.3023	19.6863	13.97	18.8055	17.8724	16.4266	15.9548	15.4829	12.8579	19.881	14.0633	10.1429	9.15937	9.0524	10.466	8.34684	10.5198	7.36186	7.11468	6.7314	6.06679	6.10648	6.02921	6.20475	6.67624	4.98742	4.52691	5.06475	6.5136	20.607	12.0846	8.02881	3.58588
861		483.231	12.855	22.5105	22.4952	27.3177	25.3187	32.5186	24.5791	27.1509	39.6167	26.7222	22.1948	32.1782	31.7913	39.183	37.4028	35.6227	32.0514	46.8521	35.629	25.3015	24.2436	28.9254	32.2018	25.8702	25.505	20.2722	24.486	17.7123	15.6005	17.126	19.7975	20.9212	23.6697	15.1847	16.1821	17.9278	21.2963	23.6385	26.5735	25.0981	13.0994
862		619.274	9.54275	43.5723	45.2199	43.4978	43.0828	46.6304	45.258	25.3672	38.5582	30.9279	29.1176	27.4667	35.0426	11.1296	10.5577	9.98584	9.67761	8.25288	14.0834	47.6644	48.3319	50.948	53.6044	49.8825	55.4251	28.6042	29.7996	31.3557	25.8204	22.1225	25.8206	13.6087	13.5806	10.9698	12.2353	10.5452	15.0111	20.4938	17.2042	19.0009	17.8081
863		375.805	12.855	30.5769	30.9667	34.8817	29.2114	42.9783	32.1553	36.3463	47.9512	34.3289	24.8206	34.7909	33.3807	31.1712	32.0063	32.8414	27.3604	40.5602	27.9296	20.6443	18.5628	22.5452	27.9178	21.9851	23.4987	17.2816	20.503	17.5278	16.806	16.2228	18.4844	26.3632	24.8151	18.0855	18.8792	18.8996	25.0938	38.3544	22.7104	23.7955	18.1677
864		548.319	9.54275	64.6109	71.0662	42.3114	61.0268	34.6581	49.0518	14.3259	17.0959	17.1075	21.989	11.0165	16.4139	0.0237851	0.874837	1.72589	0.889594	0	0.638411	113.394	102.349	112.343	85.8474	102.62	85.6723	20.3084	20.0258	24.4756	20.2274	14.2291	14.3754	0	0	1.51602	0.949213	1.76886	0.442629	0	0.565611	0.790778	0.346039
865		539.834	9.54275	3.92243	4.09285	0.890391	2.9654	1.28155	1.319	0	3.61642	0	0.291986	0	0	0	0	0	0	0	0	7.90747	4.90869	4.40375	3.49865	4.30061	3.31255	0	0	0.21233	0	0	0	0	0	0	0	0	0	0	0	0	0
866		748.609	12.855	95.6657	81.2979	88.261	70.729	95.274	66.4362	73.5068	92.0604	68.4785	50.3086	69.5571	67.5904	60.5882	55.8974	51.2067	39.1341	57.6866	47.9872	17.4487	12.3081	10.1622	12.7528	12.5794	12.5445	16.9411	17.7729	12.2421	11.0106	9.90514	10.1323	12.7998	13.1664	10.946	7.11829	8.9771	12.8536	130.69	45.9567	22.0469	8.94865
867		520.618	9.54958	270.747	291.944	146.796	250.974	69.3444	164.682	5.98615	5.28591	7.80024	38.6135	1.42503	4.07388	0	0	0	0	0	0	491.724	434.004	464.139	310.472	411.11	286.704	29.7178	17.5286	19.3455	35.048	10.2194	2.65204	0	0	0	2.4632	4.14046	5.52703	0	0	0	3.41543
868		579.555	12.855	37.2644	36.7066	39.6934	34.8279	49.9844	38.7922	39.9623	50.7815	39.0318	27.1272	39.1987	33.2208	30.5807	29.914	29.2474	24.4488	35.5243	25.9107	18.442	16.1589	15.6037	16.1752	13.0493	13.1855	11.1084	9.40142	9.31008	6.97961	6.78054	7.21978	9.59367	10.7118	6.9616	5.97181	7.98874	8.72339	50.5101	27.4714	11.9925	5.07775
869		520.443	9.54958	657.784	687.388	457.095	615.049	349.72	485.418	178.551	188.593	180.38	238.032	141.375	199.413	0	0	0	0	0	0	1048.19	940.968	1012	748.09	924.635	727.905	229.779	213.36	228.961	257.217	185.764	165.881	5.49534	0	1.90695	5.92563	0	0	32.943	34.1722	35.5176	34.5568
870		997.66	9.54275	158.52	172.271	70.8064	143.151	38.7209	85.0218	0	0	0	1.57579	0	0	0	0	0	0	0	0	342.218	271.296	313.496	165.622	276.209	154.817	0	0.239684	0	0.495271	0	0	0	0	0	0.253206	0	0	0.171382	0	0	0.69905
871		279.657	9.53592	27.7797	30.6237	25.991	28.4007	25.0975	23.9944	11.4516	92.5511	18.4904	12.6585	11.4113	15.4323	0	0	0	0	0	0	51.5278	33.918	33.7248	31.1869	32.1468	31.5301	12.6482	14.7831	14.3083	13.1275	11.1913	11.3193	1.99453	0.830994	0.321716	0.696678	0	1.17479	4.93387	2.81114	2.65972	3.54785
872		288.644	9.53592	16.1955	17.6289	15.5985	16.3825	15.0161	15.7571	6.06694	9.44676	9.86597	7.3932	6.90583	9.64594	0.307406	0.325507	0.343608	0.262842	0.461528	0.449915	23.5263	21.0569	25.6281	22.856	23.8358	25.9894	8.30092	9.16763	10.1555	7.14108	5.99738	6.57246	0.360342	0.789553	0	0	0.400205	1.17914	0.950231	0.195267	0.961645	1.14616
873		527.295	9.52908	12.4875	11.7553	10.2818	13.2003	7.27162	10.149	0.264986	0.362382	0.319301	0.893768	0.4957	0.57517	0.0700143	0.394334	0.718653	0.443942	0	0	20.6215	17.6214	20.937	17.1422	20.4356	15.8572	1.2291	1.7464	1.11772	1.28784	2.4009	1.31187	0.259667	0.563404	0.326358	0.083407	1.23676	1.00416	0.101101	0.769274	1.75783	2.36002
874		569.331	9.52908	0	0	0	0	0	0	6.89394	5.0523	8.14562	10.3201	6.05109	4.82124	3.47038	3.86115	4.25191	5.16917	3.23991	0.506171	0	0	0	0	0	0	3.8329	2.4631	2.75679	3.89558	4.01575	2.15213	1.86592	1.45075	3.55231	2.85146	1.89468	1.08694	1.20336	2.57726	2.50563	2.25528
875		642.27	9.53592	12.6048	13.4345	11.5031	12.3883	14.5141	11.9399	7.22868	9.93767	9.7098	10.6039	8.36099	10.8572	0.770926	1.60322	2.43551	2.39047	0.333669	1.66647	15.1588	15.686	16.047	20.3938	17.5029	17.9791	10.546	12.0561	10.1495	10.0469	8.22454	7.45644	0.680914	0.213903	1.62659	2.15954	0.378686	0.271723	0.884738	0.600166	0.770402	1.69427
876		575.524	12.855	0.263485	0.373304	0.442597	1.42319	1.86652	5.76547	17.4848	39.7305	42.4432	34.3561	47.1686	43.6053	18.6873	12.6206	6.55382	2.54363	2.14238	1.77547	0.599868	0.583889	0.742161	3.90312	3.85729	10.3988	34.6841	50.3702	53.5461	54.7664	44.4613	34.4863	20.7697	12.8226	4.63249	3.20893	0.554923	1.16914	0.317259	24.2992	24.5526	1.03173
877		521.397	9.54275	107.502	115.422	88.1224	99.014	67.4331	88.6502	42.9646	43.1287	43.952	51.682	35.7866	44.8287	0	0.0122209	0.0244419	0.00229644	0	0.0151184	163.575	145.144	162.943	135.493	145.905	127.68	50.2576	48.4173	54.9372	52.9905	39.2014	43.6295	0.0937681	0.00943115	0.0372444	1.44435e-05	0.107399	0.000983162	0	0	0	0
878		271.668	9.53592	3.82819	4.15301	3.28181	3.39739	2.85751	2.52893	0.961333	1.55327	1.0331	1.92545	0.300761	0.609251	0	0	0	0	0	0	5.08523	4.08504	4.82683	4.06355	3.92099	5.04158	1.46343	1.42377	1.65184	1.56427	0	0.710357	0	0	0	0	0	0	0.109424	0	0	0
879		542.341	9.54275	1597.68	1757.49	1239.05	1539.49	1035.98	1339.99	567.212	639.223	621.143	703.966	529.379	684.804	64.5436	57.9125	51.2815	55.8259	59.4689	68.9912	2552.53	2354.55	2559.02	2069.78	2367.31	2060.1	810.417	783.762	863.231	957.699	748.322	713.347	140.537	134.275	121.485	147.687	97.1581	150.863	181.157	193.12	199.736	224.156
880		520.727	9.54958	100.246	115.839	26.3852	79.0309	6.48674	43.7008	0.242215	0	0.328099	3.65595	0	0	0	0	0	0	0	0	195.799	175.439	172.978	95.2978	140.43	90.0975	2.12065	0.304257	0.472752	2.2383	0	0	0	0	0	0	0	0	0	0	0	0
881		992.641	9.55642	517.905	520.79	262.928	459.725	157.189	293.381	11.587	16.872	11.8239	18.4739	9.22593	16.2492	0	0.272123	0.544247	0.694694	0	0.647712	774.141	673.321	750.972	444.793	695.103	419.271	5.12447	1.41907	4.10876	5.59128	3.25989	0.61433	0	0	0	0	0	0	3.93214	3.35992	1.42916	1.30615
882		957.553	9.54958	2.2389	2.3418	4.68195	3.75059	8.03915	3.5782	6.51777	8.29164	7.91733	6.0043	6.71915	6.75403	1.74101	1.95884	2.17667	1.31191	2.91193	2.79412	2.69035	3.09575	1.32842	6.21954	4.98181	8.107	7.11545	7.2352	7.23927	5.38047	5.20652	8.11838	5.61691	4.31278	3.97184	5.12413	3.18067	6.88191	5.32402	5.49907	8.09339	8.54724
883		521.015	9.54958	151.574	175.674	28.8944	113.784	3.53444	46.1619	0	0	0	1.44772	0	0	0	0	0	0	0	0	305.165	267.11	268.9	127.933	214.229	120.638	0.288738	0	0	0.472514	0	0	0	0	0	0	0	0	0	0	0	0
884		654.406	9.55642	96.0995	104.567	101.713	104.684	107.141	99.6012	70.7304	92.8365	77.2423	67.6072	76.2626	87.3804	57.2686	59.2171	61.1656	50.7098	55.8763	59.8304	131.071	139.645	145.746	149.311	148.305	164.578	78.6714	83.8705	84.5981	80.761	83.0675	93.5452	76.6626	93.8777	82.4789	86.1061	83.8539	102.913	61.6806	62.9317	72.8829	98.025
885		793.989	9.55642	20.8033	19.9758	10.9939	19.423	4.12798	10.9643	1.0328	21.98	2.78229	4.49157	0.612686	0.525821	0	0	0	0	0	0	39.5478	24.6338	20.8527	12.8292	18.5564	12.9977	2.42447	0.861886	1.17539	4.144	2.55209	0.395483	0	0	0	0	0	0	0.170074	0.27121	0	0
886		232.898	12.855	14.4839	14.9815	18.4798	15.9356	20.127	18.9225	20.255	51.5488	22.3197	18.1039	22.7436	23.583	24.1575	25.8599	27.5622	23.1987	37.6551	30.6205	24.1767	19.5968	19.4481	20.7203	17.5018	22.8817	17.0904	19.6451	18.5468	14.0758	16.9168	19.7618	23.2908	26.737	19.6983	20.0865	21.8957	31.498	20.9002	16.6922	18.3888	17.0066
887		546.313	9.55642	63.5654	53.0463	64.3379	76.65	59.2705	58.0529	31.9066	30.3341	35.3013	37.906	31.6088	41.2276	1.82751	2.81604	3.80456	3.63272	1.04018	1.70999	93.5307	84.6699	104.461	93.2507	102.459	86.1732	31.3571	32.7425	30.4616	26.3032	28.8189	29.5527	4.46357	2.60813	4.68845	5.37007	2.84818	5.44027	9.28304	6.34191	9.75339	10.0136
888		387.267	9.55642	6.86822	6.03761	6.22878	6.96441	5.0137	4.48191	11.6099	11.1556	12.2122	14.556	10.7222	11.0214	24.0795	24.5849	25.0903	24.6841	17.1717	20.7509	7.35045	6.0746	7.88975	5.96762	6.91845	5.117	11.2283	9.54201	9.35296	11.1626	13.8569	11.4148	19.6289	16.1308	20.6098	18.5307	16.4949	18.4525	13.2682	12.0908	12.3489	11.076
889		524.786	9.54958	24.4789	23.8776	18.8793	20.1637	11.9813	17.5992	1.39563	0.940751	1.0754	1.5252	1.30551	1.37039	0.514151	0.438803	0.363454	0.755217	0.0763202	0.264825	26.894	26.3777	28.3723	24.2366	25.6972	23.1322	0.654366	0.60218	0.379414	0.496229	0.685238	0.542273	0.347962	0.0896079	1.02895	0.660964	0.467727	0.693977	2.15487	0.777812	0.758084	0.592249
890		520.306	9.54958	704.199	749.616	445.678	614.6	300.279	464.319	133.57	159.895	149.753	189.814	117.343	146.086	0	0	0	0	0	0	1031.55	924.332	982.697	674.306	850.166	652.842	164.442	138.186	163.379	192.705	124.977	121.594	6.3101	0	0	8.59516	0	4.90399	37.6058	27.9463	34.4806	37.0153
891		523.367	9.54958	141.957	153.923	101.275	135.404	80.5906	104.214	44.091	52.0107	50.4228	56.4352	42.208	52.1693	0.797874	0.78756	0.777246	1.31918	0.211115	1.19098	230.9	207.47	220.857	170.695	204.599	158.713	57.2986	50.9507	55.4017	59.8597	47.5229	44.9699	13.8211	9.5869	10.5928	9.62759	7.41566	11.3986	14.666	15.5424	16.9838	16.1288
892		552.279	12.855	28.4624	27.7071	34.4497	27.187	35.0341	28.3624	30.1227	30.4978	29.7205	20.2022	26.8433	25.5308	24.197	22.7531	21.3092	18.1204	31.8861	22.0889	12.7079	12.0159	12.4226	13.4638	10.4019	12.5202	8.44357	7.67056	8.2758	5.44448	5.41636	6.1396	7.64351	8.43289	6.64429	6.91461	6.20525	7.74384	35.9636	16.9923	10.5436	5.27655
893		520.541	9.54958	210.969	222.783	128.118	191.408	85.4608	143.778	26.7077	28.2158	32.1708	56.044	19.3717	28.6672	0	0	0	0	0	0	353.34	314.985	337.588	232.577	296.213	223.591	49.4078	40.7137	43.5974	57.4193	32.9507	21.0408	0	0	0	0	0	0	0	0	0.338669	0
894		483.266	9.54958	79.4583	83.6891	50.9849	71.6569	41.8279	55.0742	20.6491	21.9747	21.4532	28.9749	17.2904	22.1149	0.34499	0.449594	0.554197	0.864214	0	0	128.959	115.284	123.167	95.6064	115.359	96.7307	31.2936	29.7912	30.0619	33.8891	27.1072	24.8054	2.04657	2.74925	2.85607	3.04806	0.0627206	2.06385	6.27379	6.26572	6.26525	6.67594
895		805.484	9.54958	45.4422	50.4356	26.1908	42.0061	14.9835	30.821	0.744626	1.11548	2.61235	7.9963	1.2662	0.634473	0	0	0	0	0	0	89.4759	78.6308	89.051	61.2355	78.1862	57.4574	6.20035	3.72778	6.24187	6.45779	2.36314	1.2148	0	0	0	0	0	0	0.280885	0	0	0
896		528.834	9.54958	14.3656	15.3858	12.3452	14.6513	8.96642	10.1083	2.5894	3.33448	3.37697	3.70076	2.86328	2.21011	0	0	0	0	0	0	17.9545	17.808	19.0156	14.1095	19.7701	15.695	4.32231	3.76189	4.32724	4.65316	2.96435	2.93721	0	0	0	0	0	0	0.479604	0.266416	0.185651	0.668813
897		536.823	9.54958	26.7997	27.6956	21.474	24.8096	18.3802	20.9352	9.96897	55.7713	11.4806	11.4488	9.53066	9.92559	0	0	0	0	0	0	48.0464	34.4154	31.1574	26.9268	31.3904	26.9922	10.5972	9.65603	10.767	10.7163	9.027	9.43465	0.228154	0.450695	0.39438	1.5867	0	0.723181	4.65695	3.31586	3.04269	3.96244
898		287.137	9.54958	21.0689	22.0124	20.9702	22.0707	22.1665	19.6225	11.96	18.0088	15.5052	12.1867	11.9271	15.2776	3.13964	3.4104	3.68117	2.55977	3.9654	3.57873	27.8424	28.0434	30.0036	29.5967	28.2629	29.4644	13.1324	13.4457	14.2845	12.4968	11.6167	11.5387	3.93498	3.51823	3.43973	3.30784	4.01217	5.25385	6.47311	5.39403	6.53081	6.91626
899		808.597	9.68632	0.504616	165.168	183.548	88.1943	192.942	46.1552	101.523	7.16272	4.19494	5.63311	21.3522	0.981371	0	0	0	0	0	0	3.98979	270.316	227.793	240.195	188.692	241.885	0	3.88493	0.448512	2.43585	6.57994	0.651411	1.00259	0	0	0	0	0	0	9.3353	132.833	0
900		351.265	9.69315	3.13749	3.34521	4.61146	3.10153	1.44704	2.7479	10.4807	11.2033	9.90329	11.7182	11.106	9.17803	24.9042	26.7483	28.5924	30.9903	23.1732	23.0929	5.89642	5.42587	6.34838	6.04402	6.88359	5.05306	11.2672	10.3102	11.2952	9.16261	12.474	10.2488	29.7694	26.5221	38.3052	30.0771	30.2065	31.6423	14.9823	13.6467	15.9349	16.4198
901		611.452	9.67948	0	0.000164268	0	0	0	0	0	0	0	0	0	0	0	0	0	0	0	0	0	0	0.0100402	0	0	0	0	0	0	0	0	0	18.564	9.09309	31.1058	16.3123	17.5255	16.6848	0	0.00212032	0	0
902		496.358	9.68632	1198.13	1102.96	832.199	1026.69	585.078	784.199	1462.64	1321.11	1425.23	1879.48	1339.49	1346.7	1598.88	1665.99	1733.11	2214.57	1495.92	1933.6	1202.82	1090.42	1170.17	849.093	1076.56	772.469	1946.19	1603.83	1654.82	2006.87	2221.57	1985.51	1674.44	2081.77	2579.11	2116.14	2124.81	1691.27	1511.67	1515.77	1543.62	1528.27
903		575.304	9.69315	24.6549	25.0087	29.2788	26.2818	26.621	21.7977	25.4419	37.5786	28.0264	25.3403	24.9662	22.8653	26.1702	26.9751	27.7799	28.1071	29.6409	29.1425	29.7933	29.2387	25.2225	27.5852	28.2989	26.2372	24.6598	25.3849	23.0314	22.5653	24.5174	25.6588	21.0719	28.6581	24.9198	27.1282	25.0179	28.0337	24.9006	21.8435	22.4242	23.82
904		639.552	9.69998	50.1974	49.3187	62.0155	50.0717	76.0122	50.2485	57.9973	82.4501	66.4284	42.663	62.2638	65.6171	57.6572	52.8488	48.0404	40.6528	57.9924	48.0685	19.9365	16.2171	14.9284	14.7346	12.5008	8.55822	5.63361	5.22332	3.56287	0.497152	0	0	0.544705	0.497128	0	0.90607	0	0	59.4599	40.2876	7.34826	0.22272
905		471.29	9.69998	0.24105	0	0	0	0	0	0.655777	1.86548	1.21547	2.70925	1.18304	1.15186	9.49473	12.1385	14.7823	14.6508	6.92704	10.5621	0	0	0	0	0	0	5.79916	4.96443	8.78148	6.8823	7.82464	5.82259	20.8811	21.1502	23.7982	22.6652	19.9269	19.6997	6.5468	5.07838	7.16997	8.08794
906		235.178	9.69315	14.2584	14.6797	16.1796	13.4336	20.8002	10.7446	15.3298	20.9426	19.2723	16.8742	17.3975	20.5091	22.6848	23.1232	23.5617	23.6244	34.8418	30.0048	11.9486	15.0914	16.4107	18.4347	15.7848	18.3435	14.9278	17.6588	15.7421	11.4335	10.2674	14.351	19.7727	26.5872	22.4666	23.9642	21.8363	29.2816	18.1159	17.3427	19.7081	17.5693
907		508.358	9.69998	54.0331	48.1279	34.2898	45.9097	16.6339	30.9331	30.3405	31.8948	33.2273	45.7394	27.5742	32.9246	2.51387	1.71353	0.913195	6.72324	8.21505	2.12506	56.7	49.6534	55.0151	38.159	49.3287	33.4853	27.6534	24.5029	24.5555	27.3543	24.4047	17.3913	6.03469	2.78411	3.26365	4.21252	2.2617	1.98032	11.9992	11.4593	9.92388	7.22962
908		317.22	9.67948	207.269	187.85	179.546	189.352	143.328	179.161	183.575	176.085	182.653	208.211	193.956	188.116	813.24	795.388	777.536	817.227	766.136	718.246	248.515	226.419	228.523	217.49	226.489	203.057	342.569	332.368	279.53	354.646	403.506	364.967	1695.58	1603	2092.09	1643.39	1850.17	1930.22	475.37	477.691	515.033	534.503
909		407.295	9.65213	8.38388	4.58312	5.83964	6.97279	2.41293	5.27022	11.4684	8.08039	9.66149	16.0571	8.22246	5.43913	34.6319	34.9991	35.3663	39.1912	26.2051	27.2074	3.28463	3.49918	3.30347	3.4497	4.33418	3.17352	21.541	16.9988	15.8648	19.0765	22.3991	16.1316	24.7252	20.5335	34.7703	31.4467	23.0336	26.0043	16.5907	13.7926	16.6626	13.9667
910		843.52	9.65213	63.5265	79.9997	68.0077	83.0821	39.8551	55.881	1.71026	0.652163	1.32443	4.32267	4.05584	5.29022	7.69032	8.08887	8.48741	6.54101	5.9973	9.55184	209.559	201.291	199.917	186.826	215.715	174.717	21.5558	31.4571	22.3973	21.8718	23.6627	19.9973	89.2884	66.3121	96.5468	75.7277	63.4305	66.5103	43.3919	51.3069	64.7346	47.5458
911		630.346	9.6453	10.7965	8.07909	3.78171	4.52555	0.661698	4.47794	13.7857	13.4435	18.2482	16.2509	14.2316	15.7463	0	0	0	0	0	0	0	0	0	0	0	0	3.2359	1.96356	5.31892	4.69305	5.41637	3.92497	0	0	0	0	0	0	0	0.0936471	0	0.325766
912		616.367	9.65213	147.046	136.922	95.1641	115.119	61.2782	81.4618	41.1706	68.816	62.8339	46.6021	40.1138	68.7143	0	0.598639	1.19728	1.62902	0	0	152.327	137.735	143.241	106.353	145.884	90.4709	27.1035	23.5238	37.1535	36.4009	19.4097	20.9359	0	0	0	0	0	0	0.68679	0	0.52447	0
913		454.309	9.65897	121.375	107.235	89.6877	103.526	64.6369	76.2852	147.573	138.562	150.622	210.762	147.729	145.64	125.231	138.026	150.821	195.892	116.516	166.207	101.03	87.56	98.2366	75.0285	96.2026	66.1345	187.982	147.667	150.543	179.31	201.334	189.741	114.89	175.591	227.039	179.47	162.972	125.121	142.619	136.899	131.51	132.631
914		425.306	9.66582	9.48469	6.81013	8.22181	9.54721	3.00642	9.35481	15.0796	10.0562	14.3798	20.3623	12.333	11.6475	45.2616	45.1302	44.9988	47.659	35.3735	36.7553	9.32033	6.69485	8.48093	4.78001	7.39691	4.68339	28.1549	23.0182	23.0575	26.0934	28.4135	22.3053	36.2524	36.0253	43.7198	36.5044	32.0125	34.5922	21.5251	22.7518	24.1284	22.7438
915		179.15	9.67265	3.94367	3.14074	3.15728	3.26322	1.4208	3.16253	1.62375	0.814087	1.91096	2.52979	2.62636	2.00779	13.5842	14.0381	14.492	15.2539	13.1187	13.049	4.42269	4.08617	3.97065	3.81655	4.45183	3.73051	6.45261	6.22124	5.4758	5.0215	6.65731	5.60593	29.2824	29.1675	39.5797	30.5883	29.2313	31.155	9.20658	8.44485	9.37839	10.2256
916		597.293	9.65897	61.213	31.6592	33.6319	36.7692	19.6071	22.483	262.792	220.758	239.691	322.732	200.853	210.994	168.579	162.254	155.929	221.675	132.153	184.333	6.3306	5.06403	7.14424	5.67795	6.33305	5.88807	449.972	368.198	453.257	509.708	553.665	408.334	153.627	148.573	208.823	195.251	140.554	122.858	191.406	184.47	179.435	166.325
917		494.342	9.66582	26.1119	22.8142	21.6123	27.9993	12.1492	16.2621	27.6355	23.9649	26.779	35.2764	25.8924	27.0044	14.4148	13.1524	11.89	11.9732	9.75221	9.41698	21.5506	19.9556	20.375	14.8566	21.9257	13.665	38.7055	31.1268	32.453	36.6658	39.0975	34.3458	22.1986	18.2363	24.1563	23.1544	19.0508	24.6382	20.1701	19.2684	21.6222	19.9445
918		501.444	9.7205	145.651	157.04	190.326	157.221	248.477	175.021	186.14	276.083	215.471	146.245	218.224	226.119	217.401	214.761	212.12	178.373	297.464	246.474	121.045	128.121	127.119	152.729	123.384	154.534	100.401	131.487	114.981	92.3924	93.6576	122.938	138.103	161.318	104.435	121.519	136.079	170.694	166.009	149.66	125.488	105.325
919		653.568	9.7205	147.191	150.322	174.802	145.933	229.819	155.497	167.562	250.492	203.162	125.194	192.293	190.837	177.759	165.344	152.928	115.595	176.748	131.099	51.0631	48.0835	41.3472	44.6892	24.805	32.6619	9.84304	14.7902	8.21041	1.77157	1.04727	1.91241	0.215117	2.20724	0.425985	0.38954	0.413257	0	170.189	118.829	16.6292	0
920		398.805	12.8482	2.23207	2.67682	2.11331	2.3342	3.50861	2.2933	1.87379	6.47745	4.52243	2.27978	2.71846	3.50011	4.39865	3.91567	3.4327	3.63003	4.66571	3.20869	2.48735	0.593226	0.557522	1.78024	2.10164	1.18057	2.36533	2.25946	1.49932	1.50208	2.02223	1.1896	3.37317	4.37654	2.07772	2.00191	2.46248	1.78112	7.69443	2.84703	1.54826	2.03147
921		725.343	9.71367	11.0054	10.5128	7.4473	10.9885	3.20107	6.88344	8.38002	6.97182	9.46417	13.4319	7.32001	7.43125	7.74112	7.96751	8.1939	9.90884	4.46375	4.16623	8.44092	7.67771	8.65396	3.85298	8.00858	5.97843	11.3469	10.6098	7.84986	11.1124	13.615	11.3402	7.38033	5.43569	10.1421	7.77551	5.37009	5.17369	8.42873	9.61581	7.42898	8.97058
922		459.396	9.72745	2776.68	2886.19	3304.9	2789.22	4024.39	3001.61	3150.2	4375.75	3444.27	2408.59	3457.14	3527.83	3534.26	3366.56	3198.86	2724.53	4083.84	3264.63	1729.55	1675.47	1655.3	1773.24	1486.05	1689.32	1258.89	1438.14	1321.7	1108.05	1135.29	1331.42	1655.9	1881.03	1418.21	1507.95	1654.41	1873.53	3214.82	2469.09	1428.8	1126.97
923		417.256	9.73428	261.236	247.533	221.991	268.219	211.315	214.933	193.992	217.913	197.515	193.836	212.881	217.729	169.663	162.473	155.283	171.181	159.316	160.439	482.804	444.151	491.47	462.728	463.171	362.642	256.214	259.094	234.59	242.668	243.426	261.579	202.116	188.39	174.315	190.458	169.224	213.478	124.082	151.134	173.35	163.551
924		427.372	9.73428	13.0033	12.6939	8.17821	11.5254	5.82832	9.40432	9.09294	6.62988	7.5248	11.671	7.56598	8.15796	4.74035	4.17373	3.60711	6.13986	0.788908	2.55089	12.6884	11.5503	11.0737	9.55571	11.7601	8.09399	5.50514	6.93715	6.23828	6.36777	7.48456	4.73584	3.89008	3.83627	7.82066	5.95298	6.41032	5.5528	8.70547	6.94698	7.98327	7.51702
925		457.25	9.72745	109.155	101.193	95.2854	110.382	95.6016	93.8909	99.31	118.556	107.782	95.2546	120.1	120.722	152.328	149.644	146.959	167.156	173.117	159.15	216.328	201.629	217.335	222.709	212.653	175.447	148.192	155.719	140.283	144.395	144.91	162.296	145.728	150.307	129.504	135.108	134.085	157.234	76.913	98.0956	109.646	126.109
926		667.584	9.72745	73.5884	78.2034	92.432	76.4619	122.851	82.1604	86.0948	137.908	110.607	69.1557	99.8695	105.316	89.81	81.4014	72.9929	54.8917	100.432	66.6089	25.1933	24.2999	15.6875	20.2088	13.9955	15.4465	3.69195	6.71712	1.49497	0.253264	0.249662	1.1839	0.531045	0.394177	0	0	0	0.48458	89.0036	61.2344	6.62684	0
927		619.332	9.71367	15.5469	16.0395	19.6683	15.3371	20.687	18.4717	20.7258	42.9201	28.3916	20.112	27.5468	25.8755	27.4594	27.6142	27.769	24.3017	32.0722	31.0755	19.6544	18.2309	18.8618	20.9244	18.2786	21.5456	17.199	18.9234	15.6013	16.5618	14.6126	17.4931	21.5429	29.588	18.3273	24.4259	21.6714	29.8568	19.8949	16.9471	17.1757	17.1923
928		625.536	9.70683	69.0137	65.3049	82.7459	61.6809	98.8353	67.5847	71.1891	108.968	83.112	51.3112	77.974	81.5227	70.0924	65.3105	60.5285	44.4968	70.3419	50.1181	10.3313	9.32304	8.97304	8.73674	4.63445	3.94071	0.759914	2.95334	0	0.0215657	0.000132758	0	0.0350948	0.0155937	0.0711556	0.561331	0	0	79.948	43.0094	3.02307	0.0179393
929		362.328	9.70683	28.165	24.7857	38.3219	28.6559	50.7514	33.7494	36.913	57.3871	42.3512	25.8601	45.177	44.2774	40.4126	36.251	32.0894	20.1709	37.5952	24.6619	8.63646	5.60528	2.89542	3.75192	1.1014	0.477692	0.147069	0	0	0	0	0	0	0	0	0	0	0	31.6626	24.4689	0	0
930		776.644	12.855	700.616	998.565	1283.44	1082.73	1385.57	988.298	957.218	1126.48	846.432	581.691	815.332	762.378	750.508	697.62	644.732	543.094	787.657	628.014	394.733	364.23	362.212	400.222	324.662	343.05	246.804	245.794	216.075	184.002	170.7	196.61	214.924	242.089	164.932	159.545	197.45	201.919	658.071	572.77	293.065	129.387
931		381.314	9.70683	17.3004	13.3556	12.1666	14.0626	6.04911	8.8471	24.2597	19.9753	22.335	30.1508	22.6101	19.3525	36.696	36.1493	35.6027	40.9097	30.6861	31.0151	12.6779	10.6464	11.2366	8.92756	11.5205	6.83264	27.2765	22.965	21.2476	26.206	31.3431	25.8798	36.1051	37.2204	46.1786	41.5359	36.2744	36.4944	26.5683	23.1145	25.6634	21.8471
932		112.973	12.8482	4.0508	3.11262	6.70574	5.61319	7.36815	4.85721	4.96035	5.16948	5.77724	3.72572	6.16049	6.04246	3.32389	4.27938	5.23488	4.57788	4.2879	3.96523	2.90236	2.27245	3.63041	4.3306	3.74729	3.63211	2.7434	3.02287	2.42303	2.13695	2.7835	3.3157	2.98664	2.06484	3.23137	3.57851	4.09358	4.30781	3.69814	2.24807	2.43616	2.15622
933		741.548	12.8482	4.35972	3.2022	7.00931	11.1312	13.8006	8.21414	8.58051	8.83697	7.13816	4.26922	2.88615	2.16834	2.40129	1.65349	0.905684	0	0.532383	0	0.69415	0.487913	1.524	4.29244	4.62483	4.98132	2.94602	1.95824	0	0	0	0	0.682345	0	0.316703	0	0	0	7.02264	2.44348	5.21637	0
934		861.522	9.71367	156.935	190.012	170.363	201.94	145.82	137.343	15.727	27.938	20.8498	21.5866	41.1255	41.7133	39.3007	25.4922	11.6837	16.3986	31.1355	14.6469	265.538	271.517	266.314	235.935	284.346	249.301	31.9827	44.0731	26.532	22.8339	30.407	34.871	78.8662	52.6823	65.1867	59.8152	41.9926	50.9885	56.9462	79.7556	99.7167	58.3836
935		622.289	9.70683	15.708	17.7823	10.9871	16.9259	5.78801	12.6735	8.63938	3.5688	9.72363	17.4632	6.77339	5.51269	5.65615	5.75358	5.85101	6.9529	4.99714	7.89959	30.9839	27.931	25.7026	16.1306	25.9882	15.8535	26.6423	18.6987	18.995	23.0943	27.1432	20.0984	2.33494	2.8541	4.6602	4.75572	1.91406	0.732052	13.0248	13.582	14.8852	9.97755
936		389.175	9.71367	21.8235	22.7407	29.9718	24.4592	36.0938	26.1143	27.1523	37.3394	35.8146	23.9808	36.0791	37.6725	35.2756	35.0727	34.8699	31.176	49.916	46.7167	23.8503	25.0364	23.7884	30.3543	24.5984	30.7246	21.9193	27.9382	24.1356	20.4208	20.6722	27.1654	26.799	31.9929	21.2112	25.9689	29.5865	37.7725	26.3286	22.2975	24.7794	22.6175
937		443.318	9.6453	2.5042	0.86105	1.18378	2.48411	0.552873	1.44726	4.7716	1.5558	3.42967	7.55791	4.10278	4.28922	16.0485	15.7753	15.5021	17.8369	13.9374	11.4177	0	0	0	0	0	0	8.51229	7.59893	7.89715	7.51491	11.0432	8.48058	9.43931	8.67431	18.7527	11.8654	12.5242	13.4918	6.56146	6.75828	5.85621	6.24827
938		258.873	12.855	139.909	144.845	166.653	142.566	187.967	150.503	162.424	197.365	170.232	120.825	174.321	173.142	171.478	174.926	178.374	152.904	236.914	187.317	125.504	124.494	130.164	145.665	126.554	151.091	112.285	124.955	123.118	107.708	106.84	132.41	148.138	167.355	121.105	131.066	159.683	179.731	163.623	130.426	124.421	113.275
939		637.401	9.60428	10.1853	7.78581	7.14447	8.82849	3.21917	5.67441	20.8539	20.1727	20.6104	30.863	25.9701	18.8172	45.5061	49.8208	54.1355	56.2946	34.7135	48.532	8.52709	7.34919	6.87127	4.86106	7.68312	3.63666	33.5883	29.4643	24.8524	35.3422	42.4919	32.9089	35.7587	51.0675	71.3394	51.8202	48.1532	46.4339	29.8537	30.2337	29.0025	27.578
940		832.645	9.5906	2.76517	2.35544	0.375855	2.5763	0.0118448	0	6.72863	1.34288	3.41264	19.0879	4.38842	4.53092	19.2953	27.4168	35.5383	51.4534	11.1484	31.3434	5.98688	4.4761	7.47152	4.49979	8.80535	2.45282	34.9181	24.5171	26.6475	36.8787	39.6316	30.9015	35.9231	47.4554	98.8479	70.777	58.0582	30.2374	8.17542	25.4229	44.2884	48.1413
941		602.41	9.59745	20.3006	18.2945	17.6645	20.7862	18.0612	15.5661	15.6576	11.5732	17.3862	19.6937	15.1781	13.1158	11.5386	11.0703	10.602	10.1286	5.16379	7.96682	15.6969	15.6477	15.1394	15.2929	17.5175	16.949	14.1412	12.5894	10.7058	12.5501	15.3924	11.429	10.1045	5.3542	13.188	9.94894	8.23981	6.40291	20.0886	18.3908	16.4987	14.2785
942		613.334	9.60428	2.35875	1.1227	0.400365	0.706503	0	0.353526	3.73744	0.775451	2.45413	7.55381	2.53119	1.12208	6.07601	7.31238	8.54876	9.02545	1.19213	9.16744	1.22649	1.91193	0.401193	0	1.17028	0.397242	9.66439	6.85241	8.87888	10.2414	11.3836	8.05182	7.11697	9.38648	16.2425	10.3208	8.85347	4.69947	9.76928	9.29257	9.98149	8.1783
943		636.25	9.61112	5.78032	4.45142	5.98791	4.74825	6.35241	3.6878	16.2635	17.2019	17.1664	19.1096	15.4663	15.3151	36.5845	37.6799	38.7753	37.0665	32.3197	30.6321	4.20898	3.36261	5.98401	3.2907	5.38747	4.32211	28.0884	24.3771	24.2448	21.0864	26.963	28.0963	33.9235	26.7627	32.1389	33.294	27.3357	30.9706	20.8642	18.2229	16.7613	20.0841
944		524.318	9.61112	0.331373	0.00133006	0	0.0267336	0	0	11.6595	13.9776	13.8459	15.0745	16.3597	12.4218	18.8196	19.4261	20.0326	20.7142	14.1388	16.1638	0	0	0.328409	0	0.115999	0	46.1097	39.9906	36.8034	36.5911	42.6566	40.7457	4.5409	1.05162	7.89078	3.65475	3.22396	2.94379	11.9793	12.2925	12.7934	13.4843
945		318.312	9.61112	60.3756	53.6627	40.5145	46.4687	30.2832	40.2613	109.033	95.5493	101.67	152.97	101.524	91.7708	334.97	408.671	482.373	578.273	308.238	465.305	27.3391	23.9994	25.4052	26.2957	31.4279	19.9857	155.308	132.411	127.109	146.571	143.75	163.563	186.736	314.641	376.677	322.433	322.723	191.041	203.345	184.209	174.58	152.455
946		672.442	9.61112	11.9174	9.46747	6.82384	9.74273	3.52885	6.32212	17.8811	13.4655	16.121	22.2113	17.8035	14.1935	41.5837	48.936	56.2883	61.144	41.9316	56.3894	9.94526	9.44695	9.97456	6.84959	9.96927	6.28682	29.8225	25.768	25.3573	26.8111	34.3182	31.2486	41.4445	58.2377	74.9284	57.8846	56.1019	51.9	29.1908	30.1108	29.3988	27.2264
947		471.29	9.58377	0	0	0	0	0	0	5.78845	4.59131	5.00065	5.83051	5.34445	3.57007	30.8382	33.0428	35.2475	39.7925	30.445	32.7158	0	0	0	0	0	0	10.7321	11.6204	13.4416	10.8242	14.0719	11.2693	45.0667	47.5155	52.3354	45.7205	46.2993	43.0535	11.6991	11.1333	12.4818	12.404
948		493.299	9.5701	6.54679	5.81827	2.43811	6.75864	1.62961	4.61624	9.96813	9.32255	7.95396	9.61031	8.32345	8.30189	15.4732	15.56	15.6468	21.1198	16.3935	16.6666	4.15016	3.91474	5.08002	2.47596	2.63292	3.80491	9.57574	6.48288	6.08118	7.75684	7.05881	7.24684	14.4318	10.3571	13.8087	13.6272	11.3349	8.1735	9.37664	7.49758	8.99861	7.12011
949		864.506	9.5701	3.84072	4.05	3.10061	1.64626	0.602921	1.2826	1.15171	0.700806	0.244553	3.23337	1.48927	0.309991	14.0145	12.5262	11.0379	13.2523	7.43562	7.08282	2.51019	3.32948	4.56111	3.62983	5.27506	3.40251	3.65325	6.26213	3.71815	4.18803	4.11316	2.37599	38.3995	31.766	42.4531	31.492	31.3092	33.9379	15.3737	13.5434	13.0306	13.1854
950		799.469	9.5701	19.6142	17.7773	9.11418	16.1863	4.17731	12.7092	5.19691	0.746811	3.05086	10.2152	2.91749	2.13009	1.81357	1.16382	0.514076	1.65709	0	0.493705	30.3768	25.2737	28.3239	16.153	22.74	20.1557	5.69069	3.18971	3.50092	7.60055	9.12138	5.34149	7.79498	1.60057	13.0368	9.22786	2.18437	4.89175	11.2602	12.9795	11.0753	13.8061
951		550.292	9.5701	5.32396	5.25103	2.14317	4.45978	1.25185	2.60312	5.14505	5.91635	4.92621	9.86176	6.32199	4.67407	9.7395	9.94571	10.1519	10.6846	8.76259	8.03447	5.29454	4.56098	5.65504	2.69191	4.88466	3.96837	6.85227	5.71264	7.11488	6.34736	7.07239	4.17622	6.0863	5.994	9.32483	9.24729	6.21213	5.42861	6.47833	7.15606	7.67757	7.68597
952		537.508	9.5701	62.2203	58.9349	50.0721	55.6659	37.9137	48.8367	34.3652	25.5302	28.828	40.4456	26.8131	24.835	23.1831	21.3097	19.4363	16.9835	6.91236	15.3783	63.3199	62.3164	62.9651	57.1951	62.7204	60.5509	32.2489	27.522	25.7035	34.6713	38.2162	24.2863	35.6084	27.1901	43.9301	34.7301	25.1301	29.5138	58	52.2484	55.214	54.1734
953		537.359	9.58377	166.524	164.636	163.598	166.293	173.338	157.189	147.348	160.453	144.323	139.053	153.623	158.933	147.231	144.6	141.968	134.552	151.722	151.681	179.361	174.364	187.377	184.876	191.194	200.715	138.766	140.635	138.36	140.835	150.341	159.829	170.6	184.778	159.88	171.939	188.42	189.874	164.068	157.456	153.525	170.267
954		560.4	9.58377	74.8342	75.3642	83.4608	83.0975	88.6415	75.1694	86.3676	98.4615	88.1294	87.0231	96.7341	96.5796	80.4193	77.0646	73.7098	71.7913	72.4859	80.3832	106.678	106.686	113.049	106.717	114.208	116.38	89.452	89.0707	88.7511	87.1969	99.5288	103.879	81.573	85.586	80.1145	83.6187	79.0958	80.5589	80.6729	95.6262	107.438	117.592
955		353.35	9.5701	71.3302	62.2627	60.952	69.3971	49.5152	59.5929	42.595	29.986	32.9412	49.3264	33.6287	35.7037	25.6924	25.9025	26.1127	26.7468	6.89041	18.7165	86.9103	84.0421	86.3197	73.449	86.8451	74.3181	38.0633	33.0953	28.4124	35.5624	43.9723	31.5485	39.3955	30.3552	51.6906	42.2472	36.5316	35.6937	55.1041	50.1803	57.8547	53.771
956		409.203	9.57693	8.04639	6.86882	7.67753	7.76196	8.83535	7.42158	6.1461	6.87134	6.71952	5.97648	5.76605	6.28008	2.52482	3.20192	3.87902	4.30844	4.18312	2.9897	8.58922	8.23958	9.15458	9.88589	9.57811	9.59123	4.73196	5.15098	5.03425	4.90197	5.22549	4.50551	6.16583	6.00862	5.0801	5.16403	5.04536	6.24907	7.13776	6.89201	6.55053	7.2198
957		628.305	9.62478	0	0	0.512989	0.342446	0	0	1.66543	1.63437	1.54729	1.23451	1.69217	3.22508	7.39119	8.68657	9.98196	10.3728	8.34035	8.6961	0	0	0	0	0	0.213741	4.65126	4.53156	4.81085	4.23786	5.47567	4.8201	8.04899	5.72838	7.52224	8.43012	8.08465	6.78396	2.28837	2.77145	3.71503	3.56203
958		266.266	9.62478	0.377587	0.832177	0.336888	0.522325	0.212927	0	1.21066	1.96342	1.96456	3.38329	1.80805	1.79767	4.67262	4.87225	5.07189	3.83279	1.99601	4.63951	0.478275	0.30192	0.235067	0	0.345721	0	4.31037	3.71315	2.65028	3.77029	4.76533	3.25754	3.0862	1.28315	4.65986	4.32808	3.03356	2.1672	2.76887	2.89783	2.32921	1.61228
959		641.255	9.62478	11.3654	10.5632	5.21267	8.93704	6.1949	8.92358	19.8293	19.7086	25.0261	25.4021	23.0718	22.2875	45.6902	47.4949	49.2995	53.0764	40.2609	42.2745	13.9864	13.931	14.8886	11.0732	16.5984	13.8687	46.8117	40.5428	41.2674	41.1168	45.3328	41.6804	44.1618	43.9974	47.2933	48.9783	43.9209	46.5994	26.1143	24.2415	25.2262	30.5011
960		949.599	9.62478	3.52596	2.28483	0.919154	3.16547	0	0.443293	4.32874	2.40723	2.72805	7.70065	3.4356	2.64762	18.7744	16.1936	13.6128	22.2833	4.74429	12.2873	12.2523	11.7589	8.58911	7.54451	15.5851	6.39197	18.4933	11.4581	8.11086	14.7797	20.6021	9.25162	17.1811	10.213	28.4966	18.296	10.6347	9.26617	13.4136	20.7663	22.1438	21.601
961		449.283	9.63162	760.324	736.387	557.241	701.088	417.965	536.342	763.647	743.044	736.838	879.896	716.177	741.389	405.831	364.873	323.914	292.963	409.232	365.469	1103.39	972.482	1061.2	756.131	995.761	739.557	910.756	828.423	840.181	954.109	956.874	932.555	651.447	643.953	541.784	609.339	605.977	657.419	628.038	669.886	663.563	671.468
962		435.269	9.63847	24.3057	17.8147	15.5415	22.0895	12.7223	15.8776	33.7718	35.5184	39.7771	37.1672	38.5518	35.1177	74.3787	71.8466	69.3145	81.4084	74.9154	72.9378	36.9463	32.3626	36.4713	35.8916	39.0938	22.9861	58.7351	53.7482	47.3106	51.333	57.1722	53.4332	59.4996	59.1106	66.7139	59.556	55.6562	59.5952	36.1706	45.2529	45.2297	49.6964
963		429.334	9.63847	16.5903	18.6626	17.4397	17.6419	17.58	15.1338	15.2042	21.2788	17.7271	15.3896	14.9176	15.268	16.0472	16.3626	16.678	16.0254	16.4002	13.9845	17.5336	17.6475	16.7874	17.4632	18.9963	17.5758	13.7246	12.9684	11.3076	10.5144	11.9217	10.0129	12.2165	8.74135	12.0655	11.7275	9.55698	11.3077	18.434	13.9003	13.6466	9.39932
964		337.286	9.63162	198.509	187.499	146.734	178.79	136.141	150.17	249.595	271.24	257.599	247.329	279.217	275.695	605.748	600.961	596.175	671.333	601.98	608.565	309.189	276.67	296.087	264.939	284.461	216.855	401.223	364.727	335.906	354.943	396.801	392.687	447.122	444.042	482.943	447.122	431.972	432.597	315.624	356.354	373.368	384.018
965		271.118	9.63162	4.82337	4.88722	3.10189	3.70048	1.97155	2.91502	5.63824	5.89383	6.8169	5.90211	4.12958	4.90071	0.840105	0.507823	0.175541	0	1.95843	0.328475	7.92063	6.9626	8.78029	5.88813	8.47628	5.82446	7.67998	7.87677	8.41846	8.63346	6.86957	8.35704	4.6632	4.111	1.94426	3.51719	2.38269	5.108	3.58236	4.40556	4.72023	4.76412
966		639.258	9.62478	21.6407	16.2847	15.7969	15.67	12.6011	12.831	40.7939	46.954	47.8776	53.2922	45.0046	48.3494	104.288	104.881	105.475	108.323	99.6613	103.678	26.998	22.7863	24.8152	17.7196	24.9712	19.3223	89.2285	79.207	83.0108	82.3105	95.3305	91.7002	100.662	106.481	110.981	110.166	105.838	104.432	53.9473	56.0792	64.2842	69.3983
967		453.302	9.61112	0.202498	0.246852	0	1.06919	0	0.477071	8.59184	7.97437	8.00997	8.47939	6.63046	7.25771	12.1828	13.5046	14.8265	14.6244	9.50272	11.7303	0	0.620687	0	0	0.360402	0	14.5568	13.1067	11.9396	12.7013	14.7894	11.7055	16.5806	14.621	20.2799	16.1055	16.7833	18.4584	8.6212	7.55435	8.47738	7.00253
968		720.579	12.855	261.183	256.773	271.371	237.433	325.022	257.335	271.172	334.6	252.614	175.362	243.515	225.982	205.562	196.291	187.019	148.413	211.877	166.368	109.191	101.325	96.0243	104.784	89.7187	91.5193	64.6237	65.3769	57.1005	50.6153	45.2616	53.5426	58.8568	68.2723	46.4076	46.0941	56.781	59.7861	347.872	164.473	80.0905	37.1153
969		357.171	9.61112	0.212767	0.163861	0	0.36818	0	0	1.80151	1.3496	2.14852	1.99076	0.959159	0.952835	5.9677	6.5899	7.21209	6.36841	6.508	7.13683	0	0	0	0.302617	0.21928	0	2.60884	1.8407	2.95739	2.41075	2.41939	2.55562	3.69558	7.81401	8.26325	6.14177	5.36431	5.7944	3.4215	1.34892	2.33486	1.87255
970		475.343	9.61112	4.69606	2.50599	3.25036	3.81506	1.43402	2.33277	7.32243	6.4757	4.91789	9.04017	7.9536	5.9584	14.505	17.5931	20.6812	20.0048	13.6362	19.2399	3.71271	2.31314	3.22771	1.82766	1.93745	3.23633	11.3891	8.53419	8.66344	7.89306	12.5404	10.61	14.5725	16.1896	24.2744	18.3186	17.6772	19.4382	10.4214	8.35696	9.25235	9.76065
971		356.172	9.61795	1.92943	1.18598	0.280364	0.228746	0.729554	0.309011	4.47987	5.0302	4.71007	4.89664	4.93017	4.50427	14.154	16.5574	18.9608	18.2571	13.5751	19.5451	0.232254	0.543717	0.310462	0.191464	0.868681	0	7.12419	6.3587	8.53455	6.91398	9.63855	8.94106	11.1054	17.6578	19.8646	17.6153	16.8224	16.6356	7.49707	6.39273	7.96156	7.12978
972		313.285	9.62478	634.876	614.37	469.821	566.098	356.397	442.911	703.314	680.002	676.762	802.671	679.975	675.947	547.171	526.833	506.496	502.798	543.389	538.424	801.018	698.513	770.136	557.911	720.962	532.978	827.565	727.404	757.754	862.879	887.698	882.71	658.468	757.709	737.974	691.175	710.158	674.162	631.769	641.834	634.628	633.57
973		357.313	9.62478	26.6963	24.2568	20.6846	26.3689	14.8659	18.4083	53.0368	47.14	53.7782	68.8849	56.3285	48.3472	119.884	119.451	119.019	126.091	100.221	109.165	32.5929	27.8909	27.2323	20.2087	29.4712	19.4059	103.726	84.8249	85.6875	96.8971	111.352	99.8127	109.558	102.115	135.999	121.151	110.512	107.063	67.0774	66.1332	69.7907	74.8623
974		528.284	9.61795	37.6441	37.846	20.6518	29.9945	13.5896	21.7256	24.4975	25.0938	26.153	32.7323	20.7989	20.9105	10.991	9.46589	7.94078	6.67645	7.76053	8.5526	52.5742	47.7752	50.7889	37.4955	49.8099	35.3136	29.4994	26.0541	25.5456	29.2387	30.55	24.3949	16.9225	16.7641	11.7748	16.4066	12.0355	16.6745	30.6373	26.6113	23.7241	22.0002
975		394.309	9.61795	19.6957	17.292	15.7062	18.7898	12.7761	14.0561	10.4903	7.93494	10.8112	13.6626	9.88282	10.7118	43.271	45.7269	48.1828	53.6234	38.6764	43.2701	20.7881	20.2401	21.1665	19.0574	20.9788	19.4998	13.6242	12.1751	10.6251	13.2502	15.0227	10.3498	34.3306	28.0979	35.8159	32.0275	32.7732	28.3498	21.3041	24.1641	24.9468	25.7434
976		737.664	9.87792	91.3824	89.8533	93.0358	76.842	94.9228	77.5861	75.4891	110.124	95.555	69.2402	89.806	91.8804	78.5625	82.1843	85.8062	77.0299	96.9079	96.9006	53.0527	49.3285	42.2543	41.6941	42.2671	39.8416	34.5501	39.0058	33.4333	22.4251	17.6015	17.3733	24.3361	25.6102	12.3225	8.774	2.17762	5.19408	90.9429	62.8226	35.6142	1.40102
977		493.952	12.8345	1.03657	1.07406	0.703023	1.31219	2.11727	1.48567	1.61766	2.74883	1.4314	1.3758	3.74353	2.24452	2.02656	2.38054	2.73452	1.98583	3.95319	2.2182	2.42744	1.69746	2.0228	2.02419	2.41412	2.15697	0.835054	1.94703	1.36379	1.58807	1.25101	1.77425	2.62622	3.35809	1.83862	1.9472	2.97843	2.41399	1.42657	0.935455	1.76584	2.08928
978		565.539	10.1153	469.459	429.535	470.253	380.602	574.212	401.569	458.095	711.75	545.335	380.527	527.244	521.131	483.451	451.338	419.225	349.794	548.485	427.786	171.216	164.451	147.822	171.102	124.782	154.141	103.715	118.596	115.922	70.5795	67.9452	82.0508	87.8617	119.28	61.5701	71.1973	68.2011	85.4846	620.653	341.306	127.51	45.912
979		397.309	10.1153	69.6325	72.4023	75.7964	70.2805	83.6683	67.588	101.682	127.057	117.034	104.967	121.389	121.773	155.337	156.755	158.174	151.952	181.598	164.908	72.5944	71.6104	72.7964	76.7838	75.5139	77.4182	115.567	125.481	125.059	110.372	122.114	127.742	161.203	171.902	165.02	164.496	167.514	180.425	107.129	101.87	104.79	109.118
980		464.933	12.8345	0.349545	0	0.781416	0.26388	0.984622	0.611113	2.08396	1.38422	0.816017	1.35908	0	0.959832	1.12911	1.3657	1.60229	2.44882	3.15944	2.71016	0.577328	2.27718	1.89365	2.07618	0.950644	2.85697	1.8741	1.80987	1.54849	1.32592	1.11305	1.9856	2.06117	4.02805	1.51089	1.50806	2.28731	3.43003	0	1.86053	0.98957	1.64804
981		808.548	10.1153	270.44	411.494	344.509	353.769	346.772	281.076	115.574	84.9886	59.1062	64.458	61.3639	56.9759	32.2358	36.4841	40.7323	29.8698	33.0796	36.5651	506.44	649.222	660.153	620.278	627.663	610.771	49.4364	59.8661	49.688	44.0943	40.9608	37.8884	57.6394	45.6266	59.509	51.3927	42.5408	54.6475	50.8153	49.0938	141.221	34.6552
982		593.572	10.1221	14855.6	14702.4	15496.9	12014.9	17371.4	12987	14073	19195.6	14724.9	10327.9	15889.4	16493.1	17328.1	16388.3	15448.6	13556	21464.9	16985.7	8319.37	8053.69	8291.7	8828.51	7134.5	8637.76	6209.83	7175.51	6842.38	5458.3	5436.52	6900.08	7305.38	8699.33	5368.47	6006.77	7184.11	7803.35	18960.2	11727.4	7121.34	4695.56
983		479.611	12.8345	0.618295	0.383346	1.118	0.739192	0	0.369894	0.936003	0.731505	0.876379	0.305567	0.717855	1.36231	1.9289	1.87105	1.81321	0.378511	1.62874	1.15484	1.52266	0.691924	0.656853	0.725265	1.28547	0.523603	1.36602	1.04831	0.552275	1.13084	0.509388	1.38577	1.37138	2.43246	0.951792	1.07827	1.2444	0.505635	0.468067	0.939505	1.26053	1.65072
984		680.503	10.1153	19.7241	22.2052	25.2265	18.72	33.5538	19.5244	26.1787	47.0893	36.9202	21.0422	36.971	48.4436	45.718	49.5709	53.4239	39.0706	69.0306	63.146	21.5388	23.8074	22.4532	33.2526	22.0156	35.0209	25.9697	42.6282	38.6712	24.3208	23.211	38.3495	46.6312	49.6688	40.1724	42.1034	51.6188	70.2776	23.2756	26.1595	27.2559	29.6876
985		984.623	10.1153	42.4631	42.0097	29.3696	37.8941	12.8669	22.5707	3.71427	3.48816	4.208	9.96179	3.60702	1.97612	17.4429	18.173	18.9031	33.3287	2.93061	15.8947	127.43	117.052	120.021	110.4	116.784	101.425	21.3303	20.0386	18.5815	21.1994	24.9509	11.6458	92.9755	95.5722	129.598	109.631	89.8887	91.5285	49.761	38.4672	41.1859	45.824
986		556.339	10.1084	2.32795	0.964785	0.746847	1.09238	0.309	0	8.27089	8.07358	6.29559	7.36587	7.70616	10.4428	27.2808	27.9279	28.5749	29.6999	29.8821	25.0914	0.0141801	0.118536	0.743831	0	0	0	9.49555	12.7962	10.1451	9.08418	9.09698	9.94941	17.8695	20.141	16.8047	19.8949	18.2244	20.3102	15.082	10.7927	12.8779	16.2484
987		516.301	12.8345	0.854561	0.333393	1.08662	0.854399	1.0469	1.00051	1.31035	1.00173	0.419748	0.824442	1.34042	0.8042	1.22331	0.611654	0	1.27762	1.90533	1.35719	1.17694	0.601402	1.39651	1.01507	1.54821	0.748245	0.816632	0.901162	1.20433	1.30915	1.08381	1.39124	1.63716	1.89287	0.815753	0.485149	1.2144	1.30139	0.520506	0.519505	1.37374	1.00859
988		508.963	12.8345	0.274088	0.425355	1.29451	0.359859	0.532773	0.711103	1.02844	1.38791	0.500461	0.253918	0.406377	0.70359	1.9964	1.29593	0.595451	1.18297	0	1.32582	0.360881	0	0.920354	0.955679	1.22384	0.506049	0.904756	0.284344	0.393909	0	0.266552	0.35335	1.37899	2.08114	1.13635	0.447773	1.97987	1.30746	0.464409	0.804842	0.357886	1.59895
989		309.253	10.1084	2.80899	3.13974	3.33876	3.72592	3.50413	2.18685	9.15713	9.875	8.64987	9.44865	8.32385	9.9205	36.9699	38.2704	39.571	46.7129	31.6975	32.0679	3.1222	2.20395	1.90732	4.63419	4.56556	3.88621	6.49712	11.1016	8.45956	7.59263	8.44194	8.19956	36.3178	29.4308	39.0165	35.9316	37.8502	32.4661	14.3247	14.4541	12.9705	16.3096
990		551.319	10.1084	0.028543	0.0100748	0.155449	0	0	0	13.4389	4.13375	6.1777	17.6711	8.78593	7.65046	0.788882	1.38595	1.98302	4.20123	0	0.125538	0	0	0	0.00354892	0.00434808	0.00387235	12.3221	6.57597	8.10963	10.1442	14.971	11.251	0.694967	1.43086	2.32071	2.36254	2.77233	1.16467	0.327105	0.708801	0	3.19126
991		419.292	10.1153	201.199	200.421	228.115	228.816	268.566	211.211	239.134	337.652	287.53	238.332	308.021	327.986	481.539	488.564	495.59	500.39	581.948	524.426	255.923	260.584	281.751	294.121	283.381	290.255	294.553	334.371	314.296	286.171	309.701	341.702	454.85	466.349	435.346	443.236	476.236	509.28	272.572	278.424	304.498	318.217
992		329.869	12.8345	2.05693	1.7932	2.52002	1.8648	2.97147	2.10267	2.82677	4.16845	3.3538	2.18683	2.92095	3.38742	3.54511	3.34141	3.1377	2.88345	5.43031	4.81276	3.12846	3.3157	2.01951	2.7883	2.77256	3.32852	2.66448	2.72626	2.23441	2.50775	1.96654	2.50771	3.54821	3.6013	3.22932	2.79511	3.06066	3.08203	2.68454	2.54101	2.99362	3.61783
993		683.179	10.1084	2.91156	1.80081	0.549819	1.18825	0	1.75565	9.50957	11.999	14.0815	13.528	8.71723	10.7573	7.31752	7.9196	8.52169	11.0198	5.34831	12.7916	0	0	0	0	0	0	5.02679	3.83356	3.6039	4.66522	4.58898	3.78301	0.429445	0.638872	3.14916	3.5739	0.47018	0.372535	3.91083	5.02353	3.75076	3.85302
994		523.303	12.8345	1.67088	0.969144	1.9079	1.44132	1.58842	2.21402	1.73282	1.21925	1.55549	1.10887	1.3051	2.87223	2.95187	2.23931	1.52675	2.0169	3.64026	3.37049	1.67857	1.98616	2.14178	2.39555	2.36314	1.98219	1.45654	1.87272	1.8691	1.49051	1.3732	2.12198	2.56348	3.53274	2.35594	2.16308	3.21795	2.40713	1.53331	1.7076	2.38586	1.79235
995		812.57	10.1221	710.872	1418.26	1238.38	1186.09	1157.21	855.432	392.363	76.4047	58.8605	61.4272	54.9792	64.4783	3.51257	3.99424	4.4759	5.30791	3.49676	5.39258	1219.49	2286.34	2236.63	2070.23	1894.93	1914.11	43.883	37.0881	45.1174	44.8927	55.9957	48.3322	36.3199	16.7627	12.9866	13.0829	7.52741	10.1425	15.5283	26.3226	484.786	14.4528
996		190.865	12.8345	4.96706	5.96247	5.72591	4.884	6.16457	5.97133	6.93316	6.4821	7.60682	5.40704	4.88223	4.33185	5.60853	6.11474	6.62095	6.17161	8.57463	5.44211	3.70305	2.98143	4.93767	3.6317	4.18186	6.13734	3.95301	5.17594	4.33891	3.00743	3.79706	5.09479	3.24757	4.43453	4.22142	4.53618	3.68266	5.69015	6.46934	4.53311	2.87278	3.02484
997		722.53	10.1221	17.9931	17.8422	18.7686	29.174	31.6008	22.0796	18.6565	29.933	23.8088	17.2292	20.5365	18.3947	20.6807	24.0748	27.4689	19.8505	27.2445	22.3058	27.9452	26.3446	23.2489	29.9981	29.0734	29.8537	22.1835	20.5925	20.6362	18.5516	16.837	19.7094	21.0846	18.8256	16.8502	17.3622	20.6698	23.2752	14.0744	16.8933	19.8442	13.158
998		685.193	10.1221	6.29865	3.64076	1.25015	2.99545	0.350564	2.14488	21.933	18.7688	28.4756	34.9165	18.2714	17.2686	32.7344	35.0875	37.4405	54.6966	25.7731	47.4013	0.587031	0	0	0	0.354386	0	19.6052	15.1567	10.2082	15.1699	17.4626	11.6458	19.1808	17.0699	29.769	29.3086	20.7407	11.9506	17.1677	16.0439	12.9973	13.2136
999		941.56	10.1221	22.7289	24.0906	15.6904	26.1646	12.2453	15.1425	14.2737	12.9643	12.1668	21.683	10.1734	11.1059	3.20705	3.9897	4.77234	7.99284	2.65908	0.668074	54.3947	53.6618	54.6564	44.6664	56.8938	45.971	13.3087	9.95618	9.81814	11.4763	14.6578	11.3466	12.6906	10.1082	30.7014	23.0998	12.1951	11.5099	17.2729	17.8251	21.5599	19.4293
1000		409.203	10.1221	6.99304	5.63626	5.40251	6.33785	4.56661	6.54142	4.36932	1.79071	3.41709	5.68621	4.18832	4.63212	1.70811	2.06978	2.43145	0.475791	1.75159	0.703956	6.49051	5.00415	5.44303	3.93573	4.74829	5.11436	3.16212	2.17354	2.72705	2.39624	3.36966	0.699927	3.92435	1.40631	3.55892	1.18708	2.69576	0.888428	4.75894	3.25737	3.48474	2.23027
1001		847.549	10.129	2987.24	2987.26	2498.31	2798.79	2330.05	2527.64	2104.95	2062.9	1846.94	2143.33	2047.13	1937.65	2297.66	2286.63	2275.6	2344.99	2038.47	2040.05	5517.48	5429.42	5688.41	5162.06	5399.96	5169.98	1980.49	1945.01	2049.26	2184.04	2265.54	2067.78	3657.97	3629.59	4135.56	3658.42	3811.25	3872.48	2800.93	2610.83	2800.44	2924.99
1002		471.81	12.8345	7.77341	8.24101	9.10744	6.89586	10.7517	8.11046	7.52927	9.77475	8.00859	4.11543	8.2445	7.47559	7.48849	7.67781	7.86712	6.38085	10.2335	7.33542	3.36649	3.0531	4.76141	4.07403	4.44346	4.07517	3.62392	3.23982	4.23148	2.16202	3.31244	3.62348	3.38351	5.56539	2.62401	4.51305	3.27554	4.90881	9.65889	6.39815	3.95735	2.77395
1003		653.199	10.1221	0	0	0	0	0	0	2.51465	5.55824	5.3257	7.3222	6.02143	4.88402	7.74654	6.66119	5.57584	9.32782	2.36795	8.42799	0	0	0	0	0	0	13.2723	13.2193	12.6074	15.1651	15.2898	14.4858	16.7055	14.2889	17.3342	17.7123	10.9942	11.8901	3.3418	7.0602	4.47326	4.02566
1004		464.601	12.8345	1.34935	1.41453	1.72874	1.63757	2.40096	1.55727	1.59706	1.53355	2.27688	1.48852	2.27385	2.30204	2.77569	3.06917	3.36264	1.87161	4.04149	3.24805	2.15354	1.90521	2.21676	2.32777	2.09059	2.06555	1.49538	1.7791	2.39127	1.71503	1.53506	2.3876	2.67423	3.64269	2.59835	1.25992	2.73259	3.00479	1.97779	1.74463	1.99235	2.06845
1005		502.392	10.1221	248.685	258.754	258.672	249.044	297.931	246.957	263.454	346.116	301.96	253.29	312.03	303.052	403.449	417.076	430.703	402.157	482.033	452.373	276.622	256.142	268.278	282.356	274.253	281.654	270.972	291.262	295.136	271.211	270.557	311.835	388.912	459.562	412.595	421.679	436.144	460.996	295.577	280.468	284.056	288.206
1006		508.628	12.8345	0.786046	1.02208	1.12298	1.06271	1.47406	0.961999	1.60197	1.57745	1.41594	0.806564	1.11251	0.923502	1.85399	1.80111	1.74823	1.9492	2.57525	1.35569	1.51898	1.45468	1.14054	1.43741	1.51185	1.27282	1.63069	1.6412	1.80827	0.957647	1.1393	1.28624	2.19611	2.5526	1.68414	1.11935	1.45664	1.55726	0.993633	0.811584	1.77955	1.63946
1007		463.32	10.1221	105.502	112.43	121.047	107.247	157.945	112.502	131.104	186.43	158.141	117.065	161.147	169.581	198.825	206.44	214.056	184.708	268.513	226.936	120.173	122.692	128.959	145.95	124.526	147.045	131.096	150.669	154.182	121.462	130.75	154.118	195.453	211.36	172.497	188.434	211.552	242.622	129.394	123.944	133.03	144.408
1008		834.57	10.1221	187.889	1237.1	1366.22	1096.6	1673.79	1148.07	878.397	1196.22	1596.52	994.397	2291.36	2275.33	2053.97	1965.17	1876.36	1094.98	3088.99	2756.85	1182.1	1793.62	1433.62	1727.3	1372.85	1864.72	847.6	1465.38	1437.89	911.062	796.103	1285.19	1390.02	1565.18	572.997	768.081	847.323	1080.14	43.9431	1774.92	1517.18	566.987
1009		815.59	10.1221	66.2757	752.489	1024.47	579.743	1070.32	419.916	522.468	105.705	24.8766	24.4373	55.0708	37.3667	67.8187	42.6892	17.5597	27.5458	67.532	26.0415	83.4789	1285.45	1427.97	1447.86	999.672	1469.88	82.0891	53.8746	24.6881	17.974	30.1827	38.0063	39.4018	27.6905	26.1003	61.773	39.3463	40.6725	3.48769	20.9324	755.65	11.9138
1010		686.81	12.8345	1.03139	0.870026	1.70833	1.18225	1.94119	1.81093	1.2531	2.71148	1.70829	1.27937	1.58521	1.94339	2.46276	2.87301	3.28325	1.6981	3.011	3.5357	1.60771	1.42618	1.24542	2.34051	2.26259	1.1961	1.18456	1.0932	1.66291	1.25328	1.69745	2.18687	2.00531	2.8218	2.33865	2.12967	3.56514	2.03903	1.85106	1.32529	1.92531	1.62159
1011		370.309	10.1221	5.06894	4.9202	4.79974	4.13602	8.01274	5.36108	5.71937	12.6987	11.1754	6.38589	9.77234	12.721	12.64	13.966	15.2919	11.0642	17.756	16.4806	7.6785	5.52665	5.87406	6.67103	5.14339	5.80363	5.16855	6.95231	8.05865	5.84929	5.81398	7.96726	11.7937	14.1749	10.8874	14.4903	12.962	17.3885	7.98456	7.00726	7.38254	6.57095
1012		981.553	10.1221	90.962	74.9734	58.0442	78.812	39.5483	52.6478	50.7874	47.1505	54.4728	64.5838	57.4019	46.0919	26.8196	29.0061	31.1926	42.3781	9.93734	14.3706	165.432	158.368	156.732	137.677	156.331	129.647	58.5046	51.1397	57.1776	62.3025	74.4726	56.0178	76.6888	79.9881	111.25	107.327	84.3381	78.2791	68.1906	60.7098	64.2202	82.9141
1013		643.478	10.1221	51.9561	59.8586	43.9813	58.3955	25.512	44.0001	12.0347	6.63186	6.21182	22.65	5.30405	3.09413	39.6984	39.0204	38.3424	56.8318	19.1264	24.7309	168.631	164.001	161	139.707	164.787	130.181	42.9063	54.7075	39.7853	49.1938	61.2836	41.1575	158.99	133.774	212.381	164.647	141.153	155.051	73.6442	74.0893	71.7877	76.6102
1014		449.924	12.8345	1.19901	0.609828	0	0.734808	0	0.708873	1.2141	0.996025	1.71611	0.395559	0.729249	0.623843	1.28504	1.60465	1.92427	1.92497	2.11886	2.92469	1.16779	0.460528	0.901018	0.656819	0.587454	2.31449	0.974345	1.50888	1.6542	1.69269	1.5718	2.17729	1.39033	1.80959	1.86391	2.18294	1.93818	1.91224	0.629003	1.40836	0	1.28388
1015		989.579	10.0879	141.506	138.34	110.696	125.838	87.1707	104.444	54.3045	51.7927	52.5831	61.9449	50.9912	46.5867	108.811	113.529	118.247	119.481	83.3197	93.0172	387.885	370.329	384.813	342.999	369.534	324.092	82.6248	81.7779	80.6675	90.6262	97.3143	81.4166	237.981	242.291	309.833	269.076	248.747	260.603	157.281	142.16	142.458	150.87
1016		371.196	10.0879	16.4918	14.7641	17.4665	13.3038	24.2642	16.7181	20.246	29.0573	23.6791	14.553	25.2393	26.5545	24.9711	26.9703	28.9695	23.1633	39.224	29.2776	15.7693	15.9477	16.0238	20.5878	16.5177	21.3989	15.9664	20.1776	19.862	14.444	16.9894	20.7905	24.1185	32.0127	21.3988	25.4488	30.2619	36.9497	17.1327	16.6432	16.8604	22.0116
1017		551.288	10.0811	0.34978	0.185877	0	0	0	0.0530424	2.34179	0.570174	3.36185	7.69415	3.60842	2.52841	8.09984	7.92773	7.75563	19.6323	3.74265	9.94779	0.398044	0.280267	0.00898013	0	0	0	9.37351	7.4051	5.15288	7.46684	11.7193	5.14476	10.1965	11.7641	20.101	20.7534	11.4166	5.11667	5.8278	3.38912	2.12327	2.13457
1018		897.576	12.8413	20.5623	23.4193	27.1215	23.1701	33.5749	27.2676	37.6596	35.6012	41.5833	34.7528	50.4926	49.8634	57.4758	68.8629	80.2499	71.122	104.422	84.0627	50.953	43.4488	48.7607	54.3502	43.7068	45.3143	36.7942	41.9612	42.4624	36.2524	32.8509	43.2389	50.0196	59.7985	42.4898	40.8193	49.5785	60.4186	30.0403	42.3034	37.2495	34.556
1019		829.396	10.0879	5.71457	3.18043	2.72152	4.85559	0	0.860245	54.5713	45.5883	62.4256	91.2351	50.7826	41.4213	28.8921	31.4408	33.9895	51.6218	22.1389	50.4937	3.55053	3.89691	1.43976	1.39133	2.93174	0.699322	123.634	63.7987	69.7107	113.506	116.214	87.0114	59.5887	55.9775	92.0334	84.8725	68.8185	42.0474	49.1677	46.9627	45.6956	44.856
1020		466.239	10.0879	7.69393	7.94114	6.82695	8.75222	5.12624	7.25665	0	0	0	0.238611	0	0	0	0	0	0	0	0	5.0427	6.01987	7.10785	5.09038	6.73212	3.76851	0.442935	0.151855	0.931174	0.327692	0	0	0	0	0	0	0	0	1.95088	2.17667	1.04973	0.41921
1021		465.742	10.0879	5.29379	4.01772	3.4892	5.90023	3.33162	4.42242	0	0	0	0	0	0	0	0	0	0	0	0	3.06231	3.16608	3.17461	2.84958	3.70313	2.79564	0.240451	0	0	0	0	0	0	0	0	0	0	0	0.951065	0	0.717615	0
1022		257.2	10.0879	2.24919	0.474199	0.552347	0.662725	0	0.942389	4.65635	4.31835	5.61212	7.33568	5.41087	4.92347	32.8207	32.9129	33.0051	36.0858	26.7322	26.036	3.59507	2.49777	2.90803	1.99942	3.93654	1.59291	10.9031	12.5705	9.29366	10.8399	13.0632	10.1548	59.939	49.5575	64.3192	55.2748	55.2257	53.1242	14.4933	15.1367	15.543	14.7522
1023		711.49	10.0879	62.1529	80.7361	84.4598	92.6159	100.881	75.6602	40.7863	38.8164	34.7483	26.1382	31.6177	29.8277	33.0196	32.2345	31.4494	29.1438	38.2571	25.5519	78.9677	89.5932	100.579	106.374	104.431	107.911	44.3559	34.0673	33.9822	26.6417	32.5625	32.306	29.957	26.3234	37.0513	41.0857	33.3952	36.5246	37.702	39.5793	68.9641	40.9643
1024		631.433	10.0743	84.1464	89.6621	75.7404	84.5275	74.7461	74.7495	55.6621	62.2559	61.1177	65.1774	59.8612	65.8081	76.4664	74.3712	72.276	84.1686	70.1082	63.2995	101.493	102.231	105.987	105.96	99.4591	97.5016	60.5606	84.3425	65.8216	55.6228	73.3383	64.6197	103.857	85.8241	119.321	104.733	93.9321	116.372	82.6671	74.2011	70.3505	71.9785
1025		687.465	10.0743	43.2663	49.9004	41.7969	45.5163	37.3937	36.9542	22.6936	26.3459	17.0194	22.9046	14.8984	22.759	20.5962	24.833	29.0698	26.7111	25.8927	29.4222	67.2205	69.6173	72.2855	76.1102	74.4675	68.0379	26.9697	23.1982	23.8462	19.5131	24.1981	21.9898	35.9658	36.4453	53.0276	40.5435	43.3208	39.3359	23.9108	23.6695	33.724	21.9205
1026		817.543	10.0743	94.4056	1078.18	1423.58	1048.54	1602.29	962.101	764.756	735.702	927.71	628.446	1298.16	1247.37	1249	1193.12	1137.25	692.491	1785.51	1824.96	939.777	1822.8	1568.41	1862.16	1543.99	2095.34	834.658	1313.17	1222.89	827.065	795.016	1163.24	1373.73	1475.37	680.203	839.909	860.25	1023.46	95.703	1206.11	1734.72	533.035
1027		643.426	10.0743	4.0374	4.73797	3.49964	3.43276	0.993873	2.09444	1.24199	2.55203	0.445405	5.14211	0.516045	2.27957	20.21	19.3263	18.4425	24.9043	10.4684	9.09546	4.49081	4.17803	4.8077	4.81474	5.28275	4.21665	43.3836	65.9607	45.1411	43.785	52.6553	41.2488	74.8064	85.6545	107.279	80.2234	83.0456	68.3992	23.9586	21.5288	22.1725	18.8856
1028		548.39	10.0811	240.189	227.397	179.612	220.325	138.634	165.955	78.1149	111.117	104.508	84.6985	79.2979	109.633	50.4929	53.806	57.1191	53.4041	52.4517	50.1444	251.646	232.317	243.1	186.963	229.933	174.512	67.7901	64.1255	71.0851	71.1267	58.0579	55.0126	41.0178	39.4743	47.697	46.5682	41.7563	47.3159	41.5703	42.2578	35.4485	39.5272
1029		560.4	10.0811	39.8248	28.7295	32.0599	33.8013	35.5151	32.3903	37.2542	49.5596	43.4836	42.4307	42.9908	43.4653	44.0423	48.9794	53.9166	49.2096	55.9534	51.2789	42.3663	41.4663	41.4423	39.8477	40.4238	33.8656	45.3562	44.5122	41.7971	39.3481	43.2602	44.0487	61.3745	54.9735	71.8707	69.9382	64.1226	70.2087	45.907	42.1222	40.5707	44.5981
1030		742.562	12.8413	37.7559	40.5386	40.3409	38.8825	60.6987	47.111	51.6073	58.8057	50.6835	30.8226	40.3344	36.5069	33.9347	34.5683	35.2018	25.8132	36.8237	31.092	17.4207	16.0478	21.3087	21.3069	19.5416	21.7693	17.5483	14.0492	10.7953	7.65123	6.96967	8.56156	10.8032	6.92016	8.74903	9.15414	8.80207	9.95382	54.0038	26.9974	20.2735	5.67402
1031		527.327	10.0811	31.5646	28.6288	31.8743	31.362	40.2406	32.1164	45.1985	63.5133	53.3957	52.887	58.7925	55.3247	78.2381	76.6288	75.0195	77.1018	87.824	78.4777	32.4917	34.3329	34.7536	36.7883	35.6554	39.5713	51.6545	55.9727	53.6143	49.0079	55.6035	59.5719	71.7386	80.0754	77.8959	81.3158	80.1022	85.0089	46.1497	46.0114	47.9152	52.8769
1032		369.139	10.0811	28.2278	29.1944	33.8724	28.2641	42.7919	30.2779	31.2708	49.2952	41.1841	27.0174	40.845	45.8508	43.5187	44.9579	46.3971	38.7759	64.8215	53.1042	30.1311	30.9927	32.4654	36.2518	30.523	36.0488	25.8915	34.2155	30.8929	24.6737	25.8048	32.5305	36.598	42.2903	30.4903	33.3818	41.0299	46.9651	32.7722	30.6712	30.9962	28.2656
1033		306.906	12.8413	15.1938	13.2304	18.8808	16.3525	24.0045	17.7709	20.0721	22.8443	23.1508	17.0792	24.5303	27.1135	24.8547	27.3155	29.7762	25.4582	38.8662	33.753	19.8304	18.3745	20.0905	21.2127	19.5144	22.5416	17.6074	20.0208	19.4443	17.6453	18.6213	24.4122	24.1867	29.1696	25.9631	25.1566	33.1018	36.4536	18.6903	18.7967	19.4345	21.4458
1034		464.225	10.1016	229.475	238.438	260.754	229.763	320.692	251.796	243.399	357.032	291.278	212.156	305.691	324.562	313.185	318.201	323.218	296.114	459.502	390.686	249.164	259.531	265.546	294.678	262.446	299.934	226.122	260.182	253.474	205.873	219.427	267.673	299.827	357.327	236.635	275.044	305.668	348.386	253.222	237.294	251.025	249.458
1035		563.252	10.1016	1.40374	0.384481	0	0.38352	0	0	5.68097	5.74035	8.96494	10.6887	7.56073	7.30121	11.8204	14.329	16.8376	21.8737	13.4629	25.153	0.882327	0.393608	0	0	0	0	16.5024	12.4721	10.38	15.4557	15.61	10.9273	11.8642	11.9154	22.1751	20.2704	12.004	9.04915	10.7255	9.12061	7.66587	8.02527
1036		727.488	10.0948	31.8353	38.2989	38.3106	49.1257	46.3195	37.0529	27.3967	37.0402	26.088	18.9183	16.6846	13.6594	26.0383	25.6833	25.3282	24.329	29.9506	19.3419	61.0578	65.2331	69.9836	71.0009	69.5919	63.4359	32.0891	33.6837	28.4312	29.3673	26.6035	27.7512	47.8011	34.2875	50.7865	47.0107	37.4761	48.3209	30.2828	22.2413	38.3738	24.7691
1037		449.807	12.8413	448.366	471.625	538.703	480.818	671.532	517.469	570.66	752.931	597.495	429.537	616.881	629.959	648.506	648.462	648.417	545.356	827.278	666.097	428.694	436.369	433.608	505.546	439.264	512.737	370.084	425.225	400.526	315.921	324.823	399.891	463.34	537.563	365.205	391.488	437.477	540.61	533.57	457.646	420.57	343.155
1038		780.58	12.8413	10.2231	23.0544	327.234	445.654	555.988	363.337	260.18	422.139	146.011	33.3877	27.8855	25.0214	14.5909	13.9333	13.2757	11.2203	16.4141	13.959	6.827	23.7917	101.415	306.954	244.369	312.068	198.236	120.648	36.1661	23.1191	17.9128	14.253	11.5067	11.0883	5.52912	5.23965	4.66678	8.80422	10.6288	12.4286	426.42	6.52164
1039		623.365	10.1016	9.43415	4.50798	0	3.26886	0	0	2.82536	0	11.9755	21.9747	0	3.45743	0	0	0	5.957	0	3.80403	11.3574	9.0723	10.4651	0	2.41066	0	41.7852	13.8389	18.884	38.5546	39.2233	18.1316	0	0	12.5385	12.0281	0	0	14.0774	15.6533	13.5145	11.1499
1040		553.267	10.1084	20.0912	20.6549	10.8785	19.6184	10.8773	15.1426	20.1658	17.5244	25.6545	42.3493	15.0941	18.6822	65.3422	64.8432	64.3442	94.3326	54.3956	87.9934	42.8198	39.1529	47.0819	28.3537	41.8176	27.7294	59.9561	40.2619	45.9845	53.5988	60.8221	38.3792	72.1881	67.0977	99.2946	99.0363	77.9145	52.209	51.0331	48.1576	52.2274	44.7875
1041		635.311	10.1016	4.70978	3.10543	1.17677	4.40714	1.32616	0.255575	8.57746	6.66017	6.79115	14.7479	4.24482	2.57887	3.70995	5.16957	6.62919	7.62845	0	7.72787	12.4138	12.3088	11.4523	4.97131	11.3361	6.1323	23.7081	13.2749	15.7293	19.2324	22.8904	15.7065	7.36687	4.35387	10.6586	12.3621	4.51066	1.75974	8.71152	8.394	11.0892	6.86078
1042		703.358	10.1016	14.2753	11.2077	6.52391	11.7247	5.69323	8.06448	12.1639	11.2022	19.0832	21.883	14.8932	11.7604	11.506	11.0941	10.6823	16.0177	5.27412	10.6755	10.7074	11.3285	11.9533	6.47477	11.9303	8.32633	13.7596	12.7697	10.5072	11.9188	16.6967	11.9251	5.89354	5.67706	14.5227	12.3832	6.89649	2.0593	13.3563	13.9993	11.3057	15.8703
1043		185.124	10.0948	0.447089	0	0	0.116238	0.0996196	0.118167	3.84773	3.12862	3.56259	4.19408	3.17926	2.55926	15.8461	17.026	18.2058	19.3705	12.2757	13.6249	0.237762	0	0	0	0	0	5.5661	6.18135	6.31327	5.93317	7.43259	6.39138	37.0503	30.8334	40.5909	33.6024	33.1972	32.1653	9.033	8.78984	9.18714	9.25491
1044		959.604	12.8413	108.737	116.106	100.688	89.5035	107.374	83.6102	120.742	119.742	117.018	89.981	145.053	113.248	71.0961	82.82	94.5439	69.4031	104.24	126.187	77.9346	93.245	83.2902	114.617	111.617	93.3349	84.6729	114.383	79.9426	126.908	84.8924	99.1937	44.3214	67.1981	49.4598	53.0891	68.0682	61.0499	179.148	119.787	115.28	84.6576
1045		490.835	12.8413	592.055	622.94	703.411	602.874	885.727	672.552	737.553	987.982	790.859	559.478	792.534	821.062	829.177	825.011	820.845	709.042	1061.75	848.4	534.514	549.981	552.398	638.355	556.464	640.134	454.227	526.312	502.037	398.205	403.913	492.432	575.225	667.808	448.082	489.872	565.838	674.681	694.216	588.319	530.279	426.082
1046		275.211	10.0948	20.7721	14.0168	7.61448	14.2209	4.83496	7.91644	52.1164	48.8926	52.2384	68.5186	49.8497	46.8532	334.38	331.457	328.534	357.2	248.66	259.947	15.7653	15.8548	17.817	10.6036	18.4623	8.1191	94.4395	98.2232	88.4477	99.0521	116.997	92.6256	638.305	566.918	718.305	579.798	599.746	528.915	154.577	157.042	156.336	158.683
1047		778.562	12.8413	85.2813	95.4295	234.996	192.836	296.602	201.022	199.081	271.974	132.22	88.8956	90.5951	80.3106	80.8985	78.7493	76.6001	71.1344	100.755	75.4449	40.2858	50.4821	104.696	140.81	125.285	156.336	103.833	65.4466	48.041	32.0619	25.3003	28.0927	30.2996	35.1498	25.0969	25.907	27.2975	33.8714	115.016	59.993	159.888	19.4444
1048		623.225	10.0948	15.3489	9.79562	0	6.17376	0	0	6.48526	0	5.60679	33.0767	3.89596	1.98958	0	0	0	10.1602	0	8.38798	16.5729	14.294	10.2419	0	8.58046	0	51.6715	17.8942	18.1895	41.6783	49.9312	21.8737	2.34042	0	15.5103	11.2177	0	0	20.7527	17.8131	17.8134	8.99925
1049		377.787	10.0948	0.0413669	0.0445636	74.2087	53.0345	56.8953	54.5996	23.3526	68.2365	2.52497	3.50398	3.17527	2.48219	5.96458	4.78555	3.60652	6.72406	3.06467	4.51783	0.301459	0.369986	130.351	127.293	103.459	104.077	65.3848	1.69909	1.37735	1.67865	0.933893	1.64334	2.73109	2.52506	5.12696	3.62546	3.9622	2.61676	3.41063	2.25971	103.888	1.42268
1050		623.313	10.0948	23.9123	17.2056	1.85902	15.8951	0	7.53747	16.2802	5.95457	27.2491	41.5326	10.3977	11.0804	3.75934	3.90885	4.05836	28.6328	3.65931	21.316	31.6969	27.0714	30.5911	5.44126	30.4797	4.05038	71.8033	34.0519	33.3742	68.3652	72.3099	41.3033	9.18485	3.61395	32.9723	32.211	15.5482	3.65023	28.8061	35.6891	25.6713	26.9292
1051		379.298	10.0948	4.90199	0.96181	1.49811	6.4161	1.30026	2.68037	19.5825	19.623	19.9165	21.7832	16.5326	14.394	31.5948	32.0374	32.48	33.086	31.9692	31.4767	0	0.3502	0.791243	4.71792	3.09909	2.55819	27.4226	26.7098	22.6683	23.993	26.3038	23.5177	32.2399	28.3151	37.0621	33.6771	31.2468	30.2256	18.3038	15.6484	21.6728	16.599
1052		309.216	10.1496	22.1461	21.6153	28.2705	21.9017	41.086	23.8841	32.1663	45.5806	39.1469	22.9163	39.6664	44.4467	39.6331	42.1349	44.6367	33.8036	69.2363	56.8621	25.3545	24.431	26.0192	32.6139	26.4431	33.082	24.2471	33.6452	30.9474	22.1872	25.5937	34.7206	40.1484	48.3386	35.3126	40.0537	49.1469	64.9129	27.993	26.64	27.8037	34.1605
1053		567.282	10.1564	0.356274	0.767422	0	0.498283	0	0	3.27941	2.67027	1.50988	8.51223	2.20873	0.942204	150.851	145.988	141.126	199.534	122.146	177.808	7.60029	6.59637	6.64096	5.64585	8.2471	2.99564	43.5621	30.354	32.8279	38.8107	47.5019	32.6491	220.017	225.884	321.148	298.974	236.808	192.448	59.666	57.9631	60.5156	54.5142
1054		648.353	10.1427	0	0	0	0	0	0	2.00067	0	0	4.15249	0.967787	0	47.4961	47.3227	47.1493	54.5128	34.187	41.2052	0	0	0	0	0	0	1.06268	0.39771	0.340661	0.690217	2.34492	0	2.29068	0.701231	3.75406	1.99482	0	0.521269	1.58547	1.46844	2.39144	2.91524
1055		770.489	10.1496	679.162	769.484	575.654	730.934	429.784	569.405	9.27571	20.7444	20.3085	15.3305	20.6145	19.1183	13.4866	10.8746	8.26263	8.02487	7.002	7.0389	680.037	664.326	707.122	539.44	640.753	541.372	5.34334	13.236	13.7133	11.3115	12.686	12.5484	15.3189	8.15507	12.0783	8.53222	5.44048	5.10427	14.5697	13.9423	2.10809	4.24624
1056		569.441	10.1564	97.6058	92.0968	78.0787	96.3395	79.6481	78.2964	69.5411	67.4215	63.7986	76.7983	61.4359	54.1491	105.425	108.483	111.541	125.683	83.8994	83.9786	183.708	176.461	180.233	157.268	171.127	148.45	67.7495	65.9903	63.2721	68.5848	82.6266	63.0194	225.728	195.09	304.023	253.027	214.451	238.372	112.316	105.686	108.22	108.356
1057		607.368	10.1632	2885.38	2911.34	2344.58	2851.73	2047.47	2501.98	1220.53	1101.48	1259.97	1578.69	1089.59	1044.53	297.937	288.856	279.776	439.8	205.115	475.87	3392.07	3135.07	3527.86	2621.6	3249.47	2605.25	2191.87	1327.64	1422.62	2050.61	2275.45	1716.3	411.796	403.927	572.657	559.506	438.659	318.941	1830.45	1820.9	1855.35	1720.56
1058		607.474	10.1632	1823.26	1850.77	1422.42	1778.26	1184.12	1495.16	604.182	505.761	604.112	835.078	528.875	486.075	400.641	394.91	389.179	477.196	290.414	385.478	3091.07	2874.56	3015.58	2408.86	2821.91	2364.06	1154.62	762.928	792.032	1123.2	1229.94	909.41	1038.2	987.167	1334.62	1113.96	1019.94	988.171	1314.13	1299.8	1299.92	1238.45
1059		414.23	10.1564	11.4077	11.5131	9.56513	15.0918	11.719	14.187	3.39981	3.52138	4.76837	3.22169	1.78664	1.73761	1.41256	1.59066	1.76875	2.09053	0.715059	1.29617	24.9731	25.3545	24.6553	27.6237	29.0153	25.3805	2.77085	4.87093	2.51006	2.80942	2.42588	3.40513	8.42499	9.59163	11.7441	9.04267	6.49667	4.88952	16.9926	7.80882	5.93971	4.50375
1060		305.258	10.1564	7.09884	7.95795	8.49591	7.71127	7.47096	7.84513	7.76417	13.825	11.4136	9.91514	12.1938	12.5577	20.7434	20.5346	20.3259	21.2024	24.7419	22.3117	8.89665	9.46707	9.1653	10.797	9.34716	9.97883	13.0653	15.0318	14.2995	11.5602	13.3972	14.051	34.4704	34.4877	32.5406	30.2733	31.3464	35.0208	14.8945	14.5094	14.9834	14.5759
1061		442.338	10.1427	36.3821	38.2089	34.1681	36.348	31.4778	29.0168	61.394	67.8514	70.1776	71.1842	75.7566	68.6918	170.697	181.694	192.69	188.443	168.648	164.957	37.1155	33.9801	29.5511	37.0208	35.8757	28.0464	76.738	75.4372	74.9761	74.3937	82.2799	85.2136	162.696	170.275	204.334	181.101	176.022	174.237	79.6723	80.6873	81.0461	82.9106
1062		521.323	10.1427	6.06477	5.9213	3.69609	3.9709	4.14168	3.60372	9.6875	13.5512	12.3802	16.2472	12.9699	10.5913	14.0429	12.823	11.6032	14.1396	12.3645	12.9912	3.47361	2.43996	2.18538	3.12939	3.08029	3.23766	18.0857	16.8304	16.3811	18.4276	20.7076	23.7544	18.285	23.8078	28.5771	22.9903	18.8451	16.2881	15.7962	13.0306	9.91751	9.45602
1063		383.294	10.1427	25.6023	22.8434	26.2043	27.4565	21.9382	19.099	41.404	47.638	49.5227	53.0891	50.0665	43.7471	73.7828	82.8935	92.0042	83.055	75.8599	72.1831	24.1206	24.2049	27.3055	28.0542	22.3693	20.1864	59.9384	53.9843	58.5655	54.6547	56.7887	62.3681	62.3947	83.2399	88.4737	83.1312	66.3579	75.3233	46.0275	38.3595	48.2258	47.6156
1064		588.281	10.1427	9.04306	6.63432	3.96713	7.49046	3.03242	4.08531	19.5635	20.1595	21.6842	25.2519	19.8126	16.87	23.6032	24.0727	24.5423	21.9633	11.9928	19.8368	2.18322	2.69885	2.64964	2.4506	3.52756	3.53364	25.086	21.847	25.2089	19.5039	26.5804	25.7595	19.8409	34.1461	28.9637	27.552	19.9883	17.0064	22.7257	19.1935	15.4589	13.9762
1065		740.486	10.1427	39.4526	45.6946	42.8778	42.566	24.7838	27.0445	11.2592	8.09973	7.38498	8.1874	5.16258	7.19118	11.8324	8.90345	5.97448	8.6358	1.85316	6.89202	51.2937	58.7968	61.1167	48.2505	44.3915	36.0103	5.86458	4.23555	6.93661	11.6247	18.0496	14.7982	30.2834	24.7183	45.7995	34.9264	33.945	30.2577	29.5839	23.1615	18.6443	23.5866
1066		695.214	10.1427	0.727943	0.502046	0	0	0	0	7.04004	6.10243	8.13938	6.93348	5.15486	6.70159	8.39146	8.99591	9.60036	6.79826	5.47577	7.24969	0.447052	0	0	0	0	0	5.79652	5.52804	7.0206	4.41757	6.49118	7.54197	6.98896	10.385	8.64538	7.38777	7.12782	9.73891	6.39326	4.66404	2.32386	3.53355
1067		311.038	10.1427	4.57463	3.12489	3.79727	3.95642	3.39501	2.99895	10.5626	10.442	11.5921	11.7318	10.8568	11.5753	11.3851	12.182	12.9788	12.2423	12.5176	11.4895	2.60054	2.93651	2.84804	3.24325	3.2144	2.08684	11.8825	10.5113	11.8	10.0862	12.8516	12.9969	9.97318	12.5735	13.5702	13.079	13.1234	12.2939	8.35218	8.60418	7.86926	7.64683
1068		372.289	10.1427	0.766355	0.57352	0.190702	1.92956	0.305046	0.515391	5.44325	5.79834	6.85584	7.75494	6.40325	6.73682	29.2952	32.0181	34.7411	39.6452	30.8288	29.5718	0	0	0.728088	0.289695	0.844609	0.111535	9.72493	9.86684	10.0471	8.43266	10.0316	7.59081	24.8984	25.5344	39.1371	32.3513	28.4938	30.1364	9.2228	7.81428	8.32825	10.3515
1069		321.252	10.1427	5.16963	5.56753	3.43034	4.65792	7.23827	3.08161	10.0652	14.2373	12.2286	10.076	13.0736	12.6834	30.1871	32.9687	35.7503	24.3997	32.3641	30.3133	5.23023	3.68206	2.66754	4.68709	2.83447	5.40622	7.92301	9.65456	10.4821	7.43654	8.8333	9.52048	16.6628	12.3775	16.6807	14.7999	16.0115	24.7952	7.57468	8.55959	9.88261	11.5082
1070		607.557	10.1632	1115.08	1127.99	900.266	1138.12	770.687	962.774	395.262	336.738	418.05	602.17	331.986	306.205	30.8446	30.408	29.9714	72.5698	21.8862	63.1874	1317.58	1214.11	1342.82	986.849	1254.61	957.481	819.499	422.766	460.007	748.474	836.82	557.009	40.3635	24.5217	119.292	116.685	34.4519	15.1453	654.957	658.386	664.169	587.172
1071		607.674	10.1632	419.348	425.12	337.385	429.428	276.003	360.43	124.205	83.4601	137.231	215.256	90.3496	72.331	0	0	0	4.3476	0	1.02854	540.851	489.428	531.809	387.637	493.944	371.571	316.267	157.152	167.232	287.236	325.278	204.528	0.624156	0	17.1257	15.9943	1.33345	0	224.288	246.573	245.85	220.302
1072		607.77	10.1632	323.65	351.636	205.391	306.301	155.78	262.463	65.9468	27.5291	76.7602	150.978	32.6661	24.5492	0	0	0	0.630956	0	0	390.82	366.691	388.656	238.044	321.339	242.92	217.633	87.6966	101.495	207.876	212.907	114.802	0	0	3.72574	3.601	0	0	170.407	173.632	177.675	158.188
1073		474.221	10.1632	15.6053	11.6858	15.6003	22.3927	17.2875	16.1889	5.56402	5.41397	7.17565	7.6034	5.62748	3.82283	0	0.194433	0.388867	1.20095	0.578516	0	23.3457	20.2417	21.7794	19.244	21.0979	17.688	16.6042	9.40197	9.93382	12.5354	14.3893	10.364	1.54373	0.71601	0.976955	2.05585	0.678658	0	12.3797	8.5774	11.9546	9.18354
1074		607.986	10.1632	798.541	811.75	623.618	829.177	493.901	670.109	217.595	137.668	244.454	390.373	157.074	127.266	0	0	0	4.43297	0	0.99237	960.737	888.567	992.598	694.213	922.656	668.23	565.87	275.064	291.236	498.091	576.712	351.588	1.16345	0	21.7489	18.4491	0	0	412.387	428.458	438.377	384.815
1075		608.081	10.1632	365.151	377.48	239.978	330.741	176.841	302.721	50.1576	22.6838	60.4127	162.403	19.4057	13.9344	0	0	0	1.71672	0	0.936208	430.012	401.244	423.404	269.808	357.891	267.322	251.053	78.4033	83.244	227.327	232.456	94.0531	0	0	4.28711	3.08881	0	0	183.477	188.41	184.362	151.054
1076		829.537	10.1701	635.064	672.084	538.211	551.728	522.929	501.108	195.617	216.557	172.227	165.609	197.917	200.783	260.241	269.493	278.745	250.126	249.754	235.157	1204.66	1184.47	1229.06	1252.79	1210.61	1239.23	217.805	238.295	221.78	210.626	246.598	250.12	752.784	742.157	836.112	719.492	767.293	838.136	463.216	402.42	453.022	475.733
1077		813.545	10.1701	206.61	258.652	159.718	206.022	143.03	173.914	18.9833	15.2749	8.80768	9.74849	5.63928	9.98905	0.273963	0.326618	0.379272	0.828556	0	0	272.567	274.553	267.486	219.315	230.667	212.937	5.9315	2.05721	5.30006	7.30482	6.88513	8.24761	2.58895	3.31915	1.43494	0.572183	0	1.228	0.814956	1.13607	18.7459	0.756868
1078		608.994	10.1632	101.181	90.0521	38.3029	107.956	9.53665	41.7335	0.571376	0	0.665972	15.4917	0	0	0	0	0	0	0	0	113.638	87.6108	104.18	35.8992	103.281	24.8568	30.4617	1.35499	1.60562	17.0653	23.1785	0	0	0	0	0	0	0	11.7207	10.6594	9.1359	5.91753
1079		609.074	10.1632	39.424	26.0908	11.9552	38.4731	1.20675	12.8293	0	0	0	3.06027	0	0	0	0	0	0	0	0	40.6824	30.1608	36.5679	10.2464	33.1647	6.83862	8.32971	0	0	5.08833	5.99111	0	0	0	0	0	0	0	3.3177	1.21838	1.08762	0
1080		771.533	10.1632	839.222	947.506	826.211	855.814	760.381	742.693	329.986	348.759	291.259	306.338	330.001	332.21	425.518	423.048	420.579	394.37	383.722	360.612	1804.92	1863.48	1743.01	1612.14	1694.23	1611.03	299.088	376.2	373.072	385.562	416.974	407.786	977.978	947.614	1084.87	906.339	912.144	951.037	634.76	637.917	611.091	620.762
1081		629.26	10.1632	503.75	497.067	464.261	479.32	486.769	506.388	269.511	305.957	304.155	306.816	276.64	275.694	83.2648	83.0914	82.918	115.841	96.732	149.706	585.382	559.39	626.087	563.072	583.989	574.64	410.321	326.61	346.239	402.073	442.361	413.742	124.662	139.738	123.1	165.973	141.833	134.399	358.565	341.098	381.248	502.995
1082		639.304	10.1632	680.712	657.604	556.036	647.154	522.227	557.359	196.39	203.439	232.055	268.284	197.307	173.163	115.903	118.742	121.581	165.02	111.027	187.821	1012.22	949.317	997.075	761.269	884.372	790.077	352.491	229.946	237.024	342.14	358.433	268.682	123.239	139.014	172.692	184.876	140.322	114.065	407.759	408.767	422.525	411.226
1083		559.777	12.8345	1.73431	2.32006	1.16923	1.8682	2.43813	2.45411	1.64781	4.51021	2.16308	2.0956	2.22114	2.53008	3.10583	3.3557	3.60557	1.60995	3.59303	1.4766	3.14081	1.32963	1.55632	2.31389	2.38196	2.72871	1.61462	1.7365	1.93548	1.12659	1.34025	1.52844	2.95045	2.56198	1.3684	0.646808	2.45503	3.76594	2.39058	1.50019	1.55907	2.58609
1084		608.529	10.1632	255.095	258.692	179.966	267.49	115.425	187.302	35.1056	12.9357	42.2521	101.696	17.3873	12.3158	0	0	0	0	0	0	289.145	269.44	292.946	189.211	282.498	171.996	156.017	54.5435	58.035	123.109	149.318	63.2691	0	0	2.36865	0	0	0.00134392	107.484	103.522	101.774	88.5033
1085		663.198	10.1632	52.5676	49.831	48.1058	51.7003	50.8387	50.9185	21.231	24.3342	28.2277	26.9281	22.6856	20.4448	1.8211	2.60235	3.3836	4.59457	3.40842	5.84107	43.8559	40.0317	42.3554	38.1064	41.2318	38.3918	26.3055	18.9774	19.6256	20.4217	21.672	22.6742	3.65557	1.97971	4.46522	3.93491	2.44053	1.72797	37.4566	31.9922	22.6909	27.8598
1086		370.188	10.1632	0	0	0	0	0	0	2.89041	1.7668	2.65248	4.35837	2.56572	0	9.43795	11.8788	14.3197	15.895	8.90524	18.4293	0	0	0	0	0	0	4.28098	3.4421	4.34885	3.15635	3.23091	5.31058	4.58385	13.6424	10.5169	9.57825	9.75568	6.5093	5.94912	5.04113	3.64238	1.60596
1087		579.282	10.1632	142.544	138.545	113.051	155.199	102.745	123.137	68.6235	62.325	81.0859	109.443	65.6129	59.4242	38.6777	43.9307	49.1837	78.0975	33.1903	75.9493	198.705	177.22	197.113	145.329	189.796	140.297	157.845	96.2275	108.22	145.258	161.144	116.192	51.954	54.3488	83.6831	92.1064	50.828	34.1798	108.555	114.095	119.77	104.748
1088		547.254	10.1632	185.352	142.416	204.964	224.612	211.972	187.864	392.69	413.211	450.39	431.602	508.368	571.515	260.289	382.886	505.482	565.302	399.883	528.65	329.661	295.323	381.959	391.852	408.09	361.014	532.219	587.088	563.459	450.942	659.553	672.372	582.965	348.245	671.34	777.085	883.141	781.519	206.752	254.163	346.295	355.331
1089		417.136	10.1427	16.9257	17.4446	21.2935	17.5551	28.9232	20.7624	21.5068	35.4567	27.7994	19.5922	29.8971	29.9443	30.5702	31.7089	32.8476	29.1909	43.1997	39.0065	18.0195	19.1036	19.674	24.6721	20.6842	24.2516	20.1626	24.3194	24.2826	16.9719	18.0655	23.6353	27.0298	33.9959	22.1147	26.9883	29.9135	34.981	19.4686	19.3969	21.744	22.4962
1090		587.416	10.129	7.71356	8.48724	1.49335	8.96103	0.379218	3.64146	8.79196	6.52851	10.7521	15.9212	12.2626	7.46104	24.4734	24.7018	24.9302	34.956	17.4833	20.4554	13.5884	7.64668	5.61811	8.5202	7.64268	4.21851	14.907	19.1397	11.7116	15.5857	18.4681	16.2172	34.8425	26.7284	47.3637	35.3457	32.3642	33.3385	29.8718	14.2115	15.4451	17.412
1091		346.285	10.129	2.31969	2.14123	1.26174	2.13724	1.17956	1.9982	6.55473	7.0616	7.86027	8.81134	6.61844	7.62988	17.4754	18.6259	19.7764	19.7299	19.3918	18.1964	2.10985	2.07904	1.58903	1.43462	2.07158	0.76419	12.7287	12.5669	12.0113	10.1633	14.1838	9.63479	18.5491	18.1915	22.1664	18.3951	17.9958	19.4873	8.37144	7.95678	9.94466	10.9598
1092		652.441	10.129	30.9059	34.5922	24.2441	33.6846	21.2556	25.1717	10.1598	10.0928	8.21961	11.1011	8.04953	9.76655	3.54375	3.82622	4.10869	3.40813	1.40463	3.46494	56.6897	53.5415	52.0857	52.7092	52.3301	42.0375	16.0981	25.4738	16.7321	17.3562	15.3007	10.69	8.15874	6.88175	13.3198	14.0981	10.6323	15.9761	8.19077	9.0599	11.1398	8.91203
1093		847.497	10.129	15.7979	11.6679	4.77374	12.4001	3.1718	4.63452	0	0	0	0	0	0	0	0	0	0.936056	0	0	40.378	31.5636	26.5417	21.9462	28.9551	22.17	0	0	0	0	0	0	23.4873	18.9593	53.3899	31.4385	26.5357	26.6156	7.71432	8.1713	3.92738	8.84564
1094		407.304	10.129	18.6891	14.8836	18.2648	23.2493	20.73	12.0561	25.316	21.3363	21.522	28.6261	28.4057	27.1193	60.9433	62.0364	63.1295	66.964	53.8762	57.5948	30.5038	33.5402	31.5486	33.4821	30.5029	30.6753	37.7009	42.1695	36.9365	31.7137	45.4818	36.59	70.2842	54.8928	78.901	67.1144	66.5758	68.0544	33.8645	34.6384	37.9774	38.1203
1095		793.528	10.129	48.7472	89.1986	93.7041	78.6037	110.953	68.9962	64.5057	77.8693	57.3064	42.9103	63.3694	60.8679	62.3673	62.1887	62.0101	57.3438	92.7942	74.5974	61.3289	114.724	124.433	130.847	113.347	134.992	47.5288	57.7058	55.9782	40.168	44.2377	55.4447	63.9124	77.9255	55.5882	67.6515	69.6272	83.5467	44.7058	45.4594	76.2592	49.9588
1096		578.295	10.129	9.18062	10.951	5.03829	9.49372	4.11325	5.81447	1.16757	0	0	3.81013	1.33247	1.04515	0	0	0	0.650039	0	0	11.7597	12.2806	13.0342	9.68935	11.4828	8.12073	12.3352	7.88772	8.60871	12.0738	10.764	8.10427	3.69286	1.29202	6.43642	6.26879	3.35267	1.02292	8.69364	4.84195	6.50449	5.17134
1097		764.514	10.129	32.7245	49.1551	59.2724	70.9483	149.104	115.745	123	187.825	133.055	62.4149	71.2931	64.946	47.7605	43.8561	39.9517	25.1421	29.6654	25.9086	56.1965	89.7954	86.6239	136.078	152.091	192.791	128.186	160.815	107.612	52.1412	43.6901	43.3504	52.5117	61.4558	38.5701	35.6573	26.9289	42.0314	30.7528	26.664	146.446	22.9842
1098		535.298	10.129	5.66749	1.29227	0.356624	1.35824	0	0	1.88119	3.64157	8.36859	10.3683	10.8719	8.3715	15.7001	17.6986	19.6971	21.8262	22.5435	20.6606	9.43472	3.24857	1.08983	2.66263	1.468	3.62643	10.9957	14.1375	13.2399	12.9617	15.1883	17.114	18.2161	19.5198	24.1673	25.0598	25.3679	20.6897	2.60916	9.84587	5.92433	11.1187
1099		788.563	10.129	693.179	1343.21	1606.02	1320.22	1680.85	1081.84	871.514	665.621	378.298	334.501	401.197	407.73	387.984	396.987	405.991	380.291	459.459	417.467	1188	1989.82	2462.68	2426.98	2158.48	2487.08	483.007	375.163	359.697	305.504	342.661	354.722	518.712	522.599	556.867	535.459	513.645	576.062	386.941	389.456	1162.63	397.577
1100		845.533	10.129	184.991	204.914	169.731	194.081	154.985	166.806	56.7856	59.0256	61.1278	58.8512	64.5373	58.6932	108.416	113.862	119.308	109.761	100.266	94.163	562.255	565.879	575.002	515.354	565.846	530.022	90.6141	100.04	91.888	93.3131	103.487	93.4259	260.277	239.727	284.469	257.768	261.514	273.907	165.55	156.54	176.253	169.177
1101		312.927	12.8345	1.93964	1.86264	2.45164	1.61097	2.95212	1.98359	2.62806	2.67243	3.0452	2.21316	2.40683	1.75545	1.9787	2.12247	2.26624	2.5459	3.2882	2.23742	1.20887	1.38046	1.63551	1.66983	1.49099	1.70277	1.31993	1.67548	1.2668	1.27404	1.21027	2.00029	1.76522	1.68178	1.06183	1.48416	1.495	2.42082	3.36695	1.5999	1.56567	0.812731
1102		798.592	10.129	17.3321	110.648	2227.88	1854.94	1994.94	1690.76	1036.93	1710.14	242.13	64.3319	82.3182	69.6658	68.324	46.5733	24.8226	16.9343	28.9058	19.258	4.7481	161.328	3314.3	3291.84	2603.04	2821.55	1399.93	216.996	41.6783	11.6557	14.0439	21.1064	15.5365	9.13156	2.37241	2.23378	1.49694	7.2765	26.6199	29.5769	2415.78	2.31469
1103		830.58	10.129	1109.05	1372.61	936.163	1166.76	886.505	961.381	312.322	338.007	263.808	291.465	268.116	293.703	139.142	140.138	141.134	132.523	128.046	120.106	2107.08	2074.53	2202.8	1999.83	2081.12	1887.97	276.065	237.599	254.986	257.774	252.274	228.656	360.083	336.272	400.61	348.137	344.873	374.722	254.052	255.142	395.887	281.202
1104		489.375	10.129	66.1142	68.9484	57.3462	74.7073	51.9049	59.8797	26.9357	16.7263	19.1986	33.2388	22.1663	20.3272	21.2471	24.8649	28.4827	36.8975	25.5098	20.683	130.481	123.164	125.447	111.118	120.928	102.253	33.9026	34.4372	29.3852	31.1923	35.7234	25.5259	66.0842	48.8398	85.0306	66.2432	64.9632	73.9908	47.6562	49.3387	52.6765	55.8467
1105		840.573	10.129	37.2044	53.7837	43.1404	45.675	47.4558	39.8831	21.9781	27.6024	26.7692	22.8141	37.2581	37.5651	57.0207	56.7449	56.4691	48.1392	75.0561	66.4227	124.496	137.744	132.638	117.432	111.37	124.273	32.5155	42.8987	42.4895	36.1278	36.6011	41.4951	94.8932	93.4217	92.6491	86.0543	92.4426	95.6492	39.3316	56.1484	64.7104	50.8493
1106		573.508	10.129	0.109076	3.61218	88.9703	164.539	490.294	758.262	1013.68	1580.03	1119.12	699.49	785.238	444.866	239.202	187.75	136.299	82.1049	109.945	91.0797	10.7355	26.3225	210.558	395.824	556.738	1109.46	1192.95	1454.79	1259.52	611.862	300.74	229.543	193.137	183.722	96.2794	76.0076	61.4507	62.8022	0.745787	226.298	1282.71	15.1916
1107		591.555	10.129	453.607	443.29	494.964	399.065	600.063	433.403	463.961	701.492	569.703	383.413	570.767	564.77	545.67	513.543	481.416	413.149	658.943	530.729	229.816	241.938	227.324	258.829	209.798	252.619	182.893	225.554	206.577	132.847	137.198	175.527	183.775	217.844	115.391	140.855	150.273	190.081	522.993	388.01	221.339	117.567
1108		735.637	10.129	1.99872	0	2.23346	0	2.50146	0	0	0	0	0	0	0	0	0	0	0	0	0	0	0	0	0	0	0	0	0	0	0	0	0	0	0	0	0	0	0	4.25117	0	0	0
1109		538.8	12.8345	4.12903	3.41104	4.08991	3.64501	4.0924	4.64798	4.46834	3.96671	5.49616	4.40987	4.58118	5.88531	4.4994	4.52676	4.55412	6.60887	6.88808	5.86581	5.14942	3.73303	3.61683	3.93784	3.43423	5.12723	3.10949	3.95241	4.37772	4.02257	3.66465	1.7348	3.47708	6.19904	3.23227	5.33815	6.23284	6.75077	5.08859	4.54858	3.2728	3.86468
1110		483.382	10.1359	20.5906	20.8336	14.6464	22.9868	13.6249	17.0978	5.33956	5.61551	3.35656	7.8372	4.8635	4.14357	12.6575	14.7469	16.8364	19.1601	5.4859	7.3474	28.3143	28.6313	25.8237	25.6685	26.8251	22.9539	9.45301	10.6881	9.22532	8.93608	12.0204	6.94895	32.9808	28.5705	43.9001	33.1881	32.8276	41.9496	15.6175	12.8419	19.8066	18.5177
1111		596.198	10.1359	0	0.482789	0.256306	0.26956	0	0	43.2412	27.6457	47.4687	76.5823	36.8395	30.5718	14.5321	18.0347	21.5372	21.0951	7.63176	82.6197	0.327348	0	0.431305	0	0	0	142.086	104.711	121.803	129.817	138.323	112.256	46.9098	35.9622	77.5254	79.0741	46.7383	30.4797	46.3708	41.725	44.6335	37.9536
1112		451.282	10.1359	10.9523	9.10957	5.05521	8.08862	2.58487	4.54666	11.1438	7.88088	11.4682	16.4865	9.97918	5.8896	11.507	12.416	13.3249	9.77203	7.85839	8.19799	8.33729	9.97117	6.74402	6.49078	7.48304	6.73497	16.6082	10.2506	14.1959	16.342	18.9426	15.1597	11.5517	15.1903	19.9563	17.5517	14.0953	11.4499	15.2233	12.0285	12.0518	12.3747
1113		648.455	10.1359	65.3641	68.1938	67.1331	70.6274	73.762	56.279	39.3983	58.7623	47.3534	36.0817	48.4451	50.9912	53.1091	55.8465	58.5838	55.0844	70.8659	60.7503	71.3488	77.5422	75.7334	81.3187	81.9859	77.5362	41.8467	48.282	38.486	33.7117	36.8783	40.2999	69.6247	74.1251	74.8949	72.945	73.9365	83.8206	49.1549	41.953	46.3813	39.9736
1114		425.23	10.1427	31.9717	35.2525	42.0449	32.3238	56.7833	39.9385	44.1232	71.8242	54.8475	35.9485	63.9679	65.8221	69.0328	70.8369	72.6409	60.4809	105.581	91.2951	48.5115	47.0935	51.029	59.7214	50.9513	61.4227	35.4146	49.7642	49.6221	34.8307	38.4733	51.4839	82.2606	96.9233	62.9073	75.1365	88.8308	112.821	43.801	40.9294	43.5593	54.0708
1115		425.864	12.8345	2.03114	1.78313	2.13442	1.34301	1.98769	2.79832	1.06678	3.39812	2.64521	2.14694	1.78523	2.35688	2.48555	2.61483	2.74412	2.43975	2.30406	2.02906	2.35124	1.86661	1.05077	1.00888	1.48393	1.01565	1.3299	1.01274	1.86072	1.55158	0.691978	1.49984	0.868916	1.04486	0.999242	1.23016	2.19154	1.48247	1.9395	1.67337	1.96978	1.54574
1116		634.325	10.1359	2.12228	2.9021	1.54763	2.2103	1.43546	3.28426	0	0	0	0	0	0	0	0	0	0	0	0	9.1865	5.63794	7.73914	5.09791	7.41081	5.35754	0	0	0.261671	0	0	0	0	0	0	0	0	0	0.971075	0.606445	0.321233	1.54825
1117		313.285	10.1427	501.707	474.175	413.641	449.081	384.461	394.405	869.545	911.3	943.346	1013.85	975.825	949.582	1238.68	1221.84	1205	1155.88	1192.28	1263.5	512.292	488.467	500.865	460.067	476.868	404.075	1238.91	1163.71	1285.52	1316.93	1446.44	1570.93	1403	1837.42	1817.19	1629.37	1692.51	1467.24	908.945	971.334	921.275	968.324
1118		331.297	10.1359	35.6796	30.9174	27.8607	27.1539	23.3287	25.6709	122.583	144.204	147.479	148.119	165.839	162.631	227.13	229.3	231.47	211.865	238.479	243.183	28.2436	27.5571	26.3517	24.9585	24.0174	24.1222	161.728	188.663	216.863	182.559	189.968	276.6	269.924	388.721	324.481	308.315	339.989	308.909	123.511	125.939	119.834	160.81
1119		470.803	12.8345	2.19067	2.56469	2.85198	2.40587	3.48729	2.97366	3.2268	4.14971	2.33133	2.78118	3.38441	3.25856	3.38231	4.27875	5.17519	3.46298	5.1498	4.13874	2.37565	1.87193	2.46745	2.41207	3.03263	2.08338	2.47596	2.89019	2.84641	2.04025	1.81646	2.30071	2.93081	3.65044	1.5214	3.3309	2.97276	3.06147	3.45668	3.73158	2.01169	2.82572
1120		324.302	10.1359	222.124	173.868	155.016	182.287	147.9	179.005	593.353	569.909	535.754	704.745	579.355	663.927	1659.53	1620.83	1582.13	1651.25	1447.99	1387.41	169.614	158.706	162.302	137.167	161.852	131.723	1013.25	1009.84	1006.32	1017.25	1137.29	1000.08	1554.09	1394.13	1655.43	1447.92	1570.42	1394.85	684.972	740.085	735.964	759.337
1121		842.592	10.1359	936.796	1011.94	852.666	936.623	804.622	847.988	630.423	640.026	590.692	672.37	692.12	677.259	818.67	826.797	834.923	852.63	849.534	810.843	1948.34	1918.32	1972.04	1775.82	1833.8	1803.02	676.47	687.555	737.097	736.902	762.994	749.959	1420.66	1379.71	1559.82	1415.13	1405.13	1453.48	920.698	968.761	1017.53	1065.38
1122		270.893	12.8345	21.706	23.3261	26.9549	22.6962	28.8355	22.5379	25.5757	30.2157	27.0049	19.7742	23.7089	22.7194	26.0315	26.9208	27.8102	23.4245	34.8729	24.9255	16.7648	17.6544	17.7287	21.5824	18.6465	22.2054	15.5716	18.6448	18.3916	14.8907	14.8011	20.0459	20.2824	25.3169	17.2597	19.3575	20.2324	26.1743	26.7456	17.7057	19.3071	14.6882
1123		579.773	12.8345	2.03123	3.09453	2.84302	3.04801	3.36728	4.24649	4.3342	5.05775	4.96092	2.30789	3.96937	3.27645	3.70061	3.6733	3.646	3.9572	3.32051	4.20943	2.66581	1.97935	2.48547	2.79709	2.7557	2.86021	2.72774	1.90392	2.57119	1.27843	1.13526	0.877161	1.55045	2.91981	1.689	2.92542	1.09327	2.66261	3.3019	2.80568	2.55145	1.88382
1124		621.603	10.1359	189.905	245.157	274.034	213.97	312.614	222.041	236.417	352.478	269.6	181.66	270.311	274.238	262.323	253.706	245.089	206.504	347.638	265.78	118.576	113.655	117.215	139.851	109.431	136.953	93.5337	116.29	97.3204	69.5953	64.3044	85.266	92.2106	109.862	66.0132	73.7793	76.3152	93.5775	205.699	180.188	106.266	57.1675
1125		441.247	10.1359	75.4195	81.3367	68.8579	71.2799	62.9148	72.8104	37.063	37.5304	31.0189	35.6843	35.4766	33.0165	30.2213	30.6573	31.0932	26.7304	21.6449	21.0048	129.112	124.366	119.309	117.651	113.895	116.844	22.112	26.9769	23.6324	17.9062	24.8241	18.7966	55.2495	42.8357	47.0644	48.9711	44.0819	50.6436	70.6155	58.9905	42.3495	43.521
1126		745.441	10.1359	58.8589	55.7444	49.684	66.6395	40.6936	47.725	9.14286	5.32555	8.86464	12.1066	11.6052	9.16129	13.4651	14.6988	15.9325	17.3407	10.8297	11.8798	71.2475	68.6842	68.0252	61.0931	74.4313	62.9254	20.9298	27.3685	23.1262	20.7301	26.7495	21.4654	48.333	42.657	58.62	51.3304	46.614	53.0381	35.4063	26.9645	30.7939	34.2717
1127		335.27	10.0743	219.792	234.794	194.634	240.044	187.851	198.332	238.595	244.521	238.225	274.545	265.467	242.991	325.344	321.251	317.158	302.016	344.386	328.125	325.887	313.815	320.742	278.162	314.703	272.625	254.185	244.334	241.871	244.611	275.346	246.646	307.752	290.04	347.438	311.091	304.116	325.883	249.455	273.865	272.36	262.579
1128		505.31	9.93945	2.98625	2.89429	4.2293	4.03216	6.19352	5.8698	15.4099	19.7562	17.8392	21.5682	19.1136	17.013	66.8941	68.0921	69.29	75.7961	61.4331	68.0815	5.14866	5.33863	6.9843	6.19096	4.43863	7.59309	24.5155	25.1996	22.1623	21.6455	26.135	22.8069	47.2727	47.4363	56.1889	52.1114	46.6589	49.365	21.4632	21.9374	23.1753	22.8849
1129		551.321	9.93945	30.5226	25.0789	17.6454	22.3205	12.8628	18.8697	47.6355	51.8953	48.5703	61.8196	52.366	46.6441	17.8197	19.4818	21.144	24.1614	13.7802	18.2678	24.3184	25.3183	24.5319	16.6031	24.4025	14.3866	36.4216	32.0666	33.3468	34.9641	42.214	33.6682	8.22099	6.29012	19.1609	15.3692	13.0896	6.09071	24.7995	23.729	26.2893	25.4633
1130		595.419	9.93262	0	0	0	0	0	0	0.99161	0	3.60439	9.54137	0.722043	0.428835	18.642	21.0754	23.5089	43.4425	13.5701	16.3797	0	0	0	0	0	0	14.1526	70.4281	12.9937	13.8996	37.6807	8.93793	55.516	51.9152	88.2446	61.8188	55.6962	48.9136	8.9984	9.92828	8.17376	14.3452
1131		276.147	9.93262	0.465112	0	0	0.0488796	0	0.229746	7.32764	4.8027	6.1515	10.0443	6.23195	4.34521	6.22013	5.77896	5.3378	7.20678	1.99642	6.68758	0.421587	0.812019	0.288771	0.266774	0.602398	0	8.46277	7.49054	7.21243	8.97469	10.0904	6.71567	5.02956	4.15426	7.45868	7.88263	3.27372	3.38355	4.05522	3.73376	5.14223	4.39587
1132		888.513	9.93945	194.346	201.483	176.169	206.96	164.668	168.034	80.7236	73.2554	84.6482	93.1965	84.827	72.3201	33.075	35.0606	37.0461	44.6522	20.8941	28.8163	202.494	211.868	214.094	187.957	219.246	182.847	129.57	106.932	106.135	116.832	130.913	122.986	34.0102	30.2476	61.7395	52.7782	34.8134	32.2896	125.737	111.306	122.428	105.696
1133		322.869	12.8413	3.40537	3.70179	3.72175	3.99301	5.61284	3.35104	4.04253	5.95303	5.28363	4.24971	4.98077	6.10177	6.13442	6.47048	6.80653	5.66202	8.81519	7.44234	4.4017	4.3039	4.60332	4.61854	4.19017	5.43706	3.8866	4.38723	4.20451	4.13484	3.41346	4.62832	4.85167	6.18514	3.80804	4.17388	5.59201	8.30002	4.0017	4.10732	3.5293	4.8186
1134		477.185	9.94628	9.89868	8.90798	13.7851	10.6621	15.4961	12.1129	10.7106	16.4078	13.9674	10.2233	15.2977	15.768	12.3267	13.4323	14.538	13.9211	18.6889	17.8551	10.6916	11.6634	11.7443	13.5094	12.4919	12.8716	9.30459	12.3855	10.3965	8.90154	9.50448	11.644	13.821	12.8885	8.81772	12.2852	13.8866	14.9497	10.7815	9.30491	11.1606	11.2557
1135		522.619	9.93945	7.5146	0.289657	2.07364	16.244	0	0	0	0	0	0	0	0	0	0	0	0.748785	0	0	17.7312	12.6255	19.798	9.55135	39.0846	2.42416	0	0	0.818444	0	0.255085	0	0	0	1.33819	121.104	202.803	231.578	0	0	0	160.789
1136		288.148	9.93945	2.94912	2.73251	2.12989	4.09954	0.230018	1.1142	4.20708	2.94264	4.72239	6.82017	3.71339	4.03383	3.22254	2.75929	2.29604	3.98273	0.776325	3.52143	5.46047	4.21099	4.13919	4.62719	2.52123	2.13791	6.35639	6.21044	4.07067	5.7715	6.17656	3.58564	1.56086	0.98157	4.73107	4.70253	1.3423	2.15137	2.3629	1.56118	3.04988	3.01415
1137		267.141	9.93262	2.25521	2.81739	0.530758	2.48964	0.321496	2.01928	16.8113	16.6147	16.9155	20.1616	15.1921	13.344	13.9138	13.9804	14.0469	17.3516	11.0569	16.9056	3.639	2.87056	2.52148	0.950558	2.67282	1.64094	18.5237	15.1196	13.998	18.3221	22.8976	16.6603	12.6333	11.0383	15.9753	15.5652	13.1753	9.90649	11.2619	11.0897	12.0648	11.8476
1138		784.505	9.93262	94.5348	107.514	90.0217	112.469	86.3663	80.0703	1.93232	1.3416	1.55339	0.876494	1.50066	4.47475	2.85	2.83666	2.82333	2.95822	1.80706	0	99.0487	111.008	117.808	96.6006	113.357	90.1127	0.359362	0.000234379	0	0.00505136	0	0	0.705288	0.468919	0.561996	0.491051	0.406746	0.371426	10.6369	1.4621	0.353472	0
1139		611.399	9.92578	0	0	0	0	0	0	23.8793	3.69986	22.9959	43.1586	13.1575	6.2069	4.0113	3.30749	2.60368	19.5465	0	0	0	0	0	0	0	0	32.2222	15.2919	20.3002	35.5931	41.0204	15.6183	5.18315	0	21.3301	16.4356	0	0	11.8253	11.0125	9.8331	1.97476
1140		283.155	9.92578	0	0	0	0.185857	0	0	3.52203	2.54369	4.56249	5.85822	5.09663	2.89429	2.10645	2.57629	3.04613	4.40006	2.81536	3.98771	0.229254	0	0	0	0	0.208109	4.86163	4.10346	3.88631	5.92885	6.35925	3.85665	3.00681	2.56285	3.91535	4.09054	2.06195	1.74271	1.9233	2.37283	2.75906	3.44574
1141		765.497	12.8413	0.141124	0.196632	0.605247	1.94078	9.19391	5.74767	4.84755	1.79437	3.75929	0.267043	0	0.33671	0	0	0	0.0181552	0	0	0	0	0.0456108	5.26248	7.37335	9.93667	9.74118	6.62194	0	0	0	0	0	0	0	0	0	0	0	0.0727612	7.29262	0
1142		614.317	9.93262	6.51833	4.12898	1.53389	6.13066	1.0512	3.72811	22.4545	18.149	23.358	32.623	18.5303	21.1666	18.6566	17.8234	16.9903	21.0057	10.3202	16.3354	5.56933	5.06083	8.47407	3.59326	7.07803	2.06884	29.7092	20.3267	22.7744	29.0178	33.3167	20.9841	15.8465	12.9396	23.4898	22.4718	14.1429	10.1478	15.4174	17.2922	17.8214	14.693
1143		246.135	9.93262	0.697739	1.15257	0.435779	1.21905	0	0.567821	8.33665	7.98887	8.92074	11.3945	8.52812	7.54628	7.16161	7.14368	7.12575	9.14295	5.07537	6.59841	0.937751	0.964815	1.20608	0.165774	1.78908	0	10.0306	8.52963	8.01975	10.3939	12.3554	8.95871	5.96073	5.18875	9.16038	9.34263	5.28626	5.25854	5.76876	6.69382	5.66387	5.87797
1144		394.851	12.8413	2.56769	2.82488	1.63805	2.26459	3.09915	2.40706	3.29757	2.22581	2.52995	2.18163	2.44926	2.83678	3.18147	3.0364	2.89134	3.36476	3.1414	3.33315	2.22484	1.78833	1.75478	2.3697	2.6694	2.49337	1.65968	2.34092	1.99185	1.50223	1.64319	1.88338	0.929388	2.62767	2.10243	2.55646	2.45973	2.53804	1.47275	2.3809	2.66133	1.75475
1145		281.914	12.8413	1.88321	2.36256	5.26178	2.42716	5.00623	2.56793	4.8612	6.30785	4.87738	3.48435	5.26823	4.75063	4.49512	5.02156	5.54801	4.32644	6.45483	4.68165	3.86955	2.93371	2.632	4.04247	2.11054	2.82405	3.68971	4.09193	2.69054	3.13784	2.75967	3.94706	4.23548	3.46646	3.04951	2.57973	3.49298	6.04006	2.4276	2.56779	3.64103	1.77763
1146		926.498	12.8413	5.8372	8.11289	6.85764	4.77674	10.8618	6.17502	8.06146	8.37899	5.7961	7.08268	5.01557	6.48814	4.88748	6.04483	7.20218	5.82499	10.5504	4.72014	5.68726	3.59712	5.9924	3.9971	6.40026	6.74938	4.0729	4.18675	1.46063	2.2562	2.88326	3.35283	1.0432	1.09017	1.62427	1.75258	0	2.17056	7.03337	7.56808	4.18325	0.500445
1147		933.589	9.95312	40.5606	40.9192	33.1921	42.2854	18.7043	32.6656	2.58892	0.644904	0.505543	6.07138	1.40785	0.475576	10.4466	10.8739	11.3013	13.5572	5.99118	4.8488	97.6432	91.0693	89.9703	81.6221	94.4957	74.7136	10.843	10.9016	7.29608	10.3473	15.5384	6.25316	47.1327	37.9903	63.4652	47.2279	39.6171	45.4165	35.0633	29.446	32.0738	28.9779
1148		550.334	9.95312	17.3697	16.1858	7.99851	16.47	2.95576	8.21777	0	0.577641	0.480286	0.293538	0	0.00846339	0	0.077611	0.155222	0.00401454	0	0	29.933	24.5343	27.7639	16.7783	27.2001	16.1203	0.220249	0	0.445954	0.365279	0	0	0	0	0	0	0	0	0	0	0	0
1149		810.556	9.95312	82.8211	124.173	97.5556	107.891	81.4849	80.6207	9.35259	2.35383	0.783964	2.22901	0	0	0	0	0	0	0	0	139.213	175.901	183.847	164.642	180.502	159.167	1.14975	0.198065	0	1.00486	0.410225	0	0	0	0	0	0	0	0	0.166687	14.476	0
1150		450.258	12.8413	5.36394	3.84529	4.90607	7.11608	6.32638	4.55043	6.49366	8.6289	5.87424	4.42809	6.65808	6.31575	6.08171	6.27288	6.46404	6.88059	8.97838	6.81357	4.36611	4.64618	4.32162	5.29755	4.93628	4.9827	3.78404	4.66714	4.85598	3.79578	4.31449	6.06445	6.32487	6.55372	5.22982	5.75704	7.87934	7.27952	5.62542	4.2016	5.46145	4.73306
1151		522.557	9.95312	61.0248	63.3851	23.0369	52.1861	8.24821	23.8027	0	0	0	1.83577	0	0	0	0	0	0	0	0	104.891	86.4979	88.2633	46.6956	83.7791	37.1604	0.563887	0	0	1.54345	0	0	0	0	0	0	0	0	0	0	0	0
1152		644.284	9.95995	53.2645	49.9509	40.7732	46.7349	36.1607	42.8135	29.4711	36.5274	39.8779	38.5566	31.5927	34.3202	10.376	13.8326	17.2892	25.4234	9.82152	16.3395	68.5454	63.5144	72.6719	62.0221	74.5899	61.1754	52.4819	41.7649	46.3304	49.0707	52.0826	42.7595	12.7804	15.6693	25.9967	27.7824	21.1813	12.3151	20.5426	20.4914	21.7827	24.8453
1153		763.452	9.95995	34.0588	30.1863	21.428	34.5548	12.4832	21.3169	4.43237	0.618737	4.78528	8.50739	5.12408	2.47821	7.52416	7.59371	7.66327	6.20765	0.743143	4.84761	66.5921	68.7879	71.2342	56.395	72.9296	55.7731	10.653	10.6021	8.0354	12.0418	17.7223	6.06074	34.0746	21.5406	47.362	38.3913	28.3685	26.0702	22.1124	15.0589	19.2674	18.4105
1154		522.744	9.95312	5.05099	5.91367	0	5.33379	0	0	0	0	0	0	0	0	0	0	0	0	0	0	26.379	14.1916	12.2794	1.85875	16.3059	0	0	0	0	0	0	0	0	0	0	0	0	0	0	0	0	0
1155		522.41	9.95995	108.873	116.402	105.411	116.344	86.7831	103.537	38.6718	58.1279	51.4312	49.0733	41.505	55.4366	0.0601221	0.0341507	0.00817933	0	0.0129308	3.68997e-05	142.741	144.538	144.722	142.726	152.655	134.194	52.9248	49.0413	51.7736	61.5785	42.734	41.6556	0.0380282	0.00434508	0.0865414	0.342889	0.167988	0.154006	1.69511	0	3.07342	2.10116
1156		810.553	12.8413	9.30741	9.08119	11.1317	9.97985	10.2534	6.29558	2.0541	1.10082	0.699591	1.58991	0	0.802448	0	0	0	0	0	0.803308	8.30059	9.80377	8.01098	9.01517	10.7488	7.98411	0	0	0	0	0	0	0	0	0	0	0	0	2.06018	0.72467	1.68144	0
1157		734.691	12.8413	25.4704	19.9858	20.3577	16.9879	18.8032	14.3565	16.0367	20.0252	12.2463	8.48165	13.4058	5.36559	4.07067	2.03533	0	0	0	0	0	0	0	0	0	0	0	0	0	0	0	0	0	0	0	0	0	0	30.8377	2.97998	0	0
1158		428.733	9.94628	5.95136	5.76894	3.58473	4.53912	2.97248	5.18537	0	0.840253	0.436533	0.491767	0.259672	0.7611	0	0	0	0	0.41162	0	8.02245	7.15217	7.89976	5.8242	8.13684	7.38465	0.256199	1.17404	0.308665	0.327222	0.488074	0	0	0	0	0	0	0	0	0	0	0
1159		552.322	9.94628	9.60453	7.65108	5.06896	8.74858	1.75635	5.28466	16.9414	17.3701	18.5545	19.7436	16.826	14.0935	8.35401	7.30137	6.24874	7.54503	3.02591	3.24109	6.0364	5.62532	3.09167	2.7641	4.75581	2.68002	14.3301	12.0711	11.8737	13.0206	14.7084	11.5193	6.88812	3.37681	6.76298	7.50963	5.01731	2.20855	12.0124	10.2084	11.0074	9.41928
1160		524.38	9.95312	576.394	605.969	404.302	557.38	308.769	411.523	148.615	213.143	190.853	188.371	159.227	196.846	80.9369	82.8401	84.7434	95.8135	80.8095	90.3356	864	782.673	832.822	610.077	813.417	567.883	206.002	189.052	197.009	221.412	174.757	172.902	63.7236	71.0331	84.5525	83.2683	73.7303	76.3755	69.713	65.4533	68.5902	73.0288
1161		856.526	9.95312	1402.01	1502.25	1398.35	1438.8	1429.22	1228.74	1074.23	1345.37	1202.03	1206.65	1448.39	1336.84	1169.4	1021.44	873.482	947.554	1206.88	992.777	1359.34	1431.62	1498.77	1466.95	1556.84	1568.07	1175.06	1249.27	1066.26	1069.88	1161.73	1236.07	866.427	735.694	733.784	759.194	668.42	668.676	955.047	1138.39	1224.38	848.79
1162		522.325	9.95312	201.744	193.733	107.713	175.542	83.7334	110.709	27.6193	46.9657	41.8482	42.4838	31.6087	35.3185	0	0	0	0	0	0	270.381	236.528	231.317	151.871	217.492	134.305	41.1989	34.8128	36.7116	39.8567	33.674	21.2977	0.250824	0	0.0147677	0	0	0	0	0	0	0
1163		546.372	12.8413	6.54414	6.76635	6.22608	7.43504	3.16519	4.29964	1.25087	1.92326	2.31287	1.75302	0.435211	0.822036	0	0	0	0	0	0.557672	4.49119	4.85735	5.78379	3.38613	6.58614	3.6942	1.10986	0.563732	0.752183	0.909758	0.661499	0	0	0	0.731204	0	0	0	0	0	0	0
1164		522.458	9.95312	238.47	245.626	137.614	213.638	93.4034	140.915	27.1576	37.7057	38.4819	45.9194	27.0916	34.4192	0.0640682	0.0351122	0.0061563	0	0.0015512	0	363.807	317.624	334.245	224.142	323.909	202.066	48.427	39.2524	42.9436	49.9256	29.4308	32.0902	0	0	0	0	0	0	0.191873	0	0	0
1165		423.837	12.8413	2.6639	1.60681	1.38939	1.54355	2.48467	2.62638	3.57025	4.95701	2.37792	3.01855	2.71908	2.19289	2.50948	3.69047	4.87145	3.48522	3.98433	4.29799	2.55226	1.8514	2.21242	2.76441	2.26445	2.0533	1.76386	2.63524	3.04869	1.8474	1.72988	1.48409	2.31232	2.01446	2.291	1.92567	2.35149	2.93281	4.76427	4.13716	3.08495	1.96324
1166		453.801	12.8482	86.4737	86.2423	94.9112	79.5425	111.387	87.4747	93.0895	119.716	93.544	63.5809	91.648	94.4782	95.4105	92.7602	90.1099	73.7284	116.574	85.8648	56.107	53.1241	57.0413	63.8571	56.4541	64.5103	46.1871	53.1658	49.5524	40.7805	41.2572	51.2658	62.2797	66.9076	43.4955	48.6837	52.9345	67.5704	110.254	69.5013	51.5437	40.8142
1167		357.313	9.89843	58.3698	47.6255	42.1526	53.7522	31.7084	38.438	77.7586	73.8129	82.0763	103.168	81.0674	78.0331	128.579	127.616	126.654	139.849	111.05	118.851	59.3838	55.0799	55.8073	41.7551	54.6438	40.5307	117.791	90.9428	91.1437	106.164	126.112	107.989	120.439	124.697	160.448	144.968	133.251	128.354	89.7256	90.0479	91.637	100.735
1168		266.266	9.89158	6.60416	5.41122	5.21189	5.59618	2.55148	3.96452	8.0183	8.88009	9.24783	10.7673	9.5354	8.98217	11.7003	11.8131	11.9259	12.1589	8.17534	10.621	6.19023	5.37668	5.96228	3.25464	5.65346	4.0761	11.0605	7.56548	7.18866	9.06901	10.9217	8.94374	9.6032	8.89249	13.1384	12.3175	9.61758	8.97552	8.97294	9.29434	8.51792	9.09464
1169		506.274	9.89158	23.2989	22.4046	22.0383	22.3189	25.9138	20.9569	26.8107	35.2581	28.5508	23.0234	27.6996	29.802	25.6683	26.242	26.8158	17.5359	29.3246	24.9431	25.5332	26.4407	27.3716	26.407	25.9996	27.257	26.027	29.6765	29.2227	24.9555	26.9015	33.3254	21.3419	26.4702	20.7223	27.3152	25.8665	31.2482	27.7277	21.2472	26.0844	27.0221
1170		839.525	12.8482	81.3822	168.899	177.235	154.151	193.257	127.179	124.38	209.53	193.816	177.044	282.857	299.495	348.167	268.671	189.175	224.529	408.927	299.904	287.662	222.143	219.265	263.52	261.697	344.948	315.013	348.187	290.73	265.052	373.92	430.375	434.563	245.773	225.79	256.444	366.823	356.371	21.3491	214.881	244.357	208.1
1171		433.215	9.89843	1.58286	1.19434	1.61177	0.846154	1.38291	0.764991	4.9497	6.92351	6.0941	7.57518	6.64031	5.8355	15.6068	14.8848	14.1627	14.3971	16.2832	14.4062	1.89464	0.228039	0.783193	1.09695	1.17021	1.19826	8.27215	6.74568	6.24549	6.77191	7.29538	5.71055	7.7718	10.1634	10.4779	8.67922	8.55784	10.9744	6.84168	6.62677	6.24015	6.7844
1172		628.488	9.89843	19.3888	17.5367	12.4693	19.3323	10.0676	14.0027	5.43984	1.4788	2.92996	8.70268	2.38793	2.6302	6.24968	7.25312	8.25656	8.66188	2.04881	3.23378	44.1669	43.6098	42.803	37.3732	48.8731	33.768	8.4509	6.3809	5.36997	8.29858	11.9019	4.17423	22.9998	17.9959	30.7128	23.4694	23.5414	18.9492	18.6867	17.3978	15.9766	16.433
1173		411.109	9.89843	10.7089	12.2005	14.7692	10.1741	19.0815	11.325	14.2724	19.5292	16.7887	9.79627	15.3745	19.5283	18.8219	18.7898	18.7577	15.6973	25.8783	23.0616	11.8805	12.0113	12.319	13.4486	12.0597	14.8265	12.2024	14.9825	12.9252	11.1485	11.8269	13.9443	16.6356	18.0749	14.9705	18.3816	16.0316	23.4678	13.1385	12.9699	14.4144	15.4188
1174		247.251	9.89843	10.7111	9.32373	7.96192	9.774	5.27979	6.85189	11.6643	11.8725	14.7624	16.4919	13.829	12.1973	18.8966	18.4617	18.0268	21.3008	15.6721	16.7555	10.2533	9.28948	10.0786	6.59863	9.91725	5.75262	18.7176	14.8975	13.8993	17.1741	19.1588	15.349	16.2996	15.9447	23.2755	19.5276	17.8292	16.4328	14.7318	13.9962	14.4051	13.0539
1175		383.094	9.87792	3.54312	3.00716	4.57743	3.22048	5.08389	3.1467	2.69122	6.37509	4.95331	3.0535	4.37271	4.8545	2.42228	3.21524	4.0082	3.15802	6.96098	5.24111	3.21182	2.96947	2.81219	3.68641	2.86111	4.82819	2.32561	3.5257	2.80429	2.44851	3.30852	2.68311	3.20273	4.55683	3.21168	3.16916	4.72372	4.41934	2.76252	2.97294	4.1361	3.32602
1176		725.665	9.88475	1129.41	1192.56	1277.21	1129.04	1506.3	1201.75	1266.15	1822.04	1409.22	1072.7	1441.92	1486.14	1485.84	1448.72	1411.61	1278.29	1812.73	1537.19	954.463	929.675	954.277	1001.26	897.62	1001.26	765.302	856.56	825.239	694.556	720.155	852.509	937.624	1120.43	795.229	886.294	983.655	1117.62	1202.57	1064.02	836.507	739.159
1177		219.998	9.87792	9.44481	10.1101	11.6214	9.33531	14.3174	11.4822	11.1477	16.7984	13.3443	8.99141	13.3176	14.5263	15.2427	15.2409	15.2391	12.4412	21.8477	19.0183	10.941	10.7463	11.0678	12.5019	11.3016	15.2607	9.17713	11.4296	11.5793	8.36148	9.40609	12.0349	12.8981	16.0188	10.1906	12.4396	14.3934	17.0955	11.6314	10.1123	11.0539	11.3521
1178		751.681	9.87792	44.9986	47.5605	49.2253	44.0887	64.1794	46.151	48.0188	67.3581	56.2598	40.6823	52.5859	51.5383	51.2998	52.0948	52.8898	46.0407	61.8806	51.6991	36.1214	33.5877	34.0061	34.5668	31.7081	38.6178	28.0223	35.3848	29.7851	21.7781	24.7729	28.6635	33.3511	38.5307	32.5788	35.1451	29.6387	43.0812	47.7804	32.8913	30.5717	28.632
1179		739.682	9.88475	675.371	738.227	803.966	704.068	962.723	748.47	801.638	1134.56	891.692	669.194	905.313	930.272	941.499	918.739	895.979	826.911	1181.1	1010.77	612.331	600.757	624.669	655.658	583.394	655.232	516.141	600.932	581.522	494.361	518.522	622.573	687.168	826.087	577.584	650.73	721.59	829.348	767.218	656.702	551.479	536.459
1180		670.202	9.88475	0	0	0	0	0	0	2.70377	1.85908	4.32018	6.44354	2.71607	2.49323	6.87825	6.53455	6.19085	9.38509	1.75139	7.22722	0	0	0	0	0	0	14.012	11.3532	11.5916	13.9524	14.0975	11.1469	12.2371	9.39978	14.865	13.7559	8.9943	8.52894	5.91288	5.94046	4.93962	3.45761
1181		369.18	9.89158	17.2649	13.098	11.9634	15.3364	7.482	12.2498	27.43	26.3844	29.178	34.8109	28.1293	26.1186	46.9217	45.821	44.7203	44.8317	40.5186	42.4169	14.2589	14.5894	15.775	9.68596	16.5347	10.3002	38.4193	28.3404	29.1067	31.3944	38.6591	33.2222	37.7829	45.5099	43.874	48.5968	39.9494	40.8776	28.9412	31.3995	29.7984	32.3269
1182		508.261	9.88475	17.3978	16.0081	15.5648	14.8266	9.05935	11.8348	27.1945	25.1834	29.5683	28.8417	27.0913	27.2539	41.9711	41.262	40.553	41.7023	39.7193	41.2622	14.6382	14.5758	13.4134	11.9007	13.2841	9.64561	32.392	27.9213	27.0016	29.0182	32.5069	30.5683	36.6403	41.5887	42.6814	41.4979	37.8246	40.0285	28.3195	26.5419	30.1657	30.5953
1183		420.102	9.88475	12.4509	12.2866	16.5118	13.6227	21.7529	15.1367	15.6275	23.2854	18.0193	11.468	19.2604	17.8399	13.1073	15.2233	17.3394	14.0717	22.8246	19.2577	9.78605	11.1253	11.9951	14.8119	13.7538	16.606	10.3936	13.3568	11.5151	7.53981	7.86249	10.5624	11.3535	11.7172	10.6527	9.97185	10.1756	15.0284	16.0693	13.0889	12.2183	8.72569
1184		280.273	9.89843	2.85404	6.12439	18.1869	9.98549	7.28858	13.8681	15.883	13.3846	34.8142	15.5723	0.524484	3.64384	4.7702	13.6329	22.4956	19.7552	27.9415	20.3745	15.5704	17.9093	5.43692	7.03748	10.1228	13.6689	9.03988	16.4261	12.0355	21.1425	13.4448	2.14087	12.567	18.0792	16.9527	16.234	23.2593	25.0836	6.03665	3.98346	4.37446	4.06838
1185		320.268	9.9121	12.0568	20.3121	31.8932	21.3493	24.3083	27.0849	38.8837	33.4755	70.9895	35.0258	15.8758	18.2209	28.8668	40.0559	51.2451	48.0914	66.2818	52.6477	27.8974	29.8102	7.45408	16.8443	20.8579	28.008	28.4529	41.1432	36.6245	51.9205	37.2345	15.2861	36.468	47.347	46.929	44.1123	56.1631	62.1819	20.9799	17.2922	19.3175	21.9763
1186		945.482	12.8413	1.95561	3.32766	3.01594	4.72506	2.34958	2.56403	2.1623	5.19041	5.68962	4.07765	5.00148	3.39405	7.18784	5.63946	4.09109	5.13618	7.88974	5.0485	7.77291	8.60616	9.96975	8.0739	10.0596	9.9946	9.79869	7.80933	7.3787	4.377	7.75736	7.91006	8.15541	6.55533	6.6446	8.34362	6.40529	6.66055	0.347445	5.35669	6.89953	6.96763
1187		435.248	12.8413	2.75523	2.51866	2.72588	3.36252	3.65145	2.22776	2.33368	4.62264	3.0738	1.70628	3.00019	2.20696	2.55508	2.69774	2.84039	2.40232	4.83502	3.43265	2.67535	2.53911	4.02778	3.75625	3.83296	2.3735	2.24952	2.07603	2.70246	1.94332	2.03273	2.08666	3.36021	3.24618	1.94226	2.06675	3.6437	3.80022	2.64695	2.19041	3.15329	3.34011
1188		495.314	9.9121	47.4813	45.8725	28.0656	31.0401	7.39319	20.3239	32.2982	33.9742	37.0351	41.4304	26.8891	30.978	48.2823	48.1217	47.9612	54.8135	44.8995	44.6543	35.1242	29.9401	26.589	15.3957	24.3744	13.713	35.0362	29.2792	26.2275	39.8433	35.4066	31.0219	38.8199	37.3468	48.8821	45.1009	42.0211	42.3817	28.2536	26.3403	28.4148	27.7444
1189		389.282	9.91893	4.80828	10.4434	9.98013	8.3041	10.352	4.9794	15.1121	6.21898	11.4783	11.852	11.0784	8.47313	21.7031	21.6684	21.6337	21.8861	20.3502	17.1932	1.68357	15.1724	12.2791	11.9586	8.09413	11.7376	9.61606	8.714	7.6227	8.84064	10.2663	10.1017	19.063	16.4772	22.8905	20.0447	14.8928	16.5974	10.1768	10.0345	17.195	9.85039
1190		238.916	12.8413	7.59412	7.652	9.09907	7.99355	10.683	8.84535	10.5328	12.8492	11.4456	8.99429	11.8691	12.4409	12.4109	13.7098	15.0088	13.4783	18.7019	15.6196	9.41755	9.53101	10.4053	10.7102	8.60874	11.3214	8.50219	10.3579	10.4766	8.73827	9.54463	12.2349	12.0067	15.456	11.6577	12.2604	15.004	17.7595	10.6079	9.24038	8.74029	9.56707
1191		253.143	9.92578	1.24992	1.34262	0	1.30296	0	0.246312	7.73729	6.92084	8.22502	10.4795	6.69666	7.81073	6.59457	6.51712	6.43966	9.36713	4.12872	7.06623	0.189768	0	1.12455	0.202326	0.649845	0.225076	8.55911	8.49742	7.42993	8.84732	10.8417	8.22577	6.62536	4.7083	7.64366	7.29118	6.45473	3.57326	5.31709	5.13112	5.88145	5.51233
1192		611.309	9.92578	1742.7	1547.67	1194.07	1670.93	916.352	1296.5	4927.38	4178.34	4707.38	6101.69	4372.29	4314.86	4347.21	4232.26	4117.32	5401.26	3332.18	4559.81	2055.42	1905.03	2054.07	1439.93	1957.89	1379.44	5948.31	4609.53	5118.6	6328.53	7244	5489.63	4076.56	3697.51	5190.98	4787.58	4223.51	3140.3	3719.34	3787.88	3890.12	3503
1193		611.348	9.92578	1.52597	0	0	0	0	0	31.6334	14.7672	23.778	39.4726	21.4756	22.0324	18.7595	15.4581	12.1567	32.8378	3.41248	17.2275	0	0	0	0	0	0	41.2855	30.4916	33.55	42.3519	46.373	31.376	17.8736	3.15671	30.1234	24.1051	10.9001	2.46205	14.0131	21.2232	16.3261	19.688
1194		692.548	12.8482	836.425	793.383	957.111	929.403	1290.41	952.252	908.371	1076.78	788.856	532.593	758.251	698.461	663.78	611.591	559.401	467.211	667.738	525.35	325.077	305.914	289.846	321.087	246.579	263.869	184.613	179.675	161.135	147.387	133.573	166.005	176.681	203.103	141.117	132.404	170.345	170.515	958.914	514.26	221.901	108.581
[truncated: 10,229 more rows]

## Sheet: Sheet 2
List of metabolites
[truncated: 299 more rows]

## Sheet: Sheet 3
Classification of metabolites
[truncated: 133 more rows]

## Sheet: Sheet 4
KEGG analysis of metabolites
Categories	Classifications	Map ID	Annotation	No. of annotated metabolites
[truncated: 62 more rows]

## Sheet: Sheet 5
Relative peak areas increased metabolites in fermentation
[truncated: 64 more rows]

[truncated: 5 more sheets: Sheet 6, Sheet 7, Sheet 8, Sheet10, Sheet11]
